# Supplementary material for: High Glucose Increases DNA Damage and Elevates the Expression of Multiple DDR Genes
Source: Genes (Basel). 2023 Jan 5;14(1):144. doi: 10.3390/genes14010144 (PMC9858638; doi:10.3390/genes14010144)
Supplement: Supplementary file 1 [file genes-14-00144-s001.zip]

Archive with 15 entries (14 files):
- Table S1.xlsx
- __MACOSX/
- __MACOSX/._Table S1.xlsx
- Table S5.xlsx
- __MACOSX/._Table S5.xlsx
- Fig.S2_DDR.jpg
- __MACOSX/._Fig.S2_DDR.jpg
- Table S4.xlsx
- __MACOSX/._Table S4.xlsx
- Table S3.xlsx
- __MACOSX/._Table S3.xlsx
- Fig.S1.jpg
- __MACOSX/._Fig.S1.jpg
- Table S2.xlsx
- __MACOSX/._Table S2.xlsx
