# Supplementary material for: High Glucose Increases DNA Damage and Elevates the Expression of Multiple DDR Genes
Source: Genes (Basel). 2023 Jan 5;14(1):144. doi: 10.3390/genes14010144 (PMC9858638; doi:10.3390/genes14010144)
Supplement: Supplementary file 1 [file genes-14-00144-s001.zip › Table S1.xlsx]

## Sheet: green_module_genes 
gene_id
ZNF85
SDCCAG8
PIGW
RPRD1A
GPR180
TMX3
CRYZL1
MCPH1
DDX51
PIAS2
DTD2
MAGEE1
KBTBD6
FAM98B
INO80C
UBE2G2
TIAM1-AS1
ZNF77
C21orf58
IREB2
TRAPPC13
NAGA
FAR1
PSIP1
STOML1
TXNL4A
RBMX
SLF1
AFG3L2
GEN1
LAPTM4B
DPY19L4
SMC1A
NDUFAF6
HOMER2
PTCD2
ZMYND11
METTL26
PIF1
PPA2
ZNF619
ALG10
BORCS8
LINC02873
CRTAP
JPH1
C4orf33
GINS2
CTNNB1
RTN4IP1
EMSLR
FARSB
KLHDC4
FAM111B
SYNCRIP
RFT1
VSIG10
CEP57L1
FBXO9
DUSP19
AGK
RBM18
ACTR3B
HFE
STOX1
NAA15
DTYMK
ARMC8
WDR3
MBLAC2
IFT80
MGAT1
ATP11B
WWC1
PDHA1
EARS2
HDGFL3
RMND1
ATP6V1E2
DCPS
SPATA17
G3BP1
CBX3
ENTPD5
C1orf53
MANEA
RAD51B
MCPH1-DT
HNRNPDL
CYP2U1
GIN1
TTC26
MCCC2
GTF3C3
LEPR
ABHD11
ZPR1
METTL16
PGAM5
MKS1
CNOT9
SUOX
CDKN2AIPNL
CNPY2
DR1
HEATR3
PIGX
ATRIP
LRPPRC
NOC2L
ZNF26
ATP5PD
PUS7L
NAA50
SEC62
SETMAR
ENTPD3-AS1
TMEM237
DLG1-AS1
METTL21A
EMC1
CLCC1
ASH1L-AS1
SSBP1
FAM86B3P
ESCO2
SETDB2
UROS
GALNT14
TBC1D7
CFAP54
PAK1
SNHG4
FUS
CEP41
CYREN
RARS2
SLC12A2-DT
MSH6
BMS1P23
NOL10
NDUFA6
PARN
LPCAT1
NUFIP1
AKAP11
GTF3A
CHAF1B
DRG1
MRPS12
SHROOM2
CBR3
IFT27
ATP6AP2
PPM1A
MYBL2
RSU1
RUVBL1
ATP5PF
HMGB3
MRPL57
NUP58
RANBP1
PCNA
COX5A
RBBP7
ANP32A
OXCT1
COX7B
EIF3M
STRAP
EIF3A
MCM5
ADNP2
USP14
RCN2
ACP2
PRPS2
MLH3
ENOSF1
RIDA
ACADSB
AIMP2
TIMELESS
ARFRP1
ITGAE
CENPA
PTDSS1
EFEMP1
ATG5
GCAT
POLA1
ARHGEF9
TRIM14
AP1B1
GSPT1
PEX14
POLA2
EPM2AIP1
SLC30A9
AASDHPPT
RAB11A
PARK7
FARS2
ICMT
UBE2N
ALDH5A1
ACOT13
EIF2S1
FPGS
ACTR3
MAD2L1
HIBCH
ZMYM4
CTNNBIP1
MYCBP
MCM6
MMD
GATB
CPT2
BRCA1
LRP8
PKMYT1
LCMT2
AK4
TRAP1
BARD1
HNRNPAB
HPRT1
BCKDK
EMC2
PSMD12
HIRIP3
FKTN
ABCE1
CHSY1
F3
METTL1
NDUFS6
PPIF
INTS9
STK39
GABPB1
EXOSC9
CCNA2
AZIN1
DCTN3
SIGMAR1
DDX28
PURA
SLC25A13
KIF2A
TTF2
PPP6C
SPA17
TPD52
CCNF
FAM20B
PAICS
PRPF4B
ACTB
GUCY1B1
RPS6KB2
DOLK
TMEM106C
CTSC
THOP1
SKP2
TMX2
PSMC2
LDHB
ELOVL6
STAT1
MLH1
CDC23
BAG5
EIF4E
SRRT
PTGES3
AIMP1
CTNS
HADH
SNX17
PPM1G
SET
TSN
ETFA
MYB
CUL2
ORC5
POLD2
DFFA
PHB2
TFDP2
SRSF2
UQCRQ
NOP16
MOB4
POLR1G
DDX1
USP7
MRPL28
PSMD1
PHYH
RRP9
PAFAH1B1
PMM2
SRSF1
TDG
LRPAP1
ETFB
MOB1A
FAM216A
MFN2
ARIH2
NDUFB5
EIF2AK2
ITGB3BP
ZNRD2
SLC16A3
PDAP1
TARBP2
AGPS
PLS1
KRT18
CD59
H2AX
ANAPC15
NDUFB3
APRT
UMPS
ITGB5
HMBS
RAB40B
RXYLT1
ACADM
FBXO11
HMCES
DBT
MCM2
SAC3D1
SRM
FH
ACLY
EXO1
LBR
CUL3
PSME3
MPV17
BZW1
ELOA
AKR7A2
PDE4B
RAP1A
SRSF11
PSMA5
HNRNPU
CTPS1
PSMB8
E2F2
URB1
DUS4L
ATXN10
SEPHS1
ATP5F1C
ESD
SRSF6
TUBB6
F8
HLCS
ITPA
ZC3H13
UFD1
CTSZ
CYB5A
MAP3K7
ASB9
QDPR
LDHC
EWSR1
WRN
MOCS3
RIN2
SLC16A7
CHRNA5
TELO2
MIOS
COMMD4
CPVL
EID1
PEX10
SLC24A1
CLNS1A
WDR76
METAP2
ACAT2
DDX18
HYAL2
PSMD9
PLAA
CRADD
METTL3
NMU
DMBT1
FXN
PTS
MAP2K6
EDF1
KYAT3
EIF3J
EIF3E
AKT1
ANAPC10
FASTKD2
PAPOLA
XRCC5
VDAC3
PNPLA4
UTP3
RAB27A
NHP2
SLBP
ORC3
AP4M1
PDK3
POLR3G
ABCF2
EIF4EBP2
EMG1
TPI1
ATR
UCK2
DUT
IDH2
G3BP2
PASK
POP7
EFNA5
SLC39A8
DICER1
HSD17B6
PPAT
UBE2V2
CBX5
DDX21
ALDH1B1
YAF2
MARCHF2
BABAM2
LARP4B
CYB561D2
HSPA4
REXO5
NDUFV1
HNRNPA3
H3-3B
HMMR
TFRC
BCS1L
PCDH7
PPP2CA
DLD
GPR19
NTHL1
RAD51D
PARP1
ACOT7
TSPAN4
MRPL3
EXOG
SLC25A11
METTL13
ELOA-AS1
AK2
TUBGCP5
HRAS
HSD17B8
EIF5A
RPP40
CDKAL1
SRRD
VWA8
DCAF4
KCTD12
DESI1
STK38L
SUB1
TSPYL4
PDCD11
RANBP6
HMGXB4
DNA2
PFKM
PRMT3
CA5BP1
PDS5A
ZHX3
ATPAF2
AKAP12
MRPS11
BCKDHB
ARL6IP1
DENND4A
RPL23
EXOSC7
SLC38A6
SRSF7
POTEKP
FCF1
PAQR4
HESX1
PMPCA
SPICE1
LINC01963
PAXIP1
GK
LIAS
WDR43
GGCT
TMCO6
JPT2
MZT2A
RRP15
U2
U2SURP
COG4
COQ2
TMEM97
GPD1L
TSR3
CEP131
MZT2B
MCM4
RBM34
CENPS
DLAT
ZNF37BP
SRSF8
RCHY1
MNX1
NME4
BAZ1B
CD47
CCNB1
OPA1
ERI2
TBC1D30
UBTF
PMS2P1
MDM1
PMS2P3
KNOP1
PSKH1
LRRC8B
NCAPD3
ROBO1
CAVIN3
MYH10
B9D1
NUP210
KHK
MPHOSPH10
RBM8A
PRPF40A
TPM3
TSEN34
PYCR3
CYCSP33
RWDD2B
ACTBP9
SLC39A4
KBTBD4
MTCH2
ARGLU1
ATP5IF1
AGPAT5
NOC4L
ELOCP3
HMGB3P1
MED4
MSRB2
EIF3JP1
KRT8P17
PCNAP3
TTPAL
DGCR11
CCDC25
NDUFB3P5
C12orf4
PBK
MAGOHB
STYK1
SNX5
TMEM14A
CINP
ARMC1
PLGRKT
HNRNPA1P3
THNSL1
AGGF1
APTX
RBFA
TRMT11
RNASEH1
TGS1
TMEM161A
UBQLN2
SMC6
FHOD3
WDCP
RMDN3
LDAH
SRBD1
RAD54B
DNAJC17
TOMM22
ZNF287
PGP
PACSIN3
MTERF3
MRPL13
SHPK
CPPED1
SDAD1
ASB13
TTC23
KCMF1
MRM1
THEM6
KIF20A
C8orf33
SLC2A8
MCUB
EI24
MAP3K20
NUP37
TMEM177
SYNJ2BP
SFXN1
NIT2
PCYOX1L
TMA16
HGH1
TIMM8B
PARP8
SPCS1
ICE2
FIS1
NAA40
DBR1
GTPBP4
LETM1
ALDH18A1
MCMBP
IFT74
ALG6
MRPS34
PALB2
TM6SF1
POGLUT1
TOR3A
RBM28
MRPL35
HILPDA
SCLY
UBAP2
ZWILCH
PSME3IP1
PPIA
CEP97
MRPS18C
THOC7
CYRIB
DCTPP1
FKBP3
ISOC1
RANGRF
HDAC3
RMI1
GPR85
SUCLG2
ARSJ
OGFOD3
TIMM10B
HPF1
MRPL42
NHP2P2
INTS12
OLA1
ZNF544
STYXL1
AUNIP
NABP2
FAM111A
SRR
MRPS7
GLRX2
MSRB1
MRPL20
TSEN2
POLR3K
SNRNP25
STAG3L4
DARS2
CCDC91
IFT81
WBP11
DUS2
SERBP1
UCHL5
CEP83
CHMP6
FN3KRP
TMEM120B
MRPL24
ZNHIT2
TTC27
SELENOT
WDR12
JMJD4
ATAD3A
WDR5B
TRMT13
AURKAIP1
SPATC1L
SMIM10L1
NMRAL1
CRYL1
CASP8AP2
PCOTH
RPUSD2
TCEAL8
MRPL36
SUGT1
ZIC2
HMGN5
NCLN
PDSS1
CCDC77
MRPS26
FBXO4
LYRM2
UQCR11
TIMM21
TMEM167A
UBL7
HAUS6
NUDT12
OTUD6B
NDUFAF5
ZDHHC16
SFXN4
DHX33
MLST8
CPSF3
PPP4R3B
TRMT61B
SH3BGRL2
ARPC5L
ZNF480
C6orf120
SIN3A
NKAP
ZNF696
NSMCE1
APOO
HK2-DT
TCP1
G2E3
MRPL41
NLN
CIAO2A
TMEM175
STRBP
B4GALT7
WDFY1
PECR
PHF6
PABIR2
TMEM209
TMED8
EEF2KMT
CHPT1
LAMTOR1
AP3M1
MRRF
RPE
CHCHD6
PRADC1
NIPSNAP3A
SMIM15
GRWD1
NUDT22
GFM1
TMEM30A
COMMD5
DEF6
COQ3
WDR75
ADPGK
COA4
FBXW9
SOAT1
IMP3
LINC00852
PI4K2B
SCOC
GPAT4
ZNF764
FAAP100
KNSTRN
PNPO
MRPL51
SRA1
PITHD1
GNB4
PARGP1
TMEM79
MRPL30
TMEM128
GFM2
DYNLL2
SMIM20
C1orf21
ACAD9
APOLD1
ANKRD39
PRMT6
FOXRED1
THUMPD3
OSGEPL1
GPATCH4
BRIP1
USP40
NOP58
DNAJC19
FAM162A
MRPS15
UBE2T
DCAF7
FKBP7
CHCHD5
CDCA7
MRTO4
LINC00467
ATPAF1
ATP23
CLN8-AS1
KIAA1143
DNAJC15
BORCS5
MZT1
SLX4IP
ELP2
EP400P1
NDUFV3
GABPA
PPP2R5E
ISCA2
MIR4458HG
EEFSEC
RHNO1
RIMKLB
POLR3H
MGME1
PET117
ATPSCKMT
ANKRD9
ITGB2-AS1
ARL14EP
ALG10B
FAM229B
PIP4P2
DEPDC7
TMEM19
CARNMT1
IMMP1L
ADAT2
TRUB1
TTC8
PABIR1
UBE2FP1
PUSL1
UBA2
ARFGEF3
FAM91A1
CISD2
CHCHD4
TMEM201
MRPS9
VMA21
HDDC3
UBXN2A
SH3RF2
AEBP2
OXNAD1
TANGO6
NEIL2
THAP5
ZMYND19
PIGU
MICOS10
BEND3
PRMT9
OMA1
SPOPL
LNP1
SMARCE1
RALY-AS1
LNPK
RWDD4
TMEM141
ZDHHC22
SPRYD4
ANAPC1
COX18
LYRM7
SLC30A7
ZNF326
FAM104B
GMPS
GEMIN5
TNFAIP8L1
GTF3C4
ZBTB2
ZDHHC12
PRIMPOL
LYPLAL1
UTP15
LMBRD2
INAFM2
TMEM199
PLA2G12A
OTUD6B-AS1
REEP6
NDUFAF8
SLC30A6
PLD6
LCLAT1
TICRR
NSD1
C2orf69
TIGD2
TRIM59
ZNF680
TOMM40L
NUDCD2
CYP4V2
MICOS13
TLCD1
BRI3BP
TMEM218
HSD17B1-AS1
C17orf58
LOXL3
SEPTIN7-DT
MRPL55
SLC35B4
POLR2D
TMPO-AS1
PXN-AS1
MXRA7
LSM10
SLC39A11
ARL6IP6
LRRC45
RBM45
CCDC138
PHRF1
PRXL2B
MIR17HG
SHC4
MRLN
GGACT
FAM210A
MIR103A2
ARHGEF39
CEP126
DNAJC21
CEP44
MIR4453HG
TLCD4
NIPAL1
MPND
EIF3H
DIS3L
PCDHB16
ANKHD1-DT
TPM3P4
OAS3
CENPH
NUDT19
LIN9
CCDC18
RDM1
ZNF780A
LINP1
UBL7-DT
LINC00518
SDHAF4
SMIM2-AS1
MIPEPP3
MRPS30-DT
ZNF280C
FSBP
MAP3K4-AS1
RWDD1
LIN54
LINC02562
ADAL
C2orf49-DT
TUFM
USP46-DT
PAXIP1-DT
HERPUD2-AS1
BTF3-DT
SLC16A14
PRELID2
MNX1-AS1
SCFD2
ARL5A
SETD9
TAF1A-AS1
DHFR2
HTR7P1
GS1-124K5.4
C3orf80
SNHG26
NRAV
PARTICL
EIF2AK3-DT
PCCA-DT
C11orf24
WASHC3
HNRNPK
PGBD4
DNPH1
SNRPA1
LLPH
HIGD1A
RPS27A
MARS2
