# Supplementary material for: High Glucose Increases DNA Damage and Elevates the Expression of Multiple DDR Genes
Source: Genes (Basel). 2023 Jan 5;14(1):144. doi: 10.3390/genes14010144 (PMC9858638; doi:10.3390/genes14010144)
Supplement: Supplementary file 1 [file genes-14-00144-s001.zip › Table S5.xlsx]

## Sheet: DEGS 
gene_symbol	MDA_LG.VS. MCF_LG	MDA_HG.VS. MCF_HG	MDA_HG.VS.MDA_LG	MCF_HG.VS.MCF_LG	AveExpr	F	P.Value	adj.P.Val	ensembl_gene_id	gene_biotype
PRSS35	7.12599	0.422612	6.72969	0.0263134	5.32692	3160.14	2.5274e-22	9.82698e-20	ENSG00000146250	protein_coding
RELN	5.55781	0.755851	4.78443	-0.0175379	7.15675	1415.89	1.49434e-19	1.18723e-17	ENSG00000189056	protein_coding
GLS	2.01889	0.106483	4.63351	2.7211	9.04193	1400.7	1.62795e-19	1.26022e-17	ENSG00000115419	protein_coding
LINC00622	2.92754	2.18149	4.47124	3.7252	6.44899	2517.81	1.54071e-21	3.56196e-19	ENSG00000260941	lncRNA
KDM7A	0.727672	-0.633273	4.40726	3.04631	6.43726	231.994	2.32852e-13	1.73277e-12	ENSG00000006459	protein_coding
ERO1B	0.415225	-1.55104	4.32957	2.36331	7.10431	3583.59	9.29154e-23	5.18347e-20	ENSG00000086619	protein_coding
RHOB	2.94737	0.19008	4.13417	1.37688	7.82995	605.241	1.25411e-16	2.70786e-15	ENSG00000143878	protein_coding
TNFSF15	3.36029	1.52426	3.79842	1.96239	7.25278	709.909	3.55496e-17	9.56261e-16	ENSG00000181634	protein_coding
GCNA	0.768612	-0.659285	3.71344	2.28554	7.31237	1482.63	1.03665e-19	8.91203e-18	ENSG00000147174	protein_coding
ANKFN1	4.78353	0.953369	3.6907	-0.139458	6.15811	1353.55	2.13653e-19	1.57099e-17	ENSG00000153930	protein_coding
NEAT1	-1.90008	-3.03684	3.69031	2.55354	10.9425	754.188	2.2028e-17	6.48451e-16	ENSG00000245532	lncRNA
PTGS2	4.45709	-1.50283	3.6117	-2.34823	5.85207	572.406	1.94806e-16	3.92241e-15	ENSG00000073756	protein_coding
TSC22D3	-1.63642	-0.678598	3.54566	4.50348	11.0724	4664.37	1.13986e-23	1.17005e-20	ENSG00000157514	protein_coding
NEAT1	-1.60448	-2.42979	3.49735	2.67204	9.47977	381.544	4.75343e-15	5.80731e-14	ENSG00000245532	lncRNA
GLS	-0.0139896	-0.325516	3.49351	3.18198	10.8125	4672.86	1.12347e-23	1.17005e-20	ENSG00000115419	protein_coding
TMEM171	4.00236	0.20335	3.45098	-0.348035	7.56939	905.682	5.17111e-18	2.0091e-16	ENSG00000157111	protein_coding
CCND2	-0.84223	-3.65103	3.39397	0.585174	7.87513	1414.29	1.50785e-19	1.19476e-17	ENSG00000118971	protein_coding
PRRG4	-1.28574	-3.41898	3.38837	1.25513	9.84949	3718.62	6.92213e-23	4.28038e-20	ENSG00000135378	protein_coding
TNFSF15	0.750498	0.192234	3.34659	2.78832	9.41733	2249.49	3.77487e-21	7.04514e-19	ENSG00000181634	protein_coding
GLS	0.374132	-0.11454	3.33485	2.84618	9.65907	2348.83	2.67711e-21	5.36719e-19	ENSG00000115419	protein_coding
NMRAL2P	-1.25136	-1.45037	3.26718	3.06817	7.02486	335.009	1.31921e-14	1.40181e-13	ENSG00000171658	transcribed_unprocessed_pseudogene
KDM7A	-0.804766	-1.56085	3.24182	2.48573	8.23908	1189.36	5.96192e-19	3.50103e-17	ENSG00000006459	protein_coding
S100P	-2.95156	-4.61338	3.20226	1.54044	9.76401	1685.93	3.73563e-20	3.9128e-18	ENSG00000163993	protein_coding
DNAJB9	-0.364695	-0.65614	3.19326	2.90181	9.06586	848.135	8.69761e-18	3.04499e-16	ENSG00000128590	protein_coding
SLC7A11	1.73882	0.881927	3.15307	2.29618	7.81987	1744.3	2.85043e-20	3.20121e-18	ENSG00000151012	protein_coding
MSH4	1.06293	0.0973193	3.11142	2.14581	5.4194	288.423	4.2603e-14	3.87275e-13	ENSG00000057468	protein_coding
NEAT1	-1.90087	-3.01853	3.08581	1.96814	11.9748	950.952	3.51357e-18	1.48107e-16	ENSG00000245532	lncRNA
ATF6	0.30931	-1.56005	3.08014	1.21078	7.13177	483.288	7.4007e-16	1.18291e-14	ENSG00000118217	protein_coding
PTGS2	3.79741	-1.62016	3.0743	-2.34327	7.6116	971.188	2.97357e-18	1.29226e-16	ENSG00000073756	protein_coding
COL15A1	3.99185	0.900969	3.07389	-0.0169868	4.4099	881.094	6.4309e-18	2.38138e-16	ENSG00000204291	protein_coding
MXD1	0.897405	-0.960096	3.05777	1.20027	9.44545	1770.9	2.52751e-20	2.94823e-18	ENSG00000059728	protein_coding
LRRC2	5.70174	2.59043	3.02104	-0.0902783	5.27819	1537.59	7.7639e-20	7.09029e-18	ENSG00000163827	protein_coding
FAM24B	3.97021	1.27548	3.00706	0.312334	9.44979	1762.97	2.61925e-20	3.01413e-18	ENSG00000213185	protein_coding
ZBTB1	-1.6219	-1.6975	3.00676	2.93115	6.1355	553.871	2.52599e-16	4.86287e-15	ENSG00000126804	protein_coding
CTH	5.76456	2.20359	2.98001	-0.580952	7.73332	1280.38	3.32104e-19	2.22809e-17	ENSG00000116761	protein_coding
DNAJC3	0.985248	-0.824347	2.97381	1.16421	8.68378	230.057	2.48556e-13	1.83394e-12	ENSG00000102580	protein_coding
DNAJB9	-0.70761	-1.1311	2.96317	2.53969	9.46199	965.37	3.11861e-18	1.34053e-16	ENSG00000128590	protein_coding
TXNIP	0.456947	0.86249	2.95454	3.36008	11.6011	227.513	2.71017e-13	1.97872e-12	ENSG00000265972	protein_coding
AKR1C3	-1.9854	-1.91903	2.94013	3.0065	11.243	3376.25	1.49306e-22	7.14774e-20	ENSG00000196139	protein_coding
PGM2L1	1.90581	0.597393	2.93681	1.62839	9.11842	903.285	5.28082e-18	2.04399e-16	ENSG00000165434	protein_coding
	0.299629	-0.100454	2.93043	2.53035	7.98592	872.024	6.98016e-18	2.53898e-16	ENSG00000261490	lncRNA
DNAJB9	-0.664205	-1.09209	2.9269	2.49901	10.6254	3195.9	2.31096e-22	9.26187e-20	ENSG00000128590	protein_coding
CTH	6.69363	2.34739	2.92124	-1.42501	8.60357	5181.51	4.93495e-24	7.44946e-21	ENSG00000116761	protein_coding
KLHL24	-0.498047	-0.279985	2.89705	3.11511	7.32542	615.233	1.10196e-16	2.43048e-15	ENSG00000114796	protein_coding
ATF3	0.370754	1.18922	2.87804	3.6965	8.30587	926.599	4.31545e-18	1.7345e-16	ENSG00000162772	protein_coding
TXNIP	0.409564	0.867143	2.83017	3.28774	12.0563	2282.45	3.36253e-21	6.40101e-19	ENSG00000265972	protein_coding
KLHL24	-0.614471	-0.551121	2.79349	2.85684	8.10816	1208.06	5.26803e-19	3.17343e-17	ENSG00000114796	protein_coding
TLR4	4.43835	1.56246	2.78817	-0.0877235	7.2668	556.31	2.43988e-16	4.72472e-15	ENSG00000136869	protein_coding
KMT2C	2.20427	0.0166657	2.78344	0.595839	6.54926	133.92	1.62108e-11	7.97624e-11	ENSG00000055609	protein_coding
NR4A2	2.72979	-0.330941	2.78319	-0.277549	7.20375	462.528	1.04587e-15	1.59424e-14	ENSG00000153234	protein_coding
LRRC2	4.15522	1.3369	2.7509	-0.0674241	5.86482	197.569	8.10792e-13	5.24557e-12	ENSG00000163827	protein_coding
NR4A2	2.7428	-0.375757	2.74278	-0.375776	6.96163	412.282	2.58542e-15	3.45288e-14	ENSG00000153234	protein_coding
NR4A2	2.80744	-0.14819	2.74196	-0.213667	6.91431	531.726	3.48527e-16	6.37484e-15	ENSG00000153234	protein_coding
FRZB	2.00436	-0.161267	2.72497	0.559344	5.21145	197.365	8.1731e-13	5.28507e-12	ENSG00000162998	protein_coding
ST20	0.440177	0.213127	2.70276	2.47571	6.53805	491.585	6.47162e-16	1.06186e-14	ENSG00000180953	protein_coding
ARHGAP9	2.84919	0.28662	2.6985	0.135931	6.62786	861.906	7.65608e-18	2.74784e-16	ENSG00000123329	protein_coding
PRRG4	-0.773555	-2.62004	2.69845	0.851959	8.56212	1884.22	1.54391e-20	2.02142e-18	ENSG00000135378	protein_coding
NF1	1.36914	-0.25194	2.69184	1.07076	6.26391	340.736	1.15503e-14	1.2488e-13	ENSG00000196712	protein_coding
SKIL	0.038702	-0.127595	2.6768	2.5105	7.59889	1328.8	2.47353e-19	1.76567e-17	ENSG00000136603	protein_coding
MALAT1	-0.220343	-0.759877	2.65227	2.11274	11.2513	61.4429	5.57336e-09	1.81065e-08	ENSG00000251562	lncRNA
SLC5A3	0.0161605	0.042274	2.65209	2.67821	11.2697	1687.85	3.70193e-20	3.8934e-18	ENSG00000198743	protein_coding
ID2	-1.25819	-3.2697	2.649	0.637495	8.1363	700.479	3.95153e-17	1.04594e-15	ENSG00000115738	protein_coding
GALNT5	4.37386	1.77973	2.64759	0.0534623	5.77027	804.961	1.31536e-17	4.25658e-16	ENSG00000136542	protein_coding
DNAJC3	1.03321	-0.393928	2.63911	1.21198	8.03451	413.282	2.53663e-15	3.39922e-14	ENSG00000102580	protein_coding
KYNU	-4.48764	-6.18939	2.63005	0.928304	10.1276	3740.56	6.60551e-23	4.1344e-20	ENSG00000115919	protein_coding
	1.55995	-0.623557	2.62659	0.44308	4.53872	112.981	5.92404e-11	2.62788e-10	ENSG00000229808	transcribed_processed_pseudogene
SUPT3H	1.8505	0.580751	2.62071	1.35095	6.10612	313.94	2.19455e-14	2.17312e-13	ENSG00000196284	protein_coding
SLC5A3	0.742229	-0.0961288	2.61573	1.77737	7.32972	208.92	5.25673e-13	3.56167e-12	ENSG00000198743	protein_coding
AKNAD1	1.07129	-1.09885	2.61481	0.444664	5.85923	195.853	8.67494e-13	5.58355e-12	ENSG00000162641	protein_coding
TAB3	0.0952784	-1.18343	2.61308	1.33437	6.24283	214.52	4.2807e-13	2.96936e-12	ENSG00000157625	protein_coding
JDP2	0.0226561	-0.372396	2.61165	2.21659	8.69866	1364.05	2.00943e-19	1.49683e-17	ENSG00000140044	protein_coding
TLR4	5.80187	3.26148	2.61053	0.0701371	6.58586	1541.98	7.59002e-20	6.96869e-18	ENSG00000136869	protein_coding
ZNF114	5.74957	3.03084	2.60829	-0.110436	7.11379	1055.79	1.53363e-18	7.57967e-17	ENSG00000178150	protein_coding
CHAC1	0.552041	0.321927	2.60771	2.3776	8.1854	506.313	5.1281e-16	8.75856e-15	ENSG00000128965	protein_coding
ZADH2	1.10121	-0.425213	2.59356	1.06714	6.98328	599.939	1.34435e-16	2.8737e-15	ENSG00000180011	protein_coding
AKNAD1	-0.501266	-1.31944	2.5674	1.74922	5.76406	940.37	3.83937e-18	1.57641e-16	ENSG00000162641	protein_coding
FNBP4	2.53832	1.08123	2.55945	1.10236	6.89216	353.159	8.72159e-15	9.80133e-14	ENSG00000285182	protein_coding
FNBP4	2.53832	1.08123	2.55945	1.10236	6.89216	353.159	8.72159e-15	9.80133e-14	ENSG00000109920	protein_coding
PLAT	4.87895	1.65669	2.55777	-0.664485	10.2932	2322.4	2.92925e-21	5.78234e-19	ENSG00000104368	protein_coding
SLC1A4	-0.104835	0.514188	2.5508	3.16982	8.37062	1343.01	2.27334e-19	1.65499e-17	ENSG00000115902	protein_coding
SEC24D	1.01319	0.597485	2.54546	2.12975	6.50945	566.85	2.10397e-16	4.17411e-15	ENSG00000150961	protein_coding
TMEM171	2.91649	-0.0149581	2.54439	-0.387055	7.04588	1059.83	1.48786e-18	7.39951e-17	ENSG00000157111	protein_coding
GDF15	-1.85971	-1.37798	2.53416	3.01589	9.16042	1898.43	1.45442e-20	1.92885e-18	ENSG00000130513	protein_coding
PTPN21	1.71539	0.324105	2.52802	1.13673	7.65224	443.24	1.46261e-15	2.12353e-14	ENSG00000070778	protein_coding
TLR4	7.23327	4.41914	2.50023	-0.313898	5.88273	1188.56	5.99391e-19	3.51178e-17	ENSG00000136869	protein_coding
ZNF114	6.29213	3.63956	2.49808	-0.154485	6.66804	966.254	3.09607e-18	1.33454e-16	ENSG00000178150	protein_coding
SLC5A3	-0.217585	-0.124746	2.49561	2.58845	11.2422	1782.32	2.40162e-20	2.84667e-18	ENSG00000198743	protein_coding
SLC5A3	-0.255495	-0.036199	2.48914	2.70844	6.87569	114.804	5.24584e-11	2.34867e-10	ENSG00000198743	protein_coding
MALAT1	-0.225124	-0.869609	2.47843	1.83395	12.0611	45.5984	4.77403e-08	1.37785e-07	ENSG00000251562	lncRNA
NFAT5	2.52043	0.541912	2.44034	0.461822	7.86201	251.527	1.2405e-13	9.86678e-13	ENSG00000102908	protein_coding
TCP11L2	-0.312692	0.100502	2.43587	2.84906	5.23744	289.294	4.16106e-14	3.79419e-13	ENSG00000166046	protein_coding
JMY	1.25542	0.0125435	2.42587	1.18299	7.33669	569.14	2.03808e-16	4.06854e-15	ENSG00000152409	protein_coding
FGFR1OP2	1.12547	0.0332692	2.41053	1.31832	7.02117	94.2323	2.33497e-10	9.33553e-10	ENSG00000111790	protein_coding
GLS	2.8516	-0.438478	2.39595	-0.894136	8.90599	90.4155	3.18562e-10	1.24466e-09	ENSG00000115419	protein_coding
SLC6A6	1.90015	1.38257	2.38787	1.87029	6.98999	233.836	2.18958e-13	1.63935e-12	ENSG00000131389	protein_coding
DGKI	2.79778	0.381371	2.38339	-0.0330149	5.17118	370.295	6.01287e-15	7.12219e-14	ENSG00000157680	protein_coding
SESN3	1.3911	0.152133	2.36522	1.12626	5.39354	220.607	3.44428e-13	2.44907e-12	ENSG00000149212	protein_coding
ERN1	0.886005	0.0657575	2.3623	1.54205	8.72267	636.329	8.44292e-17	1.95809e-15	ENSG00000178607	protein_coding
AADACP1	3.9636	1.59063	2.36015	-0.0128205	5.24689	565.443	2.14565e-16	4.24532e-15	ENSG00000240602	transcribed_unprocessed_pseudogene
MRPS5	2.09904	0.561841	2.35481	0.81761	7.12815	126.283	2.53889e-11	1.20721e-10	ENSG00000289685	protein_coding
TLR4	7.61576	5.29059	2.35212	0.0269455	6.88776	2690.87	9.08008e-22	2.35367e-19	ENSG00000136869	protein_coding
	-1.00927	-1.73905	2.3519	1.62212	5.84045	713.395	3.41988e-17	9.24285e-16	ENSG00000279696	TEC
KBTBD8	4.4525	-0.925471	2.35024	-3.02773	7.76605	676.402	5.21035e-17	1.30958e-15	ENSG00000163376	protein_coding
PLCXD2	4.11927	1.22122	2.34821	-0.549839	7.89588	1070.25	1.37687e-18	6.94168e-17	ENSG00000240891	protein_coding
TPBG	0.191363	-1.02748	2.33075	1.1119	12.1149	1078.82	1.29248e-18	6.59397e-17	ENSG00000146242	protein_coding
TPBG	0.191363	-1.02748	2.33075	1.1119	12.1149	1078.82	1.29248e-18	6.59397e-17	ENSG00000283085	protein_coding
KLF3	0.737155	-0.645042	2.32107	0.938874	8.39937	547.18	2.7802e-16	5.26536e-15	ENSG00000109787	protein_coding
BLID	2.9347	0.538966	2.31935	-0.0763871	5.29311	237.777	1.9224e-13	1.45911e-12	ENSG00000259571	protein_coding
RNF152	2.65025	0.823286	2.31747	0.4905	4.92856	432.334	1.77943e-15	2.50624e-14	ENSG00000176641	protein_coding
C6orf132	0.221753	-1.22286	2.30729	0.862678	7.33473	429.749	1.86543e-15	2.6116e-14	ENSG00000188112	protein_coding
SLC3A2	0.334461	-1.25694	2.30585	0.714446	12.1527	711.036	3.51065e-17	9.44837e-16	ENSG00000168003	protein_coding
AFF4	1.83742	-0.15224	2.30351	0.313856	8.01629	599.101	1.35927e-16	2.90029e-15	ENSG00000072364	protein_coding
DNAJC3	0.457055	-0.790915	2.29975	1.05178	9.51936	221.472	3.34098e-13	2.38222e-12	ENSG00000102580	protein_coding
HYOU1	1.44838	0.148481	2.29776	0.997861	11.1651	370.413	5.99785e-15	7.11097e-14	ENSG00000149428	protein_coding
HYOU1	1.44838	0.148481	2.29776	0.997861	11.1651	370.413	5.99785e-15	7.11097e-14	ENSG00000280682	protein_coding
RHOQ	1.60942	0.457339	2.29538	1.14329	5.93077	179.894	1.67473e-12	1.00932e-11	ENSG00000119729	protein_coding
SLC2A3	2.62463	0.707717	2.28679	0.369879	7.69699	650.117	7.12728e-17	1.69398e-15	ENSG00000059804	protein_coding
ADAMTS6	3.67603	0.844193	2.2862	-0.545633	5.91211	466.552	9.76904e-16	1.50374e-14	ENSG00000049192	protein_coding
DUSP16	-0.164477	-0.721958	2.28292	1.72544	7.22849	450.432	1.28856e-15	1.90654e-14	ENSG00000280962	protein_coding
DUSP16	-0.164477	-0.721958	2.28292	1.72544	7.22849	450.432	1.28856e-15	1.90654e-14	ENSG00000111266	protein_coding
CDK6	3.75957	-0.0961786	2.28148	-1.57427	5.9976	256.649	1.06003e-13	8.58526e-13	ENSG00000105810	protein_coding
ZFP69B	3.61123	2.33041	2.27843	0.997613	7.45936	1474.55	1.08262e-19	9.22996e-18	ENSG00000187801	protein_coding
CNOT4	0.589899	-0.10109	2.2737	1.58271	6.70598	263.364	8.66569e-14	7.18395e-13	ENSG00000080802	protein_coding
ELK3	2.85237	0.560784	2.27023	-0.0213565	6.69441	342.797	1.10169e-14	1.19871e-13	ENSG00000111145	protein_coding
KLF4	0.752337	0.955734	2.26926	2.47265	8.66637	687.497	4.58146e-17	1.17864e-15	ENSG00000136826	protein_coding
ATP8A1	1.90331	0.560421	2.26644	0.92355	5.72978	114.79	5.25075e-11	2.35054e-10	ENSG00000124406	protein_coding
VEGFA	-0.0592959	-0.115229	2.26512	2.20919	8.64011	399.761	3.29487e-15	4.24889e-14	ENSG00000112715	protein_coding
PPP1R26-AS1	0.852441	0.199005	2.2634	1.60996	6.4459	263.92	8.52418e-14	7.08066e-13	ENSG00000225361	lncRNA
ADRB1	3.71424	0.596309	2.25986	-0.85807	5.92934	380.319	4.87509e-15	5.93193e-14	ENSG00000043591	protein_coding
	1.72156	0.724026	2.25003	1.2525	7.48287	582.657	1.69335e-16	3.48941e-15	ENSG00000274213	lncRNA
HERPUD1	-0.0576745	0.416075	2.24487	2.71862	11.9812	1917.05	1.34586e-20	1.83032e-18	ENSG00000051108	protein_coding
SERPINB2	-1.17709	-4.84705	2.24178	-1.42818	9.11246	503.366	5.36964e-16	9.09802e-15	ENSG00000197632	protein_coding
KLF13	-2.206	-3.50296	2.24059	0.943627	9.74634	921.84	4.49513e-18	1.79414e-16	ENSG00000169926	protein_coding
KLF13	-2.206	-3.50296	2.24059	0.943627	9.74634	921.84	4.49513e-18	1.79414e-16	ENSG00000275746	protein_coding
CARD6	-0.475618	-0.95714	2.2355	1.75397	10.2576	1220.99	4.84126e-19	2.97531e-17	ENSG00000132357	protein_coding
HSP90B1	0.772556	-0.0405724	2.22877	1.41564	7.91335	165.544	3.18173e-12	1.8064e-11	ENSG00000166598	protein_coding
MMP1	6.07999	1.45931	2.22088	-2.3998	6.84089	1298.51	2.97038e-19	2.05738e-17	ENSG00000196611	protein_coding
SGMS2	0.450002	-0.247025	2.21761	1.52058	8.25411	441.385	1.51171e-15	2.18378e-14	ENSG00000164023	protein_coding
MAN1A1	2.36224	0.606143	2.21605	0.459958	6.89686	310.238	2.40819e-14	2.35649e-13	ENSG00000111885	protein_coding
SLC6A12	-0.0697271	0.104713	2.21592	2.39036	5.88119	169.533	2.64796e-12	1.52615e-11	ENSG00000111181	protein_coding
PTPN21	1.591	0.344333	2.20927	0.962608	7.49727	760.865	2.0544e-17	6.12668e-16	ENSG00000070778	protein_coding
GFPT2	1.9978	0.914056	2.20454	1.12079	8.58369	921.971	4.49007e-18	1.79414e-16	ENSG00000131459	protein_coding
SPX	-2.54856	-2.18724	2.19401	2.55533	6.05153	512.707	4.64499e-16	8.1171e-15	ENSG00000134548	protein_coding
CBLB	-0.781035	0.872372	2.19307	3.84648	9.45521	3511.22	1.09294e-22	5.90466e-20	ENSG00000114423	protein_coding
ACAP2	0.842096	0.397065	2.18914	1.7441	9.01003	717.57	3.26563e-17	8.88681e-16	ENSG00000114331	protein_coding
RBM39	1.16564	0.276101	2.18889	1.29936	8.48745	137.676	1.31174e-11	6.556e-11	ENSG00000131051	protein_coding
SAMD8	1.86866	0.295802	2.18639	0.613533	7.76268	682.847	4.83398e-17	1.23065e-15	ENSG00000156671	protein_coding
HIPK3	1.40479	-0.0913514	2.18547	0.689329	8.27195	327.601	1.57194e-14	1.63215e-13	ENSG00000110422	protein_coding
DCP2	3.02884	1.94341	2.17882	1.09339	7.78266	1598.23	5.71036e-20	5.50104e-18	ENSG00000172795	protein_coding
NCF2	1.34079	1.4935	2.17822	2.33092	9.42839	1068.24	1.39751e-18	7.02503e-17	ENSG00000116701	protein_coding
SPDYA	0.331675	-0.144247	2.17601	1.70009	5.53649	147.726	7.64162e-12	4.01226e-11	ENSG00000163806	protein_coding
NFKBIZ	2.06377	0.531287	2.17176	0.639274	8.96848	154.646	5.37525e-12	2.90889e-11	ENSG00000144802	protein_coding
COA1	3.11989	1.53829	2.17011	0.588506	7.38486	515.366	4.45941e-16	7.84354e-15	ENSG00000106603	protein_coding
SERPINE2	1.1713	-1.33308	2.16118	-0.343208	11.6282	719.347	3.20237e-17	8.75177e-16	ENSG00000135919	protein_coding
AOC2	0.678833	0.177119	2.16017	1.65846	6.58157	99.7821	1.5172e-10	6.25652e-10	ENSG00000131480	protein_coding
MICALL2	-0.337739	-0.534436	2.14914	1.95244	7.44627	466.153	9.83502e-16	1.51129e-14	ENSG00000164877	protein_coding
KLF3	-0.541117	-1.08655	2.14426	1.59883	10.2916	788.996	1.54138e-17	4.8537e-16	ENSG00000109787	protein_coding
GNAS	2.68147	1.02037	2.14381	0.482717	7.53181	284.124	4.79103e-14	4.28538e-13	ENSG00000087460	protein_coding
TLR6	0.624394	-0.680805	2.1386	0.833398	7.16858	115.026	5.16946e-11	2.3184e-10	ENSG00000174130	protein_coding
CDK6	3.37107	0.321882	2.13835	-0.910838	6.89847	869.688	7.13005e-18	2.58434e-16	ENSG00000105810	protein_coding
OGA	0.0902449	0.842831	2.13303	2.88562	10.6181	987.526	2.6053e-18	1.15793e-16	ENSG00000198408	protein_coding
NRG1	3.80755	1.50914	2.1303	-0.168109	8.01987	578.008	1.8039e-16	3.6754e-15	ENSG00000157168	protein_coding
MYH15	2.54044	0.181875	2.12937	-0.2292	5.99037	289.911	4.09227e-14	3.74055e-13	ENSG00000144821	protein_coding
LY96	4.66206	2.55053	2.12311	0.0115799	5.75096	1689.69	3.67002e-20	3.86776e-18	ENSG00000154589	protein_coding
OTUD1	0.772692	0.48933	2.12293	1.83956	10.7569	1281	3.30831e-19	2.22809e-17	ENSG00000165312	protein_coding
SLC22A15	-1.28063	-2.10226	2.11366	1.29203	8.41056	623.51	9.91557e-17	2.21764e-15	ENSG00000163393	protein_coding
BACH1	1.04602	0.238808	2.10498	1.29776	10.1762	981.829	2.72754e-18	1.20161e-16	ENSG00000156273	protein_coding
KLF2	5.19847	2.947	2.10071	-0.150749	8.91215	1110.8	1.02518e-18	5.42438e-17	ENSG00000127528	protein_coding
ERCC6	-0.130457	-1.34871	2.09816	0.879907	7.23831	331.704	1.42584e-14	1.49842e-13	ENSG00000225830	protein_coding
MAL2	-3.75537	-5.91008	2.09656	-0.0581444	11.0772	5850.58	1.87627e-24	3.70376e-21	ENSG00000147676	protein_coding
TTC17	-1.74685	-0.127962	2.09449	3.71338	9.29711	2846.12	5.81172e-22	1.75552e-19	ENSG00000052841	protein_coding
RBM39	1.80899	1.3263	2.09047	1.60778	7.75748	382.486	4.66224e-15	5.71221e-14	ENSG00000131051	protein_coding
RUNX1	1.61748	0.551426	2.08737	1.02132	6.96994	359.994	7.50357e-15	8.62129e-14	ENSG00000159216	protein_coding
TMTC2	0.726871	-0.133286	2.08558	1.22542	8.0304	314.709	2.15291e-14	2.14057e-13	ENSG00000179104	protein_coding
LINC02864	3.39673	1.04116	2.08307	-0.272498	5.23431	438.203	1.6003e-15	2.28977e-14	ENSG00000263711	lncRNA
PTPN21	1.584	0.20022	2.08123	0.697449	7.01321	677.193	5.16244e-17	1.29945e-15	ENSG00000070778	protein_coding
CREBRF	-0.731696	0.315152	2.07214	3.11899	8.30118	426.747	1.97118e-15	2.73651e-14	ENSG00000164463	protein_coding
SERPINB8	0.511494	-0.96201	2.06313	0.589623	9.53384	502.975	5.40261e-16	9.13318e-15	ENSG00000166401	protein_coding
BCL6	0.805244	0.74059	2.0628	1.99815	7.8591	629.927	9.14507e-17	2.0907e-15	ENSG00000113916	protein_coding
LDAF1	-0.628298	-1.13202	2.06226	1.55854	8.75631	1061.93	1.4647e-18	7.30534e-17	ENSG00000283997	protein_coding
LDAF1	-0.628298	-1.13202	2.06226	1.55854	8.75631	1061.93	1.4647e-18	7.30534e-17	ENSG00000011638	protein_coding
ZXDB	2.2167	0.353036	2.06081	0.19715	4.9717	184.626	1.37012e-12	8.41148e-12	ENSG00000198455	protein_coding
ZNF846	0.965646	0.355815	2.05605	1.44622	5.93389	316.554	2.0566e-14	2.06275e-13	ENSG00000196605	protein_coding
C5orf46	-0.0148161	0.168986	2.05443	2.23823	8.291	348.183	9.74876e-15	1.07787e-13	ENSG00000178776	protein_coding
NCOA3	-0.164151	-0.924629	2.05017	1.28969	9.33499	404.681	2.99277e-15	3.9134e-14	ENSG00000124151	protein_coding
	1.21882	-0.063118	2.04411	0.762176	5.95714	163.281	3.53784e-12	1.98944e-11	ENSG00000271204	lncRNA
VLDLR	2.17014	3.19738	2.04314	3.07038	7.65305	1686.29	3.72932e-20	3.9128e-18	ENSG00000147852	protein_coding
HIPK3	1.59538	-0.0189707	2.03944	0.425086	6.41254	185.086	1.34398e-12	8.27181e-12	ENSG00000110422	protein_coding
KLF4	0.218826	0.963818	2.03559	2.78058	11.5163	1268.13	3.58435e-19	2.35171e-17	ENSG00000136826	protein_coding
SLC2A3	2.12637	0.446846	2.03003	0.350508	7.29926	295.975	3.4806e-14	3.25744e-13	ENSG00000059804	protein_coding
ANKRD50	2.40773	0.653238	2.02811	0.273617	6.02896	344.601	1.05725e-14	1.15649e-13	ENSG00000151458	protein_coding
LUZP1	0.407276	-0.729567	2.02645	0.889602	5.25794	87.364	4.12069e-10	1.58076e-09	ENSG00000169641	protein_coding
NCOA3	-0.288237	-1.08326	2.02591	1.23088	9.1647	530.549	3.54673e-16	6.48033e-15	ENSG00000124151	protein_coding
LURAP1L	-2.84136	-1.69782	2.02266	3.16619	8.62281	1603.34	5.56731e-20	5.4142e-18	ENSG00000153714	protein_coding
GPATCH2L	1.72339	0.588566	2.01281	0.877987	8.3513	632.506	8.85456e-17	2.03243e-15	ENSG00000089916	protein_coding
STOX2	-0.529062	-1.73426	2.01218	0.806986	6.2739	215.847	4.08047e-13	2.84083e-12	ENSG00000173320	protein_coding
MAFB	-5.06913	-4.93665	2.00765	2.14013	8.42413	4154.51	2.86464e-23	2.37137e-20	ENSG00000204103	protein_coding
ELF1	0.371929	-1.08767	2.00711	0.54751	9.92625	259.113	9.83898e-14	8.03078e-13	ENSG00000120690	protein_coding
EXOC8	0.434965	-1.04661	2.00636	0.524779	4.83922	143.395	9.60223e-12	4.93367e-11	ENSG00000116903	protein_coding
FNIP1	0.624976	0.00747721	1.99829	1.38079	8.23056	150.912	6.48661e-12	3.45093e-11	ENSG00000217128	protein_coding
CPEB2	0.417271	-0.11267	1.99658	1.46664	7.35793	299.264	3.1923e-14	3.01734e-13	ENSG00000137449	protein_coding
IL6ST	2.02025	0.177699	1.99546	0.152903	4.56477	180.252	1.64922e-12	9.95817e-12	ENSG00000134352	protein_coding
PROX1	2.37142	0.287212	1.98827	-0.0959368	4.76438	299.303	3.18901e-14	3.01535e-13	ENSG00000117707	protein_coding
FRZB	1.50984	0.22744	1.98675	0.704349	5.54507	173.683	2.19705e-12	1.29214e-11	ENSG00000162998	protein_coding
PNRC1	-1.21017	-0.476051	1.98398	2.7181	10.4686	753.966	2.20794e-17	6.48913e-16	ENSG00000146278	protein_coding
ANKRD11	1.92425	0.48626	1.98381	0.545823	9.87991	445.006	1.41755e-15	2.06806e-14	ENSG00000167522	protein_coding
GABRG1	2.13957	0.0884324	1.98319	-0.067944	3.5386	81.432	6.96881e-10	2.58428e-09	ENSG00000163285	protein_coding
MALAT1	-0.291657	-1.02879	1.98142	1.24429	12.6507	136.489	1.40164e-11	6.97205e-11	ENSG00000251562	lncRNA
IGDCC4	6.12437	3.55164	1.97362	-0.599111	6.24568	894.065	5.72796e-18	2.17442e-16	ENSG00000103742	protein_coding
PIWIL2	1.75502	0.091198	1.97311	0.309296	5.38414	91.9339	2.81121e-10	1.10842e-09	ENSG00000197181	protein_coding
RNF19B	-0.167506	-0.956336	1.9722	1.18337	8.65735	267.156	7.75065e-14	6.50735e-13	ENSG00000116514	protein_coding
ZMYM2	0.955951	0.051739	1.97013	1.06592	4.75657	61.1353	5.78136e-09	1.87408e-08	ENSG00000121741	protein_coding
GPRC5B	4.05288	2.21903	1.96952	0.135677	6.14875	352.848	8.78208e-15	9.86068e-14	ENSG00000167191	protein_coding
AHNAK2	-2.14238	-1.74644	1.96507	2.36102	8.06781	274.366	6.29548e-14	5.43771e-13	ENSG00000185567	protein_coding
AGO2	3.12639	1.13345	1.9593	-0.0336344	6.01509	926.41	4.32241e-18	1.73586e-16	ENSG00000123908	protein_coding
KLF3	0.875051	-0.48835	1.95925	0.59585	7.59496	306.531	2.64582e-14	2.5607e-13	ENSG00000109787	protein_coding
KLF7	-1.4845	-2.2727	1.95668	1.16848	8.36626	966.241	3.09639e-18	1.33454e-16	ENSG00000118263	protein_coding
LRATD2	0.106069	-1.53976	1.95625	0.310415	11.5013	852.155	8.37795e-18	2.9512e-16	ENSG00000168672	protein_coding
EZH1	-0.652888	0.117972	1.95463	2.72549	6.16965	618.15	1.06155e-16	2.35551e-15	ENSG00000108799	protein_coding
SLC7A11	0.408369	1.40944	1.95442	2.95549	11.5082	2758.96	7.44341e-22	2.04292e-19	ENSG00000151012	protein_coding
LINC02582	7.34913	5.20906	1.9487	-0.191365	7.54151	882.656	6.34131e-18	2.35637e-16	ENSG00000261780	lncRNA
LSM11	-0.189853	-0.354165	1.94462	1.78031	8.044	886.871	6.1065e-18	2.28766e-16	ENSG00000155858	protein_coding
NCOA3	-0.349883	-1.02271	1.94057	1.26774	10.6573	641.557	7.91432e-17	1.8544e-15	ENSG00000124151	protein_coding
ZBTB38	1.00024	-0.60158	1.93962	0.337805	8.64132	205.054	6.07677e-13	4.05782e-12	ENSG00000177311	protein_coding
SPEN	2.03165	0.0501864	1.9339	-0.0475606	8.98587	58.3983	8.07088e-09	2.56569e-08	ENSG00000065526	protein_coding
SMIM31	3.14601	1.24365	1.93355	0.0311813	4.41718	156.32	4.94807e-12	2.69562e-11	ENSG00000248771	protein_coding
LONRF3	4.10901	2.27413	1.93351	0.0986333	7.75445	792.315	1.491e-17	4.71208e-16	ENSG00000175556	protein_coding
PTBP3	0.546491	-0.342151	1.93291	1.04427	7.63553	199.324	7.57048e-13	4.93018e-12	ENSG00000119314	protein_coding
HDAC9	2.27801	2.45817	1.93171	2.11188	7.31038	758.235	2.11146e-17	6.25685e-16	ENSG00000048052	protein_coding
ARRDC3	0.756134	-0.113664	1.93145	1.06165	9.48086	425.995	1.99874e-15	2.76728e-14	ENSG00000113369	protein_coding
PHLDB3	1.02165	0.307849	1.92579	1.21199	7.1236	398.649	3.3678e-15	4.32663e-14	ENSG00000176531	protein_coding
SLC1A4	0.0510388	0.818352	1.91853	2.68585	8.60781	610.334	1.1738e-16	2.55813e-15	ENSG00000115902	protein_coding
DDIT4	-1.08175	-2.57886	1.91546	0.418345	12.6916	1351.33	2.16449e-19	1.587e-17	ENSG00000168209	protein_coding
TEAD1	3.31517	0.967014	1.91443	-0.433721	7.09443	406.483	2.89001e-15	3.7945e-14	ENSG00000187079	protein_coding
BCL6	0.383105	0.764825	1.9103	2.29202	10.454	1700.55	3.48787e-20	3.69859e-18	ENSG00000113916	protein_coding
CXCL8	2.47556	-3.69026	1.90981	-4.256	9.33218	1951.81	1.16674e-20	1.65419e-18	ENSG00000169429	protein_coding
ZBTB43	0.792089	0.282412	1.90873	1.39905	8.89377	216.482	3.98839e-13	2.78428e-12	ENSG00000169155	protein_coding
SREK1	1.07583	0.727778	1.90782	1.55976	6.37123	214.897	4.22275e-13	2.93233e-12	ENSG00000153914	protein_coding
ARRDC4	-2.69366	-1.33917	1.90768	3.26216	9.83755	2598.88	1.19747e-21	2.88539e-19	ENSG00000140450	protein_coding
NFAT5	1.77861	0.0538729	1.90556	0.180819	7.79128	73.9475	1.42671e-09	5.04615e-09	ENSG00000102908	protein_coding
RC3H1	1.20439	-0.556058	1.90466	0.144209	8.33959	27.21	1.64918e-06	4.02829e-06	ENSG00000135870	protein_coding
SH3KBP1	0.789163	-0.777581	1.90299	0.336244	12.0971	526.529	3.76602e-16	6.8035e-15	ENSG00000147010	protein_coding
IL1R1	-0.820691	-2.20196	1.9029	0.521638	7.08551	571.962	1.96004e-16	3.94035e-15	ENSG00000115594	protein_coding
DCAF10	0.745643	0.163214	1.90089	1.31846	10.2392	798.267	1.40524e-17	4.50204e-16	ENSG00000122741	protein_coding
RARB	2.7241	0.959745	1.90045	0.136101	6.55828	336.029	1.28815e-14	1.37278e-13	ENSG00000077092	protein_coding
TRIB3	-1.23804	-1.11097	1.89802	2.02509	11.0925	1495.35	9.68657e-20	8.44064e-18	ENSG00000101255	protein_coding
SLC7A11	0.317414	1.16664	1.89331	2.74253	11.6526	1434.76	1.34529e-19	1.09945e-17	ENSG00000151012	protein_coding
GRB10	1.45699	0.83569	1.89255	1.27125	10.025	1273.9	3.45744e-19	2.29263e-17	ENSG00000106070	protein_coding
ELK4	1.20996	0.320235	1.89105	1.00133	6.95204	233.987	2.17859e-13	1.63232e-12	ENSG00000158711	protein_coding
ADCY10P1	0.399802	0.151317	1.89081	1.64232	6.58543	279.457	5.45314e-14	4.81054e-13	ENSG00000161912	transcribed_unprocessed_pseudogene
HS3ST1	5.46404	2.89994	1.8856	-0.678504	9.21629	3014.82	3.6758e-22	1.31012e-19	ENSG00000002587	protein_coding
TXNIP	0.123442	0.830881	1.88404	2.59148	13.1316	2246.07	3.82079e-21	7.07935e-19	ENSG00000265972	protein_coding
ZNF503	0.669886	-1.16956	1.8756	0.0361582	9.65028	220.441	3.4645e-13	2.46004e-12	ENSG00000165655	protein_coding
FAM120C	0.794816	0.115142	1.87351	1.19384	7.75655	114.45	5.37061e-11	2.40022e-10	ENSG00000184083	protein_coding
ATP11C	1.4908	0.00637809	1.87233	0.38791	6.22382	44.979	5.25997e-08	1.51104e-07	ENSG00000101974	protein_coding
SESN2	-0.0233392	-0.514	1.87063	1.37997	8.27909	155.018	5.27687e-12	2.86078e-11	ENSG00000285069	protein_coding
SESN2	-0.0233392	-0.514	1.87063	1.37997	8.27909	155.018	5.27687e-12	2.86078e-11	ENSG00000130766	protein_coding
ZBTB38	0.680119	-0.749948	1.86995	0.439882	10.4231	307.566	2.57687e-14	2.50199e-13	ENSG00000177311	protein_coding
RNF19B	0.00892249	-0.627169	1.86814	1.23205	8.84832	216.994	3.91586e-13	2.73961e-12	ENSG00000116514	protein_coding
GBP2	-0.984187	0.420663	1.86532	3.27017	6.99957	814.825	1.19446e-17	3.93482e-16	ENSG00000162645	protein_coding
KLF9	0.622495	0.828253	1.86478	2.07053	7.79305	289.07	4.18634e-14	3.81363e-13	ENSG00000119138	protein_coding
SLC9A3-AS1	-0.957837	0.0628936	1.86363	2.88436	7.93511	301.099	3.04319e-14	2.89185e-13	ENSG00000225138	lncRNA
CREBRF	-1.2289	0.514137	1.86146	3.6045	7.36156	1003.51	2.29388e-18	1.04003e-16	ENSG00000164463	protein_coding
TAB3	0.171563	-0.796137	1.86138	0.893676	5.85834	63.5906	4.33525e-09	1.43042e-08	ENSG00000157625	protein_coding
TNFRSF10D	1.12656	0.32184	1.85939	1.05467	10.6159	684.72	4.73045e-17	1.20909e-15	ENSG00000173530	protein_coding
MANF	0.533185	-0.429601	1.85918	0.89639	12.5126	908.71	5.03618e-18	1.97107e-16	ENSG00000145050	protein_coding
CREBRF	-1.07037	0.362786	1.85839	3.29154	8.48278	1123.53	9.36592e-19	5.0282e-17	ENSG00000164463	protein_coding
HSPA5	0.599452	-0.702537	1.85809	0.556102	9.38105	552.765	2.56616e-16	4.91805e-15	ENSG00000044574	protein_coding
TMCC1	-0.777255	-1.66893	1.85808	0.966398	9.07237	455.65	1.17685e-15	1.7661e-14	ENSG00000172765	protein_coding
APPBP2	0.794463	0.440085	1.85756	1.50318	9.20965	488.749	6.77355e-16	1.10096e-14	ENSG00000062725	protein_coding
TIAM2	0.31966	0.209955	1.85465	1.74495	8.50333	628.891	9.2648e-17	2.10961e-15	ENSG00000146426	protein_coding
IL31RA	2.38322	1.41296	1.85444	0.884176	6.27312	247.562	1.40411e-13	1.1025e-12	ENSG00000164509	protein_coding
CCND2	-1.83948	-4.31559	1.85406	-0.622057	10.4069	2896.43	5.05562e-22	1.62172e-19	ENSG00000118971	protein_coding
BRAF	0.671682	1.33477	1.84991	2.513	7.72957	910.838	4.94371e-18	1.94133e-16	ENSG00000157764	protein_coding
ARHGEF12	1.06778	0.466519	1.84737	1.24611	8.15387	449.737	1.30431e-15	1.92906e-14	ENSG00000196914	protein_coding
TRIB2	2.23246	1.48078	1.84719	1.09551	8.06556	421.91	2.15613e-15	2.95254e-14	ENSG00000071575	protein_coding
OXR1	1.08718	-0.0999924	1.84699	0.659818	9.68674	554.378	2.5078e-16	4.82966e-15	ENSG00000164830	protein_coding
SH3KBP1	0.819049	-0.747638	1.83981	0.273118	11.6262	515.516	4.44913e-16	7.82815e-15	ENSG00000147010	protein_coding
NCOA7	-1.27549	-2.1365	1.83927	0.978249	11.9065	1635.8	4.74781e-20	4.76862e-18	ENSG00000111912	protein_coding
GRB10	1.58477	0.481931	1.83674	0.733904	9.31346	484.497	7.2564e-16	1.16323e-14	ENSG00000106070	protein_coding
RESF1	0.899332	-0.760181	1.83673	0.177213	6.90446	57.8627	8.62971e-09	2.73245e-08	ENSG00000174718	protein_coding
NR2C2	1.59085	0.4082	1.8366	0.653951	7.90677	235.85	2.0481e-13	1.5447e-12	ENSG00000177463	protein_coding
GDPD1	1.18242	-0.0343611	1.835	0.618217	6.47591	250.919	1.26413e-13	1.00364e-12	ENSG00000153982	protein_coding
LINC01812	4.09594	2.42051	1.83489	0.159463	6.28286	241.663	1.69438e-13	1.30476e-12	ENSG00000237013	lncRNA
ARHGAP9	2.04616	0.299326	1.83205	0.0852103	6.34978	129.105	2.14469e-11	1.03104e-10	ENSG00000123329	protein_coding
GABARAPL1	-1.07034	-0.479362	1.8282	2.41917	7.98851	523.466	3.94333e-16	7.05537e-15	ENSG00000139112	protein_coding
BAMBI	0.0417472	-0.7987	1.82325	0.982799	9.09608	517.854	4.29319e-16	7.5795e-15	ENSG00000095739	protein_coding
ZNF33B	-0.33239	-0.12364	1.82121	2.02996	6.42293	520.451	4.12715e-16	7.32257e-15	ENSG00000196693	protein_coding
DNAJC3	-0.028714	-0.8888	1.81976	0.959677	11.6109	674.126	5.35107e-17	1.33822e-15	ENSG00000102580	protein_coding
PROX1	2.09153	0.329337	1.81755	0.0553603	4.46534	359.527	7.58041e-15	8.69596e-14	ENSG00000117707	protein_coding
KYNU	-4.38382	-5.00388	1.81717	1.1971	9.76255	2445.97	1.93958e-21	4.25415e-19	ENSG00000115919	protein_coding
S1PR3	-2.91043	-3.12163	1.81716	1.60595	7.57771	1297.2	2.99416e-19	2.06827e-17	ENSG00000213694	protein_coding
PDIA4	-0.642424	-1.07443	1.81698	1.38498	11.2428	905.914	5.16065e-18	2.00889e-16	ENSG00000155660	protein_coding
RAB5A	1.62503	-0.0389673	1.81259	0.148597	4.1028	67.0293	2.94564e-09	9.96389e-09	ENSG00000144566	protein_coding
COL27A1	1.94505	1.43772	1.81231	1.30497	7.29332	680.992	4.93909e-17	1.25368e-15	ENSG00000196739	protein_coding
ZBTB38	0.78615	-0.743663	1.81022	0.280405	8.67043	82.597	6.26819e-10	2.33953e-09	ENSG00000177311	protein_coding
UGDH	1.03808	0.444138	1.80725	1.2133	11.2856	465.387	9.96332e-16	1.52918e-14	ENSG00000109814	protein_coding
	1.57719	1.03843	1.80622	1.26746	7.50448	584.088	1.66088e-16	3.43306e-15	ENSG00000260920	lncRNA
ANKRD11	1.57086	0.715756	1.80544	0.950338	10.6081	624.771	9.75861e-17	2.19479e-15	ENSG00000167522	protein_coding
EGR1	-1.68661	-1.12169	1.80518	2.3701	8.72294	752.268	2.24767e-17	6.58069e-16	ENSG00000120738	protein_coding
C6orf132	0.192924	-0.743673	1.80357	0.866977	8.01139	280.105	5.3553e-14	4.73155e-13	ENSG00000188112	protein_coding
CCDC17	1.1365	0.50991	1.80266	1.17607	7.40982	133.219	1.68742e-11	8.27016e-11	ENSG00000159588	protein_coding
JAK1	0.507886	-0.00237088	1.79874	1.28848	5.89265	114.824	5.23908e-11	2.34593e-10	ENSG00000162434	protein_coding
HSP90B1	0.647173	-0.43862	1.79565	0.709853	13.309	149.776	6.87436e-12	3.63869e-11	ENSG00000166598	protein_coding
HDAC9	1.86248	1.96296	1.7951	1.89557	5.24466	200.369	7.26981e-13	4.75913e-12	ENSG00000048052	protein_coding
RFX3	0.950914	0.422509	1.79423	1.26583	4.65567	150.076	6.76931e-12	3.58765e-11	ENSG00000080298	protein_coding
CXCL8	2.29355	-3.79388	1.79131	-4.29612	7.66936	304.634	2.7775e-14	2.66952e-13	ENSG00000169429	protein_coding
VEGFA	0.228355	0.210506	1.79077	1.77292	10.2529	508.431	4.96212e-16	8.53186e-15	ENSG00000112715	protein_coding
KLF7	-0.892484	-1.64806	1.78976	1.03418	7.3455	327.778	1.56529e-14	1.62625e-13	ENSG00000118263	protein_coding
HSP90B1	0.578054	-0.451417	1.78779	0.75832	12.7695	115.38	5.05026e-11	2.2685e-10	ENSG00000166598	protein_coding
CCDC93	0.247465	-0.127594	1.785	1.40994	6.66315	87.3779	4.11579e-10	1.57912e-09	ENSG00000125633	protein_coding
MIER1	1.87639	0.761299	1.78365	0.668565	8.62975	770.821	1.85357e-17	5.64585e-16	ENSG00000198160	protein_coding
UHMK1	1.20679	0.0125525	1.78257	0.588336	9.5165	103.475	1.15306e-10	4.86074e-10	ENSG00000152332	protein_coding
SFTA1P	3.06212	0.192937	1.78198	-1.0872	8.81177	757.72	2.12285e-17	6.28696e-16	ENSG00000225383	lncRNA
YOD1	2.20979	0.308703	1.78173	-0.119357	7.10131	111.091	6.7335e-11	2.95528e-10	ENSG00000180667	protein_coding
SECISBP2L	1.67098	0.284723	1.78155	0.395294	7.15343	168.469	2.77967e-12	1.5949e-11	ENSG00000138593	protein_coding
TEAD1	2.86074	0.797068	1.77955	-0.284123	8.28501	764.385	1.98073e-17	5.95543e-16	ENSG00000187079	protein_coding
RAB8B	2.57925	1.83498	1.77598	1.03171	8.49312	1248.39	4.05945e-19	2.58495e-17	ENSG00000166128	protein_coding
ARHGAP31	1.87888	0.470684	1.77092	0.362724	7.24105	186.204	1.28281e-12	7.93046e-12	ENSG00000031081	protein_coding
NUCB2	1.69996	1.3065	1.76547	1.37201	8.96463	880.406	6.4708e-18	2.38926e-16	ENSG00000070081	protein_coding
TMEM156	5.10106	2.93086	1.76503	-0.405171	7.54696	766.848	1.93094e-17	5.83648e-16	ENSG00000121895	protein_coding
BBS12	-0.170808	-0.390397	1.76424	1.54465	7.94103	383.293	4.58566e-15	5.63049e-14	ENSG00000181004	protein_coding
NRP2	0.949027	-1.73705	1.76418	-0.921898	7.56982	473.084	8.75558e-16	1.36878e-14	ENSG00000118257	protein_coding
MAN1A2	-0.0445362	-0.16735	1.76334	1.64052	8.82164	384.985	4.4297e-15	5.45989e-14	ENSG00000198162	protein_coding
CCDC32	2.47325	1.52244	1.76104	0.810235	6.58512	555.49	2.46845e-16	4.77178e-15	ENSG00000128891	protein_coding
CEBPG	0.0826079	-0.211408	1.76073	1.46672	10.5354	915.942	4.72962e-18	1.87302e-16	ENSG00000153879	protein_coding
GREB1L	2.63395	0.253981	1.75912	-0.620846	6.57635	427.808	1.93306e-15	2.69233e-14	ENSG00000141449	protein_coding
HECTD1	1.4974	-0.198523	1.75827	0.0623464	8.99373	39.4672	1.31835e-07	3.61854e-07	ENSG00000092148	protein_coding
	1.93804	-0.898291	1.75794	-1.0784	6.00355	110.31	7.10348e-11	3.10412e-10	ENSG00000261468	lncRNA
KMT2C	0.746908	-0.421078	1.75657	0.588583	8.27931	135.849	1.45298e-11	7.20231e-11	ENSG00000055609	protein_coding
ST6GALNAC3	3.09187	1.48489	1.75612	0.149151	5.52034	588.928	1.55612e-16	3.25453e-15	ENSG00000184005	protein_coding
WHRN	0.692119	0.2556	1.7518	1.31528	5.35688	282.001	5.08022e-14	4.51884e-13	ENSG00000095397	protein_coding
NRG1	2.81779	1.06062	1.75067	-0.00650676	6.93472	279.03	5.51866e-14	4.85665e-13	ENSG00000157168	protein_coding
	2.60845	1.04627	1.74983	0.18765	4.84669	574.183	1.90099e-16	3.83968e-15	ENSG00000262228	lncRNA
AOC3	1.17984	1.1157	1.7449	1.68077	6.0379	151.511	6.29203e-12	3.35828e-11	ENSG00000131471	protein_coding
	0.088068	0.643987	1.7445	2.30041	6.92907	307.925	2.55348e-14	2.48163e-13	ENSG00000289149	lncRNA
GNA13	2.12944	0.662617	1.74335	0.276534	5.59751	418.806	2.28508e-15	3.09281e-14	ENSG00000120063	protein_coding
ZC3HAV1L	-0.0318195	-0.402801	1.74171	1.37073	4.3869	191.851	1.01793e-12	6.43399e-12	ENSG00000146858	protein_coding
INO80D	0.528765	-0.591541	1.74093	0.62062	9.2608	239.427	1.82159e-13	1.39103e-12	ENSG00000114933	protein_coding
INO80D	0.528765	-0.591541	1.74093	0.62062	9.2608	239.427	1.82159e-13	1.39103e-12	ENSG00000283510	protein_coding
SIPA1L2	-2.58753	-2.74638	1.73604	1.57719	7.7154	1682.49	3.79665e-20	3.96862e-18	ENSG00000116991	protein_coding
FOXO3	0.156011	-0.294106	1.73309	1.28297	9.43765	408.204	2.79559e-15	3.68656e-14	ENSG00000118689	protein_coding
CLDN1	-3.03791	-4.02723	1.73237	0.74305	7.22254	1066.03	1.4207e-18	7.11857e-17	ENSG00000163347	protein_coding
NLRP1	1.34245	0.689153	1.73202	1.07872	7.53909	202.813	6.61751e-13	4.37959e-12	ENSG00000091592	protein_coding
EGFR	0.859885	0.561741	1.73124	1.4331	10.8508	900.617	5.40603e-18	2.07835e-16	ENSG00000146648	protein_coding
MIR499B	1.38303	0.573081	1.72976	0.919818	6.4803	243.754	1.58435e-13	1.22851e-12	ENSG00000283441	miRNA
GEM	5.99086	5.11437	1.72396	0.847474	8.08368	1534.09	7.9059e-20	7.19437e-18	ENSG00000164949	protein_coding
LPP	-0.286337	0.445873	1.72391	2.45612	7.2995	457.773	1.13454e-15	1.71061e-14	ENSG00000145012	protein_coding
BCL9L	1.36268	0.0513164	1.72165	0.410287	7.41226	163.906	3.4351e-12	1.93697e-11	ENSG00000186174	protein_coding
RYBP	1.57963	0.36465	1.72101	0.506029	10.0028	482.055	7.55114e-16	1.20321e-14	ENSG00000281766	protein_coding
RYBP	1.57963	0.36465	1.72101	0.506029	10.0028	482.055	7.55114e-16	1.20321e-14	ENSG00000163602	protein_coding
FAM13A-AS1	-0.565536	-0.374957	1.72001	1.91059	7.11748	216.3	4.0146e-13	2.80144e-12	ENSG00000248019	lncRNA
TES	0.0586148	-0.264192	1.71935	1.39654	10.5967	290.74	4.00198e-14	3.66912e-13	ENSG00000135269	protein_coding
STXBP5	-0.341041	-0.947759	1.71872	1.11201	8.67696	558.856	2.35354e-16	4.59451e-15	ENSG00000164506	protein_coding
SKI	1.45784	-0.529272	1.71853	-0.26858	8.77189	174.599	2.1096e-12	1.24524e-11	ENSG00000157933	protein_coding
COL27A1	1.87543	1.11176	1.71665	0.952987	8.78959	581.125	1.72891e-16	3.55222e-15	ENSG00000196739	protein_coding
RNF24	1.73703	0.715162	1.71495	0.693081	7.72963	490.165	6.62085e-16	1.08185e-14	ENSG00000101236	protein_coding
TMEM268	1.62137	0.326162	1.71401	0.418808	8.41244	405.861	2.92503e-15	3.83753e-14	ENSG00000157693	protein_coding
ANKRD12	-0.0392266	0.833883	1.70454	2.57765	9.66394	667.464	5.7881e-17	1.42206e-15	ENSG00000101745	protein_coding
GABPB1-AS1	1.07281	0.946731	1.70361	1.57753	6.11421	211.047	4.85914e-13	3.31901e-12	ENSG00000244879	lncRNA
FSD1L	0.566622	0.221895	1.70321	1.35849	7.17165	236.282	2.01915e-13	1.52533e-12	ENSG00000106701	protein_coding
TADA2B	1.0369	0.00895122	1.69737	0.669418	9.19601	600.835	1.3286e-16	2.84952e-15	ENSG00000173011	protein_coding
KLHL28	0.0373039	-0.395566	1.69664	1.26377	9.41471	261.277	9.22084e-14	7.58779e-13	ENSG00000179454	protein_coding
LIPH	2.42413	1.16135	1.69503	0.432253	7.09088	236.883	1.97963e-13	1.49834e-12	ENSG00000163898	protein_coding
TRIB1	1.37059	-0.157391	1.69231	0.164333	10.0041	514.559	4.51481e-16	7.92469e-15	ENSG00000173334	protein_coding
GSK3B	0.555002	-0.398997	1.68756	0.733565	9.59715	539.282	3.11814e-16	5.78999e-15	ENSG00000082701	protein_coding
IRAK2	1.92762	0.603564	1.67767	0.35362	9.06057	409.068	2.7495e-15	3.63512e-14	ENSG00000134070	protein_coding
SSH1	2.66625	0.877651	1.67756	-0.111034	8.13086	361.729	7.22564e-15	8.35433e-14	ENSG00000084112	protein_coding
TENT5C	3.00691	1.12579	1.67627	-0.204852	6.46665	396.633	3.50471e-15	4.46342e-14	ENSG00000183508	protein_coding
PDE2A	1.82462	0.897936	1.67566	0.748982	7.11778	83.4636	5.79832e-10	2.17332e-09	ENSG00000186642	protein_coding
AKR1B1	0.277994	-0.104205	1.67489	1.29269	13.0012	1001.89	2.32357e-18	1.0507e-16	ENSG00000085662	protein_coding
NRG1	1.92788	0.0768541	1.66852	-0.182516	4.02332	173.25	2.23976e-12	1.31364e-11	ENSG00000157168	protein_coding
CREB5	0.624232	-0.902919	1.66729	0.140138	7.00272	118.811	4.04115e-11	1.84724e-10	ENSG00000146592	protein_coding
TMEM50B	-1.1321	-0.257888	1.66433	2.53854	8.43638	335.114	1.31597e-14	1.39894e-13	ENSG00000263160	protein_coding
TMEM50B	-1.1321	-0.257888	1.66433	2.53854	8.43638	335.114	1.31597e-14	1.39894e-13	ENSG00000142188	protein_coding
EGR1	-1.6781	-1.12311	1.66396	2.21896	10.7396	507.054	5.06932e-16	8.68418e-15	ENSG00000120738	protein_coding
ROCK1	0.434432	-0.206236	1.66349	1.02282	4.09457	97.7398	1.77327e-10	7.23056e-10	ENSG00000067900	protein_coding
RABGAP1L	0.0713262	-0.549095	1.66242	1.042	6.04924	127.693	2.33252e-11	1.11466e-10	ENSG00000152061	protein_coding
CBL	1.23638	0.0831276	1.66126	0.508007	7.82453	32.032	5.5386e-07	1.42046e-06	ENSG00000110395	protein_coding
NAMPT	1.84634	0.95989	1.65862	0.772174	7.44483	238.44	1.88116e-13	1.43098e-12	ENSG00000105835	protein_coding
RMDN2	1.54735	0.443532	1.6571	0.553277	4.96572	129.518	2.09294e-11	1.00865e-10	ENSG00000115841	protein_coding
ELL2	1.33945	0.0133401	1.65707	0.330962	6.08762	158.931	4.35567e-12	2.40429e-11	ENSG00000118985	protein_coding
TMTC2	0.634027	0.0079175	1.65617	1.03006	8.06517	171.28	2.44654e-12	1.42172e-11	ENSG00000179104	protein_coding
	0.375963	0.0494526	1.65511	1.3286	5.19032	176.288	1.95841e-12	1.16375e-11	ENSG00000249592	lncRNA
TRIB2	2.11422	1.60653	1.65322	1.14553	9.43796	927.354	4.28766e-18	1.72732e-16	ENSG00000071575	protein_coding
GPATCH2L	0.324659	0.218741	1.65243	1.54651	9.16304	847.756	8.72849e-18	3.04956e-16	ENSG00000089916	protein_coding
SLC6A6	1.18365	0.316924	1.64742	0.780696	6.02206	111.072	6.74202e-11	2.95826e-10	ENSG00000131389	protein_coding
CYP1B1	-2.50607	-1.57066	1.64673	2.58214	9.75682	1121.45	9.50475e-19	5.0974e-17	ENSG00000138061	protein_coding
NIPBL	1.76628	-0.00415829	1.64661	-0.123833	8.67505	31.0261	6.87156e-07	1.74497e-06	ENSG00000164190	protein_coding
OGA	-0.915291	0.306613	1.64563	2.86753	9.60332	519.974	4.15708e-16	7.36549e-15	ENSG00000198408	protein_coding
ASS1	-4.82097	-3.8262	1.64514	2.63991	9.90036	1516.75	8.65291e-20	7.70445e-18	ENSG00000130707	protein_coding
HTR7	2.26381	0.741278	1.64329	0.120757	8.74288	522.023	4.03014e-16	7.1735e-15	ENSG00000148680	protein_coding
SESN2	-0.391732	-0.646687	1.64234	1.38739	8.48155	141.869	1.04232e-11	5.31716e-11	ENSG00000285069	protein_coding
SESN2	-0.391732	-0.646687	1.64234	1.38739	8.48155	141.869	1.04232e-11	5.31716e-11	ENSG00000130766	protein_coding
CASP4	0.457594	-0.786706	1.64212	0.397818	10.001	420.759	2.20297e-15	2.99987e-14	ENSG00000196954	protein_coding
UHMK1	1.13225	-0.163539	1.63959	0.343799	9.98787	93.621	2.45211e-10	9.77112e-10	ENSG00000152332	protein_coding
GID4	1.5689	0.516913	1.63946	0.587481	7.76732	482.477	7.49925e-16	1.19569e-14	ENSG00000141034	protein_coding
AMMECR1	1.36463	0.535074	1.63816	0.808604	6.97011	163.286	3.53694e-12	1.98915e-11	ENSG00000101935	protein_coding
BACH1	1.32779	-0.0854342	1.63766	0.224439	5.124	78.7288	8.96081e-10	3.27125e-09	ENSG00000156273	protein_coding
NFKBIZ	1.63804	0.681011	1.63674	0.679714	10.1413	542.054	2.99456e-16	5.61653e-15	ENSG00000144802	protein_coding
SLC1A4	-0.0387077	0.436728	1.63571	2.11114	8.37502	489.013	6.74478e-16	1.09756e-14	ENSG00000115902	protein_coding
PALM2AKAP2	4.20136	1.50444	1.62974	-1.06718	11.0881	1193.8	5.78843e-19	3.42264e-17	ENSG00000157654	protein_coding
MKLN1	0.849035	0.461566	1.62886	1.24139	9.06956	796.16	1.43496e-17	4.57264e-16	ENSG00000128585	protein_coding
FAM225A	1.78548	0.803304	1.62742	0.645245	7.57086	411.124	2.64324e-15	3.52003e-14	ENSG00000231528	lncRNA
CYP1B1	-2.67903	-1.58302	1.6268	2.72282	10.0345	1040.25	1.72504e-18	8.38301e-17	ENSG00000138061	protein_coding
TMC6	1.56752	0.379343	1.62413	0.435954	6.31055	150.377	6.66579e-12	3.53717e-11	ENSG00000141524	protein_coding
CCDC93	0.305149	-0.239221	1.62255	1.07818	8.64484	285.372	4.6296e-14	4.16421e-13	ENSG00000125633	protein_coding
TMEM106A	1.91615	0.478659	1.62157	0.18408	5.3259	84.329	5.36833e-10	2.02131e-09	ENSG00000184988	protein_coding
PDLIM5	0.815726	0.161497	1.62124	0.96701	10.2211	179.877	1.67598e-12	1.00978e-11	ENSG00000163110	protein_coding
HS6ST3	2.0153	0.210963	1.61277	-0.191569	4.20613	209.083	5.22503e-13	3.54253e-12	ENSG00000185352	protein_coding
	0.148132	0.484212	1.61204	1.94812	6.81212	202.771	6.62806e-13	4.386e-12	ENSG00000241170	transcribed_processed_pseudogene
USP53	0.257501	-0.805771	1.61088	0.547609	9.67707	591.881	1.49586e-16	3.14903e-15	ENSG00000145390	protein_coding
IL6ST	1.7813	0.361278	1.60979	0.189762	8.62416	81.2335	7.09675e-10	2.62814e-09	ENSG00000134352	protein_coding
BPTF	0.131185	-0.104211	1.60663	1.37123	9.79275	420.896	2.19732e-15	2.99535e-14	ENSG00000171634	protein_coding
MKX	2.70236	1.24857	1.60657	0.152769	4.32045	194.539	9.13921e-13	5.84427e-12	ENSG00000150051	protein_coding
TRPS1	-0.0959653	-1.02045	1.60586	0.681384	7.30894	243.188	1.61335e-13	1.24835e-12	ENSG00000104447	protein_coding
PLD1	-0.00182872	-0.416728	1.60408	1.18918	6.06557	71.5728	1.81641e-09	6.33625e-09	ENSG00000075651	protein_coding
CALR	1.35834	0.208344	1.60304	0.453047	8.04294	201.354	6.99848e-13	4.60146e-12	ENSG00000179218	protein_coding
LAMC2	-2.90054	-5.34956	1.60232	-0.846707	11.0436	6169.09	1.23014e-24	3.00645e-21	ENSG00000058085	protein_coding
BMP2	-0.417876	-0.822605	1.60167	1.19694	7.35426	114.092	5.49989e-11	2.45287e-10	ENSG00000125845	protein_coding
MOSMO	0.706386	0.020725	1.60079	0.915126	8.48308	323.627	1.72969e-14	1.77371e-13	ENSG00000185716	protein_coding
IL6ST	1.78632	0.412415	1.60052	0.226608	8.22442	58.2292	8.24276e-09	2.61741e-08	ENSG00000134352	protein_coding
TGFBR3	0.198214	0.373442	1.59855	1.77378	9.11536	514.67	4.50718e-16	7.91942e-15	ENSG00000069702	protein_coding
TCP11L2	0.14574	0.049114	1.59784	1.50122	5.34657	163.981	3.42306e-12	1.93103e-11	ENSG00000166046	protein_coding
ZNF264	0.410529	0.125987	1.5957	1.31116	8.66774	621.877	1.01231e-16	2.25896e-15	ENSG00000083844	protein_coding
TPM2	-2.50512	-4.64888	1.59535	-0.548422	9.91825	1547.56	7.37537e-20	6.79593e-18	ENSG00000198467	protein_coding
GNAS	2.5118	1.15857	1.59492	0.24169	5.99886	241.991	1.67657e-13	1.2926e-12	ENSG00000087460	protein_coding
AGR2	1.28539	2.87749	1.58978	3.18188	7.81539	1930.67	1.27223e-20	1.76112e-18	ENSG00000106541	protein_coding
TNFRSF11B	2.51725	0.698309	1.5881	-0.230841	6.28214	175.212	2.05327e-12	1.2145e-11	ENSG00000164761	protein_coding
YPEL2	0.0834761	-0.421869	1.58594	1.0806	6.84359	186.129	1.28682e-12	7.9512e-12	ENSG00000175155	protein_coding
ST8SIA4	3.31565	1.47914	1.58442	-0.252089	5.06031	283.921	4.81781e-14	4.30633e-13	ENSG00000113532	protein_coding
SOS1	0.361186	-0.547297	1.58406	0.675578	9.46203	565.531	2.14301e-16	4.24172e-15	ENSG00000115904	protein_coding
TMC6	1.87405	0.752199	1.5825	0.46065	6.26712	198.997	7.66761e-13	4.98774e-12	ENSG00000141524	protein_coding
FLNB	0.852055	-0.217947	1.58073	0.510726	11.1842	333.605	1.36336e-14	1.44274e-13	ENSG00000136068	protein_coding
RBM47	0.0968838	-2.03025	1.58023	-0.546908	7.49605	343.817	1.0763e-14	1.17582e-13	ENSG00000163694	protein_coding
GAN	1.48761	0.511814	1.58004	0.604248	7.48984	319.723	1.90224e-14	1.92908e-13	ENSG00000261609	protein_coding
ISG20	-1.56613	-2.12314	1.57763	1.02062	8.13317	414.731	2.46774e-15	3.31817e-14	ENSG00000172183	protein_coding
ZXDB	1.01966	1.08481	1.57732	1.64247	9.80209	862.04	7.64667e-18	2.74638e-16	ENSG00000198455	protein_coding
ZNF641	1.08292	-0.230137	1.57623	0.26318	6.1726	39.8251	1.23787e-07	3.40802e-07	ENSG00000167528	protein_coding
C21orf91	0.381787	-0.206209	1.57547	0.987478	7.57689	134.961	1.52778e-11	7.54542e-11	ENSG00000154642	protein_coding
DNAJB2	-1.08559	-0.508427	1.57529	2.15245	9.14799	490.941	6.53888e-16	1.07093e-14	ENSG00000135924	protein_coding
ANG	-1.70646	-0.333968	1.57501	2.9475	7.35567	678.692	5.07295e-17	1.28195e-15	ENSG00000214274	protein_coding
KDM6B	1.1144	-0.339847	1.57321	0.118963	6.72079	221.976	3.28257e-13	2.34481e-12	ENSG00000132510	protein_coding
OSBPL3	2.29605	1.03458	1.57292	0.311447	10.6234	1163.63	7.09183e-19	4.0086e-17	ENSG00000070882	protein_coding
EREG	2.12027	-0.0504298	1.57286	-0.597836	9.79828	462.721	1.04245e-15	1.5895e-14	ENSG00000124882	protein_coding
CSRNP1	1.09685	0.322123	1.57285	0.798132	8.40971	325.292	1.6615e-14	1.71132e-13	ENSG00000144655	protein_coding
CRKL	0.933478	-0.0165051	1.57211	0.622125	7.45152	206.059	5.85055e-13	3.91951e-12	ENSG00000099942	protein_coding
CEBPB	-0.529237	-1.11475	1.56784	0.982327	12.225	879.923	6.49901e-18	2.39623e-16	ENSG00000172216	protein_coding
UBN1	1.58169	-0.0793367	1.56681	-0.0942113	10.33	277.426	5.77285e-14	5.0466e-13	ENSG00000118900	protein_coding
SYT1	1.65308	0.783484	1.56661	0.697023	6.22063	169.787	2.61753e-12	1.51014e-11	ENSG00000067715	protein_coding
VGLL3	-2.2427	-2.69325	1.56502	1.11446	9.5823	1605.34	5.51253e-20	5.38685e-18	ENSG00000206538	protein_coding
NEK3	0.57256	-0.45387	1.56299	0.53656	6.89599	76.907	1.06643e-09	3.83931e-09	ENSG00000136098	protein_coding
RAB7A	0.703891	-0.648855	1.56144	0.208693	5.5877	87.7554	3.98502e-10	1.53342e-09	ENSG00000075785	protein_coding
IER3	2.68041	0.131132	1.56137	-0.987903	13.1581	1442.13	1.2916e-19	1.06575e-17	ENSG00000237155	protein_coding
IER3	2.68041	0.131132	1.56137	-0.987903	13.1581	1442.13	1.2916e-19	1.06575e-17	ENSG00000206478	protein_coding
IER3	2.68041	0.131132	1.56137	-0.987903	13.1581	1442.13	1.2916e-19	1.06575e-17	ENSG00000230128	protein_coding
IER3	2.68041	0.131132	1.56137	-0.987903	13.1581	1442.13	1.2916e-19	1.06575e-17	ENSG00000235030	protein_coding
IER3	2.68041	0.131132	1.56137	-0.987903	13.1581	1442.13	1.2916e-19	1.06575e-17	ENSG00000137331	protein_coding
IER3	2.68041	0.131132	1.56137	-0.987903	13.1581	1442.13	1.2916e-19	1.06575e-17	ENSG00000227231	protein_coding
UBN2	0.971033	-0.264735	1.56069	0.324922	5.65442	117.188	4.48708e-11	2.03423e-10	ENSG00000157741	protein_coding
ARHGEF2	0.423589	-0.170314	1.55991	0.966004	10.9318	146.447	8.16957e-12	4.26199e-11	ENSG00000116584	protein_coding
PDLIM5	0.779345	0.183923	1.5588	0.963374	10.7926	208.832	5.27388e-13	3.57282e-12	ENSG00000163110	protein_coding
IRF1-AS1	1.89443	0.742689	1.55875	0.407009	7.99293	313.182	2.23652e-14	2.20829e-13	ENSG00000197536	lncRNA
KHNYN	-0.038322	0.0979438	1.55803	1.6943	9.26181	524.141	3.90349e-16	6.99854e-15	ENSG00000100441	protein_coding
NFKBIA	-0.849494	-0.938053	1.55686	1.4683	11.2046	1113.77	1.00374e-18	5.33256e-17	ENSG00000100906	protein_coding
NLRP1	1.42309	0.7094	1.55525	0.841565	7.08636	195.517	8.79091e-13	5.64727e-12	ENSG00000091592	protein_coding
JDP2	0.317858	-0.146241	1.55483	1.09074	6.12785	57.5305	8.99818e-09	2.84115e-08	ENSG00000140044	protein_coding
NAPG	1.13035	0.987134	1.55475	1.41153	8.69931	724.558	3.02466e-17	8.4003e-16	ENSG00000134265	protein_coding
TNC	2.2086	0.677404	1.55378	0.022579	5.82949	144.056	9.26965e-12	4.78098e-11	ENSG00000041982	protein_coding
DOCK4	2.66241	1.70747	1.5531	0.598169	9.63511	1532.5	7.97106e-20	7.23803e-18	ENSG00000128512	protein_coding
ARNTL	-1.23004	-1.65978	1.55065	1.1209	9.99817	1176.42	6.50249e-19	3.73722e-17	ENSG00000133794	protein_coding
CALB2	4.61213	2.86233	1.5499	-0.199899	7.49233	1144.94	8.06383e-19	4.45498e-17	ENSG00000172137	protein_coding
CALB2	4.61213	2.86233	1.5499	-0.199899	7.49233	1144.94	8.06383e-19	4.45498e-17	ENSG00000282830	protein_coding
SAT1	-0.049356	-1.64396	1.54894	-0.0456583	11.8357	627.504	9.42783e-17	2.13537e-15	ENSG00000130066	protein_coding
RNF217	0.60864	0.0825654	1.54766	1.02159	7.45382	257.833	1.02265e-13	8.31005e-13	ENSG00000146373	protein_coding
WNK4	0.601443	0.202011	1.54645	1.14702	6.60915	151.898	6.16972e-12	3.29952e-11	ENSG00000126562	protein_coding
ITPKB	0.145004	-0.739027	1.54569	0.661656	5.37664	87.6517	4.02047e-10	1.54532e-09	ENSG00000143772	protein_coding
AGO2	1.64325	0.320743	1.54546	0.222947	10.3758	307.887	2.55595e-14	2.48356e-13	ENSG00000123908	protein_coding
N4BP2L2	-0.708815	0.11638	1.54379	2.36898	8.91636	245.145	1.51566e-13	1.18132e-12	ENSG00000244754	protein_coding
FBXO34	0.597684	-0.261707	1.5429	0.683505	5.86232	76.8699	1.07025e-09	3.85148e-09	ENSG00000178974	protein_coding
AADAC	1.87217	0.44816	1.54215	0.118137	5.54353	134.191	1.59622e-11	7.85618e-11	ENSG00000114771	protein_coding
PPM1E	2.27937	1.70689	1.53871	0.966226	5.85793	360.492	7.42265e-15	8.54938e-14	ENSG00000175175	protein_coding
IFIT2	3.14611	2.68317	1.53849	1.07555	8.34246	1165.4	7.00687e-19	3.9781e-17	ENSG00000119922	protein_coding
COL3A1	1.47732	-0.0766465	1.53849	-0.0154761	5.34264	89.7591	3.36463e-10	1.30962e-09	ENSG00000168542	protein_coding
NRF1	-0.0931798	-0.38767	1.53824	1.24375	6.15508	107.646	8.54973e-11	3.69179e-10	ENSG00000106459	protein_coding
SAT1	0.04808	-1.61337	1.53796	-0.123485	11.5601	451.49	1.26498e-15	1.87912e-14	ENSG00000130066	protein_coding
PPP1R15A	2.68675	1.99484	1.53718	0.845265	7.78373	1220.83	4.84639e-19	2.97531e-17	ENSG00000087074	protein_coding
LINC00662	-0.223741	-0.575417	1.53673	1.18505	6.15714	158.162	4.52144e-12	2.48693e-11	ENSG00000261824	lncRNA
RRAD	2.92425	1.36283	1.53506	-0.0263561	7.15712	200.561	7.21595e-13	4.72809e-12	ENSG00000166592	protein_coding
SIPA1L2	-2.62707	-2.73607	1.53459	1.42559	8.11429	1223.46	4.76427e-19	2.94022e-17	ENSG00000116991	protein_coding
MTRF1	0.366605	-1.64942	1.53449	-0.481537	6.65235	102.417	1.24611e-10	5.21617e-10	ENSG00000120662	protein_coding
ZNF568	2.08709	1.41587	1.53323	0.862003	5.52091	162.573	3.65824e-12	2.05108e-11	ENSG00000198453	protein_coding
ANKRD11	1.36519	0.73339	1.53134	0.899541	10.1489	139.631	1.17747e-11	5.94222e-11	ENSG00000167522	protein_coding
CNOT4	1.10732	-0.145365	1.52857	0.275893	6.20752	212.429	4.61902e-13	3.17614e-12	ENSG00000080802	protein_coding
GPR87	-6.12133	-6.79229	1.5281	0.857135	8.68082	1487.43	1.01038e-19	8.74482e-18	ENSG00000138271	protein_coding
SLITRK6	-1.63889	-0.951993	1.52794	2.21484	7.97543	831.797	1.01459e-17	3.43263e-16	ENSG00000184564	protein_coding
	0.55019	0.118309	1.52758	1.0957	7.36613	134.794	1.54237e-11	7.60865e-11	ENSG00000249592	lncRNA
ARHGAP5	1.00725	0.572498	1.5271	1.09235	8.79756	115.544	4.99594e-11	2.24587e-10	ENSG00000100852	protein_coding
DLGAP4	1.63838	1.21356	1.52696	1.10214	9.47938	899.181	5.4748e-18	2.09537e-16	ENSG00000080845	protein_coding
GABPB1-AS1	-0.334535	1.1234	1.52625	2.98419	6.99362	275.88	6.0306e-14	5.23891e-13	ENSG00000244879	lncRNA
TRIM5	0.61635	-0.0656487	1.52478	0.842779	9.07087	454.652	1.19732e-15	1.79263e-14	ENSG00000132256	protein_coding
KPNA5	0.433976	-0.0877477	1.52193	1.00021	7.09466	96.8554	1.89899e-10	7.70341e-10	ENSG00000196911	protein_coding
PPP1R15A	2.69646	1.9776	1.51987	0.801017	8.40594	1492.88	9.81417e-20	8.50849e-18	ENSG00000087074	protein_coding
HIPK1	1.9678	0.426055	1.51931	-0.0224335	6.54952	366.883	6.46622e-15	7.58565e-14	ENSG00000163349	protein_coding
LINC00324	0.194391	0.586752	1.51761	1.90997	6.91892	202.129	6.79315e-13	4.48427e-12	ENSG00000178977	lncRNA
JHY	-0.833675	-0.44959	1.51667	1.90075	6.77349	168.252	2.80751e-12	1.60961e-11	ENSG00000109944	protein_coding
DUSP1	-1.73434	-1.89126	1.51658	1.35966	12.1108	1857.96	1.72612e-20	2.20926e-18	ENSG00000120129	protein_coding
TOB1	-0.375408	-1.1208	1.51559	0.7702	10.9991	520.238	4.14049e-16	7.34047e-15	ENSG00000141232	protein_coding
N4BP2L2	-0.540919	-0.305482	1.51503	1.75047	6.27543	75.0619	1.27702e-09	4.54488e-09	ENSG00000244754	protein_coding
DCAF4L1	0.736325	0.896731	1.51417	1.67458	5.64679	171.881	2.38123e-12	1.38754e-11	ENSG00000182308	protein_coding
TLR6	0.437119	-0.408626	1.51274	0.667	7.52255	186.627	1.26049e-12	7.81133e-12	ENSG00000174130	protein_coding
WASL	0.975804	-0.104753	1.51251	0.431957	9.54307	112.954	5.93498e-11	2.63205e-10	ENSG00000106299	protein_coding
ASPH	0.327037	-0.646689	1.5119	0.538171	7.73648	158.572	4.43212e-12	2.44202e-11	ENSG00000198363	protein_coding
RBM26	2.05632	0.508636	1.5114	-0.0362868	8.95457	688.927	4.50679e-17	1.16238e-15	ENSG00000139746	protein_coding
RERG	-1.18464	-1.85941	1.5106	0.835825	6.94956	212.905	4.5394e-13	3.12809e-12	ENSG00000134533	protein_coding
TIMP2	1.4712	1.45227	1.51024	1.4913	8.90284	986.77	2.62116e-18	1.16374e-16	ENSG00000035862	protein_coding
HLA-E	0.613431	0.300584	1.50979	1.19695	9.97578	350.607	9.23241e-15	1.02853e-13	ENSG00000204592	protein_coding
HLA-E	0.613431	0.300584	1.50979	1.19695	9.97578	350.607	9.23241e-15	1.02853e-13	ENSG00000236632	protein_coding
HLA-E	0.613431	0.300584	1.50979	1.19695	9.97578	350.607	9.23241e-15	1.02853e-13	ENSG00000225201	protein_coding
HLA-E	0.613431	0.300584	1.50979	1.19695	9.97578	350.607	9.23241e-15	1.02853e-13	ENSG00000229252	protein_coding
HLA-E	0.613431	0.300584	1.50979	1.19695	9.97578	350.607	9.23241e-15	1.02853e-13	ENSG00000206493	protein_coding
HLA-E	0.613431	0.300584	1.50979	1.19695	9.97578	350.607	9.23241e-15	1.02853e-13	ENSG00000233904	protein_coding
HLA-E	0.613431	0.300584	1.50979	1.19695	9.97578	350.607	9.23241e-15	1.02853e-13	ENSG00000230254	protein_coding
REPS2	-0.00906619	0.0512858	1.50972	1.57007	7.43396	155.434	5.16912e-12	2.80711e-11	ENSG00000169891	protein_coding
TAF15	1.36714	0.567343	1.50891	0.709117	7.92555	137.644	1.3141e-11	6.56718e-11	ENSG00000270647	protein_coding
MKX	3.14559	1.92466	1.50858	0.28765	4.65249	353.221	8.70973e-15	9.79229e-14	ENSG00000150051	protein_coding
SGPL1	-0.787667	-0.143315	1.5084	2.15275	6.90626	339.365	1.19212e-14	1.28443e-13	ENSG00000166224	protein_coding
GMFB	1.916	0.681688	1.50554	0.271225	11.2184	824.691	1.08591e-17	3.64031e-16	ENSG00000197045	protein_coding
KLF7	-1.82956	-2.12238	1.50548	1.21266	9.29913	740.951	2.53407e-17	7.22948e-16	ENSG00000118263	protein_coding
QSER1	2.29935	0.307178	1.50445	-0.487729	7.35263	49.293	2.74073e-08	8.14272e-08	ENSG00000060749	protein_coding
FNDC3B	0.646421	-0.274119	1.50364	0.583097	8.38907	187.955	1.19319e-12	7.43198e-12	ENSG00000075420	protein_coding
ZBTB34	0.67191	0.548887	1.50337	1.38034	9.27767	501.133	5.56119e-16	9.33974e-15	ENSG00000177125	protein_coding
SLC39A14	0.731443	-0.0616912	1.49901	0.705878	12.0747	555.12	2.48146e-16	4.79166e-15	ENSG00000104635	protein_coding
ITCH	0.705786	-0.0569434	1.49889	0.736164	8.942	113.236	5.82368e-11	2.58604e-10	ENSG00000078747	protein_coding
UHMK1	1.03774	0.142048	1.4979	0.602217	7.20695	77.9451	9.6529e-10	3.5062e-09	ENSG00000152332	protein_coding
SDF2L1	0.550658	-0.794347	1.49645	0.151448	10.1583	237.301	1.95264e-13	1.47988e-12	ENSG00000128228	protein_coding
CDR2L	1.14503	0.653326	1.49604	1.00434	9.24915	433.368	1.74629e-15	2.46973e-14	ENSG00000109089	protein_coding
KLHL24	-0.888961	0.365191	1.49304	2.74719	4.81746	156.544	4.89383e-12	2.66862e-11	ENSG00000114796	protein_coding
SLC2A3	1.88814	0.795179	1.49251	0.39955	7.80372	252.333	1.20994e-13	9.65617e-13	ENSG00000059804	protein_coding
HNMT	4.26959	3.54195	1.49197	0.764334	7.04856	897.953	5.5344e-18	2.11612e-16	ENSG00000150540	protein_coding
SLC4A7	1.93164	0.359353	1.49096	-0.0813236	7.12733	202.194	6.77619e-13	4.4748e-12	ENSG00000033867	protein_coding
WWTR1	1.75117	-0.0416162	1.49019	-0.302602	8.34505	452.906	1.23416e-15	1.83972e-14	ENSG00000018408	protein_coding
PDZD2	-0.682457	-2.50893	1.48984	-0.336629	8.62058	654.16	6.78649e-17	1.62382e-15	ENSG00000133401	protein_coding
MBP	1.82026	0.496789	1.48795	0.164483	6.35791	51.9097	1.89133e-08	5.73772e-08	ENSG00000197971	protein_coding
FOS	-0.57673	-1.97355	1.48767	0.0908462	7.50988	384.106	4.50995e-15	5.54681e-14	ENSG00000170345	protein_coding
DNM2	1.70221	0.84009	1.48733	0.62521	8.31395	283.739	4.84212e-14	4.32655e-13	ENSG00000079805	protein_coding
CHIC1	0.83618	0.315792	1.48725	0.966865	6.32786	129.961	2.03906e-11	9.85428e-11	ENSG00000204116	protein_coding
ZNF131	0.965804	0.446523	1.48565	0.966365	7.75961	152.674	5.93263e-12	3.18367e-11	ENSG00000172262	protein_coding
TMEM80	-0.165478	-0.0355117	1.48503	1.615	8.29462	292.092	3.85935e-14	3.5587e-13	ENSG00000177042	protein_coding
TMEM50B	-0.756459	-1.29661	1.48324	0.943096	10.0052	326.503	1.61382e-14	1.66991e-13	ENSG00000263160	protein_coding
TMEM50B	-0.756459	-1.29661	1.48324	0.943096	10.0052	326.503	1.61382e-14	1.66991e-13	ENSG00000142188	protein_coding
RAPGEF2	2.50623	1.24206	1.48283	0.218663	7.71727	297.24	3.36635e-14	3.15916e-13	ENSG00000109756	protein_coding
KIDINS220	-0.57602	-0.0173355	1.48087	2.03956	4.96397	359.091	7.65302e-15	8.75967e-14	ENSG00000134313	protein_coding
CKMT2-AS1	1.07054	0.450228	1.48021	0.859905	6.61441	143.633	9.48081e-12	4.87764e-11	ENSG00000247572	lncRNA
ABHD2	0.857276	-0.658205	1.47991	-0.0355657	8.60526	296.101	3.469e-14	3.24837e-13	ENSG00000140526	protein_coding
TES	-0.358745	-0.51855	1.47896	1.31916	12.2151	770.101	1.86732e-17	5.67764e-16	ENSG00000135269	protein_coding
MYO10	2.48166	0.6848	1.47736	-0.319494	8.24326	567.024	2.09887e-16	4.16561e-15	ENSG00000145555	protein_coding
BTBD7	1.68238	1.12758	1.47645	0.921661	8.06854	479.776	7.83841e-16	1.2432e-14	ENSG00000277222	protein_coding
BTBD7	1.68238	1.12758	1.47645	0.921661	8.06854	479.776	7.83841e-16	1.2432e-14	ENSG00000011114	protein_coding
SMPD3	2.34719	0.756509	1.47528	-0.115398	6.40359	142.099	1.02945e-11	5.25828e-11	ENSG00000103056	protein_coding
GABPB1-AS1	-0.422098	0.850832	1.4748	2.74773	8.26625	251.962	1.22392e-13	9.74807e-13	ENSG00000244879	lncRNA
SPSB1	0.580778	0.309185	1.47268	1.20109	7.33967	139.785	1.16754e-11	5.89791e-11	ENSG00000171621	protein_coding
IL24	1.2864	-0.200108	1.47227	-0.0142451	7.26885	210.34	4.98747e-13	3.39807e-12	ENSG00000162892	protein_coding
SLC39A14	0.757393	-0.342995	1.47221	0.371824	4.97668	28.4711	1.22166e-06	3.02187e-06	ENSG00000104635	protein_coding
NCOA3	-0.587574	-1.07703	1.4697	0.980245	9.36847	467.953	9.54095e-16	1.47583e-14	ENSG00000124151	protein_coding
TUT7	0.645547	0.365071	1.46963	1.18916	6.79398	70.7272	1.98307e-09	6.88534e-09	ENSG00000083223	protein_coding
NSD3	0.502171	-0.560861	1.46942	0.406384	7.47058	239.021	1.84581e-13	1.40722e-12	ENSG00000147548	protein_coding
ME1	-0.704225	-1.48949	1.46837	0.683104	10.9495	983.803	2.68447e-18	1.18802e-16	ENSG00000065833	protein_coding
RSRP1	-0.958085	-0.214776	1.46812	2.21143	9.05046	244.452	1.54948e-13	1.20475e-12	ENSG00000117616	protein_coding
BMP2	-1.14249	-1.39914	1.46644	1.20979	7.4451	338.25	1.2233e-14	1.31228e-13	ENSG00000125845	protein_coding
FNDC3B	0.739755	-0.305593	1.46598	0.420633	10.7012	77.1337	1.04335e-09	3.76126e-09	ENSG00000075420	protein_coding
NFIL3	-0.708906	-0.33924	1.46441	1.83407	10.2633	1143.44	8.14795e-19	4.48697e-17	ENSG00000165030	protein_coding
DNAAF9	1.34612	0.656739	1.46334	0.773957	7.65278	239.198	1.8352e-13	1.40019e-12	ENSG00000088854	protein_coding
	0.0709563	-0.190817	1.46328	1.20151	10.0062	309.669	2.44306e-14	2.38652e-13	ENSG00000266086	protein_coding
	0.0709563	-0.190817	1.46328	1.20151	10.0062	309.669	2.44306e-14	2.38652e-13	ENSG00000264112	lncRNA
AFF4	0.999967	-0.0693822	1.46248	0.393133	7.08722	210.777	4.9077e-13	3.34817e-12	ENSG00000072364	protein_coding
ATP1B1	1.7123	1.10581	1.46197	0.855477	12.2915	1341.67	2.29135e-19	1.66574e-17	ENSG00000143153	protein_coding
LINC00662	-0.141205	-0.383339	1.46146	1.21933	6.76017	50.9204	2.17169e-08	6.53455e-08	ENSG00000261824	lncRNA
SH3BP5-AS1	-0.99972	-0.534592	1.45979	1.92492	6.88629	159.398	4.25841e-12	2.35592e-11	ENSG00000224660	lncRNA
LINC00565	1.49173	0.0818862	1.45931	0.0494638	6.01563	291.734	3.89649e-14	3.58715e-13	ENSG00000260910	lncRNA
TRIB3	-1.14677	-0.707809	1.45917	1.89812	7.97158	307.702	2.56802e-14	2.49435e-13	ENSG00000101255	protein_coding
DNAJB14	0.224092	-0.751674	1.45902	0.483259	10.2529	199.183	7.61216e-13	4.95544e-12	ENSG00000164031	protein_coding
FLNB	0.787846	-0.382896	1.45821	0.287465	7.42552	85.3593	4.90245e-10	1.85871e-09	ENSG00000136068	protein_coding
ARIH1	0.449344	-0.423408	1.45527	0.582521	9.66864	330.183	1.47813e-14	1.54855e-13	ENSG00000166233	protein_coding
CCDC186	0.808523	-0.401274	1.45527	0.245471	6.74997	45.8883	4.56406e-08	1.32014e-07	ENSG00000165813	protein_coding
HKDC1	0.405181	-0.16508	1.45451	0.884247	5.9428	93.4227	2.49151e-10	9.91429e-10	ENSG00000156510	protein_coding
CBLB	-1.5391	0.722406	1.45356	3.71507	6.67144	845.95	8.87714e-18	3.08485e-16	ENSG00000114423	protein_coding
PDIA4	-0.103109	-0.871536	1.45264	0.684215	12.09	447.025	1.36791e-15	2.00935e-14	ENSG00000155660	protein_coding
CSGALNACT2	1.56008	0.532086	1.45135	0.42335	6.09538	326.583	1.61074e-14	1.66706e-13	ENSG00000169826	protein_coding
SLC4A7	0.916803	-0.0495486	1.44884	0.482492	7.52189	104.702	1.05468e-10	4.47766e-10	ENSG00000033867	protein_coding
SQSTM1	-0.868148	-0.576175	1.44779	1.73976	8.65204	248.793	1.35083e-13	1.06449e-12	ENSG00000284099	protein_coding
SQSTM1	-0.868148	-0.576175	1.44779	1.73976	8.65204	248.793	1.35083e-13	1.06449e-12	ENSG00000161011	protein_coding
ZBTB44	-0.104892	0.211271	1.44644	1.7626	7.19411	83.9142	5.56978e-10	2.09316e-09	ENSG00000196323	protein_coding
GLS	1.80786	-0.414743	1.44569	-0.776914	11.7382	359.786	7.53775e-15	8.6551e-14	ENSG00000115419	protein_coding
CYTH2	-0.328915	0.276868	1.44439	2.05017	8.31903	147.927	7.5626e-12	3.97524e-11	ENSG00000105443	protein_coding
SEL1L	0.171867	0.0394481	1.44423	1.31181	8.07541	298.547	3.25277e-14	3.06321e-13	ENSG00000071537	protein_coding
TMEM87B	0.57826	0.111386	1.44245	0.97558	9.32454	98.7964	1.63519e-10	6.70911e-10	ENSG00000153214	protein_coding
BRD2	0.942251	0.229146	1.44202	0.728911	11.1454	493.456	6.28071e-16	1.0365e-14	ENSG00000236227	protein_coding
BRD2	0.942251	0.229146	1.44202	0.728911	11.1454	493.456	6.28071e-16	1.0365e-14	ENSG00000234507	protein_coding
BRD2	0.942251	0.229146	1.44202	0.728911	11.1454	493.456	6.28071e-16	1.0365e-14	ENSG00000235307	protein_coding
BRD2	0.942251	0.229146	1.44202	0.728911	11.1454	493.456	6.28071e-16	1.0365e-14	ENSG00000234704	protein_coding
BRD2	0.942251	0.229146	1.44202	0.728911	11.1454	493.456	6.28071e-16	1.0365e-14	ENSG00000204256	protein_coding
BRD2	0.942251	0.229146	1.44202	0.728911	11.1454	493.456	6.28071e-16	1.0365e-14	ENSG00000215077	protein_coding
PTBP3	-0.088449	-0.361882	1.44096	1.16753	9.7975	150.126	6.75186e-12	3.58025e-11	ENSG00000119314	protein_coding
CYP1B1	-3.12359	-1.93266	1.43907	2.63	9.99414	1293.62	3.06062e-19	2.09283e-17	ENSG00000138061	protein_coding
ZNF641	0.6836	-0.0270098	1.4372	0.726591	8.12125	413.382	2.53181e-15	3.39452e-14	ENSG00000167528	protein_coding
VRK3	1.06535	0.695502	1.43663	1.06678	8.52635	409.766	2.71291e-15	3.59436e-14	ENSG00000105053	protein_coding
PGM2L1	0.799987	0.308309	1.43538	0.943702	6.11925	110.967	6.79065e-11	2.97756e-10	ENSG00000165434	protein_coding
ARHGAP42	2.79699	2.71767	1.43296	1.35363	7.46879	593.188	1.47001e-16	3.10226e-15	ENSG00000165895	protein_coding
ANXA10	1.51872	1.55982	1.4328	1.4739	7.98273	425.546	2.01539e-15	2.78733e-14	ENSG00000109511	protein_coding
DCP2	2.14891	1.04037	1.43193	0.323396	5.36623	252.174	1.21591e-13	9.69326e-13	ENSG00000172795	protein_coding
N4BP2L1	-2.17696	0.153659	1.43078	3.76141	5.12921	329.395	1.50606e-14	1.57421e-13	ENSG00000139597	protein_coding
GGPS1	-1.14037	-1.59526	1.43062	0.975732	11.3193	1362.01	2.03343e-19	1.50815e-17	ENSG00000152904	protein_coding
CPEB3	-0.641562	-0.312693	1.42824	1.75711	6.62584	154.869	5.31586e-12	2.87918e-11	ENSG00000107864	protein_coding
TGIF1	-0.398722	-0.701256	1.42634	1.12381	10.3371	313.137	2.23902e-14	2.2101e-13	ENSG00000177426	protein_coding
FGF14	1.09762	-0.0591516	1.42454	0.267764	5.24289	82.5017	6.32238e-10	2.35787e-09	ENSG00000102466	protein_coding
ARID3B	1.936	0.575253	1.42217	0.0614275	7.48314	249.053	1.33989e-13	1.05741e-12	ENSG00000179361	protein_coding
NPC1	0.49154	0.369799	1.42215	1.30041	11.4321	749.934	2.30363e-17	6.71952e-16	ENSG00000141458	protein_coding
AGO2	2.04916	1.35087	1.42212	0.723824	10.2424	1532.24	7.98209e-20	7.23803e-18	ENSG00000123908	protein_coding
RYBP	0.826585	-0.0367919	1.4221	0.558727	10.3569	339.541	1.1873e-14	1.27966e-13	ENSG00000163602	protein_coding
TGFBR3	0.108133	0.388528	1.42179	1.70219	9.1898	603.561	1.28194e-16	2.76027e-15	ENSG00000069702	protein_coding
DUSP5	3.77892	1.40615	1.42136	-0.951416	10.292	1108.89	1.03926e-18	5.48189e-17	ENSG00000138166	protein_coding
CALR	0.948128	0.0297723	1.42035	0.501991	11.2647	123.066	3.09105e-11	1.44394e-10	ENSG00000179218	protein_coding
TCF7L2	1.37511	0.483096	1.41983	0.527823	8.07164	257.632	1.02891e-13	8.353e-13	ENSG00000148737	protein_coding
NLRP1	1.44117	0.641517	1.41925	0.6196	7.2975	175.083	2.06491e-12	1.22082e-11	ENSG00000091592	protein_coding
IL1RAPL1	5.19841	3.52362	1.41911	-0.255683	6.57833	1280.44	3.31976e-19	2.22809e-17	ENSG00000169306	protein_coding
SLC16A1	-5.95798	-7.82015	1.4186	-0.443566	8.73374	2224.67	4.12305e-21	7.45829e-19	ENSG00000281917	protein_coding
SLC16A1	-5.95798	-7.82015	1.4186	-0.443566	8.73374	2224.67	4.12305e-21	7.45829e-19	ENSG00000155380	protein_coding
BRD2	0.99943	0.203552	1.41825	0.62237	10.6702	229.645	2.52048e-13	1.85677e-12	ENSG00000215077	protein_coding
BRD2	0.99943	0.203552	1.41825	0.62237	10.6702	229.645	2.52048e-13	1.85677e-12	ENSG00000235307	protein_coding
BRD2	0.99943	0.203552	1.41825	0.62237	10.6702	229.645	2.52048e-13	1.85677e-12	ENSG00000234507	protein_coding
BRD2	0.99943	0.203552	1.41825	0.62237	10.6702	229.645	2.52048e-13	1.85677e-12	ENSG00000236227	protein_coding
BRD2	0.99943	0.203552	1.41825	0.62237	10.6702	229.645	2.52048e-13	1.85677e-12	ENSG00000204256	protein_coding
BRD2	0.99943	0.203552	1.41825	0.62237	10.6702	229.645	2.52048e-13	1.85677e-12	ENSG00000234704	protein_coding
CDYL	1.02241	0.181348	1.41794	0.57687	9.37472	219.038	3.64066e-13	2.56807e-12	ENSG00000153046	protein_coding
SEL1L	0.534011	0.46581	1.41755	1.34935	11.1052	769.755	1.87399e-17	5.69065e-16	ENSG00000071537	protein_coding
SNHG29	1.73331	2.08191	1.41729	1.76589	6.39126	390.672	3.94767e-15	4.94654e-14	ENSG00000175061	lncRNA
RBM47	-0.345468	-2.08628	1.41408	-0.326726	8.35646	328.968	1.52146e-14	1.58876e-13	ENSG00000163694	protein_coding
PDIA6	0.19488	-0.472081	1.41356	0.746601	12.7186	543.405	2.93629e-16	5.52225e-15	ENSG00000143870	protein_coding
SPTLC2	1.53377	0.709359	1.4133	0.588883	9.46602	330.118	1.48042e-14	1.55032e-13	ENSG00000100596	protein_coding
CSNK2A2	-0.362792	0.109405	1.4131	1.8853	10.3373	949.332	3.56138e-18	1.49391e-16	ENSG00000070770	protein_coding
ZNF529-AS1	1.57711	1.22194	1.41152	1.05635	7.02719	360.462	7.42751e-15	8.55305e-14	ENSG00000233527	lncRNA
YOD1	0.966777	-0.0203931	1.41023	0.423056	10.7351	311.006	2.36198e-14	2.31613e-13	ENSG00000180667	protein_coding
BRWD3	1.4639	0.387719	1.40858	0.332399	7.85911	138.562	1.24885e-11	6.26547e-11	ENSG00000165288	protein_coding
SUN3	2.81728	1.26185	1.40841	-0.147015	5.56512	179.787	1.68251e-12	1.01282e-11	ENSG00000164744	protein_coding
IGF2BP2	1.55161	0.318574	1.40841	0.175373	6.30683	105.991	9.61391e-11	4.11153e-10	ENSG00000073792	protein_coding
TSC1	0.326273	0.0241868	1.40727	1.10519	9.72226	371.882	5.81427e-15	6.91889e-14	ENSG00000165699	protein_coding
WBP1LP2	0.572822	-0.20324	1.40718	0.631116	7.11606	149.821	6.85824e-12	3.63141e-11	ENSG00000250474	processed_pseudogene
AGO2	2.10024	0.402704	1.4069	-0.290638	7.55122	146.764	8.03471e-12	4.2e-11	ENSG00000123908	protein_coding
BPTF	-0.119314	-0.289347	1.40675	1.23672	9.77788	566.03	2.12816e-16	4.21557e-15	ENSG00000171634	protein_coding
IL27RA	1.9403	0.178802	1.40593	-0.35557	8.74237	597.619	1.38612e-16	2.9507e-15	ENSG00000104998	protein_coding
IL27RA	1.9403	0.178802	1.40593	-0.35557	8.74237	597.619	1.38612e-16	2.9507e-15	ENSG00000288185	protein_coding
EPAS1	-2.01813	-2.24934	1.40532	1.17411	11.4718	2133.22	5.75653e-21	9.62372e-19	ENSG00000116016	protein_coding
SPTLC2	1.45062	0.550429	1.40444	0.504253	9.88903	813.333	1.21192e-17	3.97656e-16	ENSG00000100596	protein_coding
PPFIBP1	0.747187	-0.059877	1.40398	0.59692	6.88175	78.4857	9.16933e-10	3.3419e-09	ENSG00000110841	protein_coding
KLF7	-2.07138	-2.36936	1.40363	1.10566	7.65466	2343.04	2.73015e-21	5.42427e-19	ENSG00000118263	protein_coding
ZBTB43	0.510979	0.46104	1.40345	1.35351	9.00409	315.196	2.12701e-14	2.11892e-13	ENSG00000169155	protein_coding
NFYA	1.61737	0.121746	1.40336	-0.0922609	8.09704	175.285	2.04668e-12	1.2113e-11	ENSG00000001167	protein_coding
NACC2	1.11052	-0.3441	1.4018	-0.0528159	7.40413	101.951	1.28983e-10	5.3825e-10	ENSG00000148411	protein_coding
PCNX1	0.402368	0.251572	1.40168	1.25088	8.08793	253.384	1.17135e-13	9.37887e-13	ENSG00000100731	protein_coding
FLCN	0.0677046	0.444788	1.40153	1.77862	7.84032	172.795	2.28573e-12	1.33705e-11	ENSG00000154803	protein_coding
CD58	0.3843	-0.00397532	1.40093	1.01265	11.5481	453.099	1.23003e-15	1.83527e-14	ENSG00000116815	protein_coding
PDIA3	-0.796293	-1.24427	1.40064	0.952671	9.02642	507.239	5.0548e-16	8.67377e-15	ENSG00000167004	protein_coding
MFAP3	0.414275	-0.958646	1.39997	0.0270461	8.79321	291.677	3.90248e-14	3.59202e-13	ENSG00000037749	protein_coding
EPC1	0.0869034	-0.101834	1.39966	1.21092	10.1113	501.746	5.50781e-16	9.26828e-15	ENSG00000120616	protein_coding
	1.94427	0.686062	1.39876	0.140549	6.69166	99.6777	1.52923e-10	6.30412e-10	ENSG00000277959	lncRNA
PCDHB15	-0.510944	0.647344	1.39851	2.55679	5.86715	162	3.75918e-12	2.1017e-11	ENSG00000113248	protein_coding
SLC33A1	-1.2364	-1.33374	1.39823	1.30089	9.99727	805.283	1.31121e-17	4.24851e-16	ENSG00000169359	protein_coding
EPC1	0.249368	-0.138871	1.39768	1.00944	10.3901	554.979	2.48645e-16	4.79753e-15	ENSG00000120616	protein_coding
ZMYM5	0.884936	0.97975	1.39729	1.4921	5.7144	330.204	1.47739e-14	1.54809e-13	ENSG00000132950	protein_coding
UNC5B	-5.42739	-3.66703	1.39711	3.15746	7.32488	1333.37	2.40712e-19	1.73029e-17	ENSG00000107731	protein_coding
COL27A1	1.66541	0.667586	1.39533	0.397506	7.02329	170.271	2.56059e-12	1.48045e-11	ENSG00000196739	protein_coding
RALGPS2	0.500996	0.478925	1.39496	1.37289	7.82116	235.094	2.09995e-13	1.57916e-12	ENSG00000116191	protein_coding
ATF2	0.345441	-0.23941	1.39118	0.806325	7.93232	153.773	5.61452e-12	3.02848e-11	ENSG00000115966	protein_coding
EZH1	0.151569	0.369752	1.3907	1.60888	9.16639	366.598	6.50571e-15	7.62849e-14	ENSG00000108799	protein_coding
DUSP16	-0.524472	-0.746914	1.38891	1.16647	8.61582	315.803	2.09522e-14	2.09456e-13	ENSG00000111266	protein_coding
DUSP16	-0.524472	-0.746914	1.38891	1.16647	8.61582	315.803	2.09522e-14	2.09456e-13	ENSG00000280962	protein_coding
EIF5	0.417576	-0.2567	1.38889	0.71461	8.79974	196.674	8.39805e-13	5.42097e-12	ENSG00000100664	protein_coding
CRISPLD2	3.08976	2.24887	1.38841	0.547523	7.30291	358.201	7.80347e-15	8.90804e-14	ENSG00000103196	protein_coding
HSPA5	0.449867	-0.132144	1.3883	0.806286	14.0061	448.666	1.32902e-15	1.96064e-14	ENSG00000044574	protein_coding
ZBTB10	-0.332153	-0.191722	1.38806	1.52849	7.73513	267.759	7.61533e-14	6.40632e-13	ENSG00000205189	protein_coding
SLIT2	3.48608	2.13764	1.38793	0.0394985	9.64376	1911.45	1.37752e-20	1.85078e-18	ENSG00000145147	protein_coding
PDLIM5	1.37388	0.818779	1.3872	0.832103	7.31808	193.133	9.66742e-13	6.14832e-12	ENSG00000163110	protein_coding
STING1	-0.629746	-2.26434	1.38712	-0.247475	7.91153	402.267	3.13688e-15	4.07692e-14	ENSG00000288243	protein_coding
STING1	-0.629746	-2.26434	1.38712	-0.247475	7.91153	402.267	3.13688e-15	4.07692e-14	ENSG00000184584	protein_coding
AGO3	1.51294	0.624734	1.38669	0.498485	8.53637	587.952	1.57662e-16	3.28834e-15	ENSG00000126070	protein_coding
PTHLH	-0.504627	-4.53081	1.38645	-2.63974	6.61496	1320.97	2.59238e-19	1.83519e-17	ENSG00000087494	protein_coding
ITCH	0.748054	0.0478277	1.38643	0.686203	10.5203	239.144	1.83846e-13	1.40224e-12	ENSG00000078747	protein_coding
PER1	-2.79424	-1.9929	1.3855	2.18683	8.82489	1124.36	9.31129e-19	5.00936e-17	ENSG00000179094	protein_coding
UBE2H	-1.05763	-0.892893	1.38466	1.54939	9.52276	322.195	1.79083e-14	1.82692e-13	ENSG00000186591	protein_coding
	0.362984	0.197999	1.38399	1.21901	4.55272	99.5103	1.54875e-10	6.38099e-10	ENSG00000272871	lncRNA
EZR	1.90389	0.160351	1.38326	-0.36028	10.7097	72.9037	1.58506e-09	5.57128e-09	ENSG00000092820	protein_coding
CLDN1	-4.54696	-5.08339	1.38244	0.846014	9.47371	4274.67	2.28298e-23	1.95286e-20	ENSG00000163347	protein_coding
BLZF1	-0.40185	-1.81739	1.38225	-0.0332894	5.58344	241.701	1.69228e-13	1.30354e-12	ENSG00000117475	protein_coding
CHM	1.67727	0.750719	1.38093	0.454377	7.99303	236.06	2.034e-13	1.53565e-12	ENSG00000188419	protein_coding
DNAJB14	-0.0930461	-0.782244	1.38074	0.691539	9.85952	199.032	7.65715e-13	4.98157e-12	ENSG00000164031	protein_coding
NAV3	5.40079	2.46787	1.38065	-1.55228	7.49586	2216.84	4.24017e-21	7.60917e-19	ENSG00000067798	protein_coding
DNAAF9	0.836919	1.00599	1.37982	1.54889	9.02222	688.314	4.53863e-17	1.16873e-15	ENSG00000088854	protein_coding
VLDLR-AS1	1.05781	0.183913	1.37916	0.505255	6.39401	166.151	3.09313e-12	1.76028e-11	ENSG00000236404	lncRNA
RBM14	1.35939	-0.0178128	1.37887	0.0016717	7.1097	158.949	4.3519e-12	2.40246e-11	ENSG00000239306	protein_coding
TSC22D3	-2.04505	0.0846423	1.37851	3.5082	8.90592	1028.77	1.88364e-18	8.89383e-17	ENSG00000157514	protein_coding
RNF38	0.0810629	-0.173557	1.37841	1.12379	6.68625	147.929	7.56168e-12	3.97517e-11	ENSG00000137075	protein_coding
NCOA3	0.563802	0.13356	1.37766	0.947421	8.46352	151.213	6.38795e-12	3.40346e-11	ENSG00000124151	protein_coding
SEC14L1	2.29199	2.21783	1.37705	1.30289	9.78878	948.714	3.57979e-18	1.49861e-16	ENSG00000129657	protein_coding
JUND	0.246834	0.524678	1.37663	1.65447	11.7752	1008.35	2.2081e-18	1.00737e-16	ENSG00000130522	protein_coding
CD58	0.488001	0.126416	1.37588	1.01429	10.6174	421.15	2.18695e-15	2.98518e-14	ENSG00000116815	protein_coding
HMGA2	2.73505	0.571675	1.37553	-0.787849	6.38879	725.919	2.98011e-17	8.30804e-16	ENSG00000149948	protein_coding
OPTN	-0.611044	-0.738836	1.37525	1.24746	10.8119	721.376	3.13181e-17	8.62323e-16	ENSG00000123240	protein_coding
PLSCR4	-0.580371	-0.545144	1.37485	1.41007	8.16307	274.771	6.22336e-14	5.37995e-13	ENSG00000114698	protein_coding
GFPT1	0.0129842	-0.210638	1.37453	1.15091	10.167	337.193	1.25369e-14	1.34114e-13	ENSG00000198380	protein_coding
	-1.99142	-0.779092	1.37316	2.58549	6.68833	428.797	1.89827e-15	2.64818e-14	ENSG00000260793	lncRNA
FNDC3B	1.01955	0.118764	1.37216	0.471374	8.89655	301.306	3.02686e-14	2.87793e-13	ENSG00000075420	protein_coding
C2orf49	-0.116876	-0.969616	1.37184	0.519102	9.15158	312.131	2.29615e-14	2.25935e-13	ENSG00000135974	protein_coding
SMG1	0.981208	0.0159063	1.37155	0.406246	7.49119	64.9655	3.70621e-09	1.2359e-08	ENSG00000157106	protein_coding
SLC12A2	0.511471	-0.73967	1.37121	0.120073	9.19525	282.386	5.02642e-14	4.47564e-13	ENSG00000064651	protein_coding
CDK2AP2	0.756713	0.0184926	1.36975	0.631526	10.0877	341.65	1.13102e-14	1.22517e-13	ENSG00000167797	protein_coding
ITCH	0.76129	0.0482477	1.3695	0.65646	10.1724	185.082	1.34419e-12	8.27208e-12	ENSG00000078747	protein_coding
MBNL2	0.827277	0.38519	1.36929	0.927206	8.52444	28.4216	1.23589e-06	3.05542e-06	ENSG00000139793	protein_coding
ZBTB43	0.421641	0.357386	1.36735	1.30309	9.14292	326.629	1.60895e-14	1.66555e-13	ENSG00000169155	protein_coding
PDLIM5	0.882775	0.312077	1.36656	0.795862	7.8246	92.8475	2.60992e-10	1.03437e-09	ENSG00000163110	protein_coding
CCN3	1.5188	1.32309	1.36638	1.17067	8.37518	988.281	2.58957e-18	1.15371e-16	ENSG00000136999	protein_coding
DAB2	3.11025	2.02805	1.36635	0.284154	7.83951	661.688	6.19972e-17	1.50589e-15	ENSG00000153071	protein_coding
	0.346062	0.594672	1.36548	1.61409	6.60319	83.5569	5.75014e-10	2.15684e-09	ENSG00000285279	lncRNA
	0.346062	0.594672	1.36548	1.61409	6.60319	83.5569	5.75014e-10	2.15684e-09	ENSG00000270605	lncRNA
BTG1	-0.59821	0.516996	1.36507	2.48028	11.2032	930.522	4.17337e-18	1.6919e-16	ENSG00000133639	protein_coding
LPIN2	2.47542	2.6631	1.3648	1.55248	9.32693	1350.32	2.17738e-19	1.59191e-17	ENSG00000101577	protein_coding
MAFK	1.31047	0.131618	1.36378	0.184923	10.3649	325.928	1.63628e-14	1.68873e-13	ENSG00000198517	protein_coding
ITGA2	1.92172	0.800107	1.36358	0.241958	10.7909	460.11	1.08995e-15	1.6526e-14	ENSG00000164171	protein_coding
ZNF264	0.197931	0.0307141	1.3634	1.19619	8.22453	189.823	1.10525e-12	6.93134e-12	ENSG00000083844	protein_coding
LNPEP	-0.201213	-0.250201	1.36277	1.31378	8.14668	195.963	8.63729e-13	5.56141e-12	ENSG00000113441	protein_coding
FAM13A	-0.126438	0.0676034	1.36269	1.55673	10.3362	810.032	1.25157e-17	4.09403e-16	ENSG00000138640	protein_coding
MALAT1	-0.146377	-0.685056	1.36191	0.823233	13.625	64.9601	3.70845e-09	1.23649e-08	ENSG00000251562	lncRNA
TARDBP	-0.629347	0.0371193	1.3598	2.02627	8.4276	284.124	4.79098e-14	4.28538e-13	ENSG00000120948	protein_coding
N4BP2L2	-0.602763	0.00420021	1.3597	1.96667	7.00316	148.66	7.28061e-12	3.84158e-11	ENSG00000244754	protein_coding
DUSP8	0.360252	0.142911	1.35906	1.14172	6.65329	145.209	8.71948e-12	4.52129e-11	ENSG00000184545	protein_coding
DUSP8	0.360252	0.142911	1.35906	1.14172	6.65329	145.209	8.71948e-12	4.52129e-11	ENSG00000278165	protein_coding
DUSP8	0.360252	0.142911	1.35906	1.14172	6.65329	145.209	8.71948e-12	4.52129e-11	ENSG00000273793	protein_coding
RGS4	5.45336	3.93973	1.35738	-0.156251	6.74755	809.763	1.25487e-17	4.10223e-16	ENSG00000117152	protein_coding
TET3	0.815519	-0.0692349	1.35644	0.471684	10.1845	312.07	2.29965e-14	2.26206e-13	ENSG00000187605	protein_coding
VEGFA	0.46219	-0.103511	1.35608	0.790379	8.14519	103.381	1.16097e-10	4.89047e-10	ENSG00000112715	protein_coding
ZBTB10	-0.0597144	-0.0498213	1.3529	1.36279	7.63585	333.09	1.37997e-14	1.45731e-13	ENSG00000205189	protein_coding
ZNF345	1.27509	1.02238	1.35033	1.09762	5.84413	136.214	1.42344e-11	7.06818e-11	ENSG00000251247	protein_coding
SOCS7	-0.0917418	-0.373689	1.34888	1.06693	9.89121	423.768	2.0829e-15	2.86602e-14	ENSG00000274229	protein_coding
SOCS7	-0.0917418	-0.373689	1.34888	1.06693	9.89121	423.768	2.0829e-15	2.86602e-14	ENSG00000274211	protein_coding
ATP11B	0.58141	0.140318	1.34847	0.907379	9.54743	331.989	1.41626e-14	1.48951e-13	ENSG00000058063	protein_coding
TBC1D12	1.64229	1.23874	1.34827	0.944725	6.85284	287.275	4.39529e-14	3.98066e-13	ENSG00000108239	protein_coding
CD58	0.462767	0.0982062	1.34744	0.982882	10.6394	409.299	2.73732e-15	3.62088e-14	ENSG00000116815	protein_coding
MIR4307HG	2.62671	1.0642	1.34697	-0.215549	5.07249	141.57	1.05932e-11	5.39586e-11	ENSG00000257612	lncRNA
EGFR	0.816117	0.422122	1.34668	0.952682	11.1083	274.617	6.25061e-14	5.4026e-13	ENSG00000146648	protein_coding
KLHL29	1.22113	0.655603	1.34597	0.78044	9.99313	821.301	1.1219e-17	3.7293e-16	ENSG00000119771	protein_coding
SOS1	0.906754	0.0495482	1.34403	0.486821	7.73476	207.266	5.59121e-13	3.76394e-12	ENSG00000115904	protein_coding
JAK1	0.402559	-0.137278	1.34362	0.803778	10.0178	53.9935	1.42442e-08	4.39503e-08	ENSG00000162434	protein_coding
C1RL	-3.67794	-3.44872	1.34321	1.57243	7.08289	426.61	1.97617e-15	2.74196e-14	ENSG00000288124	protein_coding
C1RL	-3.67794	-3.44872	1.34321	1.57243	7.08289	426.61	1.97617e-15	2.74196e-14	ENSG00000139178	protein_coding
SERTAD1	0.837344	0.132157	1.34315	0.637967	10.0963	466.442	9.78708e-16	1.50528e-14	ENSG00000197019	protein_coding
GABPB1-AS1	-0.503015	1.09449	1.34301	2.94051	8.05395	459.922	1.09347e-15	1.65696e-14	ENSG00000244879	lncRNA
MKLN1	1.24907	0.163203	1.34203	0.256159	7.18606	128.097	2.27694e-11	1.09013e-10	ENSG00000128585	protein_coding
C18orf25	1.42502	0.701371	1.34173	0.618083	7.99511	203.173	6.52698e-13	4.32805e-12	ENSG00000152242	protein_coding
WDFY2	0.0846146	-0.708863	1.34126	0.547782	7.83626	135.971	1.4431e-11	7.15885e-11	ENSG00000139668	protein_coding
ZNF264	0.484272	-0.114401	1.34088	0.742203	6.01713	74.2021	1.39084e-09	4.92436e-09	ENSG00000083844	protein_coding
NDFIP1	-0.679093	-1.31748	1.34008	0.701687	10.0817	558.831	2.35437e-16	4.59451e-15	ENSG00000131507	protein_coding
EPHA4	2.31759	1.12918	1.33967	0.151251	6.92662	487.575	6.90317e-16	1.11766e-14	ENSG00000116106	protein_coding
IL31RA	1.49893	1.59164	1.33964	1.43235	8.99429	1452.09	1.22294e-19	1.01606e-17	ENSG00000164509	protein_coding
SOD2	-0.422956	-0.942896	1.33946	0.819518	9.82672	611.068	1.16271e-16	2.53935e-15	ENSG00000112096	protein_coding
AQP3	-3.53539	-1.19971	1.33929	3.67497	10.0254	1728.69	3.06145e-20	3.35023e-18	ENSG00000165272	protein_coding
YPEL5	-0.835096	-0.245122	1.33859	1.92856	9.99817	774.865	1.77838e-17	5.46098e-16	ENSG00000119801	protein_coding
CALB1	0.0729525	-0.33806	1.33849	0.927479	4.6531	53.9187	1.43874e-08	4.436e-08	ENSG00000104327	protein_coding
APOL6	0.105753	-0.619429	1.33837	0.613193	6.13508	127.893	2.30487e-11	1.10258e-10	ENSG00000221963	protein_coding
C11orf96	0.181056	0.805544	1.33809	1.96258	6.80383	279.279	5.48033e-14	4.82954e-13	ENSG00000187479	protein_coding
HOXD3	3.13013	1.53877	1.33766	-0.2537	4.83003	112.222	6.2353e-11	2.75301e-10	ENSG00000128652	protein_coding
	3.58457	1.69379	1.33611	-0.554667	5.74363	211.037	4.86096e-13	3.31937e-12	ENSG00000279289	TEC
C6orf141	-0.751076	-1.32423	1.33536	0.762209	6.47005	136.875	1.37167e-11	6.83623e-11	ENSG00000197261	protein_coding
TNFRSF11B	2.5641	0.612027	1.33395	-0.618126	6.08713	389.576	4.03573e-15	5.04023e-14	ENSG00000164761	protein_coding
SLC7A2	1.88144	0.225693	1.33392	-0.321829	5.40617	88.5397	3.72799e-10	1.43991e-09	ENSG00000003989	protein_coding
DDHD1	1.45265	0.0814311	1.33367	-0.0375469	6.34885	108.156	8.24892e-11	3.57121e-10	ENSG00000100523	protein_coding
MBD1	-0.378453	-1.23225	1.33359	0.479796	8.45053	83.3378	5.864e-10	2.19618e-09	ENSG00000141644	protein_coding
SQSTM1	-0.582511	-0.501399	1.33307	1.41418	11.4865	398.34	3.3884e-15	4.34142e-14	ENSG00000284099	protein_coding
SQSTM1	-0.582511	-0.501399	1.33307	1.41418	11.4865	398.34	3.3884e-15	4.34142e-14	ENSG00000161011	protein_coding
C12orf76	-0.0986441	0.178698	1.333	1.61035	8.21331	311.942	2.30705e-14	2.26746e-13	ENSG00000174456	protein_coding
CALR	1.00893	0.153073	1.33187	0.476008	11.8733	285.171	4.65521e-14	4.18211e-13	ENSG00000179218	protein_coding
VEGFA	-0.19411	0.0360251	1.3313	1.56143	12.1637	350.57	9.24006e-15	1.02916e-13	ENSG00000112715	protein_coding
FAM43A	-0.197014	1.20725	1.33011	2.73437	8.07392	360.263	7.45966e-15	8.57853e-14	ENSG00000185112	protein_coding
SNX9	0.319949	-1.04465	1.32974	-0.0348602	9.70553	228.617	2.60996e-13	1.91499e-12	ENSG00000130340	protein_coding
CCSER2	0.687127	0.361486	1.32938	1.00374	8.87553	426.585	1.97708e-15	2.74247e-14	ENSG00000107771	protein_coding
CDK6	2.3374	-0.378753	1.32896	-1.3872	10.6189	573.135	1.92858e-16	3.89012e-15	ENSG00000105810	protein_coding
WNK1	0.250123	-0.212602	1.32885	0.866129	10.183	267.859	7.5932e-14	6.38874e-13	ENSG00000060237	protein_coding
CTSK	-0.608897	-0.201683	1.32783	1.73505	7.10626	288.256	4.27969e-14	3.889e-13	ENSG00000143387	protein_coding
UBXN7	0.865984	0.390366	1.32709	0.851471	8.83162	316.706	2.04885e-14	2.05622e-13	ENSG00000163960	protein_coding
FAM13A	0.454389	0.132313	1.32704	1.00497	7.99929	268.273	7.5023e-14	6.32367e-13	ENSG00000138640	protein_coding
IL11	4.1068	4.51753	1.3262	1.73694	9.06799	2051.26	7.86e-21	1.21143e-18	ENSG00000095752	protein_coding
	1.39139	0.146457	1.32615	0.0812193	4.32739	78.7341	8.95639e-10	3.2701e-09	ENSG00000257194	lncRNA
APOOL	0.551899	0.292325	1.3251	1.06552	8.30623	412.002	2.59924e-15	3.46862e-14	ENSG00000155008	protein_coding
WNK1	0.59742	-0.32176	1.32506	0.405882	8.17382	13.9833	9.94143e-05	0.000206014	ENSG00000060237	protein_coding
TNFRSF10D	1.15733	0.140019	1.32462	0.307309	6.12614	75.2263	1.25647e-09	4.47546e-09	ENSG00000173530	protein_coding
KLHL28	0.210746	-0.321447	1.3246	0.792408	6.90251	44.133	6.01622e-08	1.71724e-07	ENSG00000179454	protein_coding
CTC-338M12.4	1.05881	0.888775	1.32401	1.15397	9.31633	719.38	3.20121e-17	8.75177e-16	ENSG00000233937	lncRNA
SEL1L3	-3.33414	-2.27891	1.32391	2.37914	7.71994	645.328	7.55615e-17	1.77895e-15	ENSG00000091490	protein_coding
LPIN2	2.80533	2.85356	1.32348	1.3717	9.22154	765.956	1.94882e-17	5.88014e-16	ENSG00000101577	protein_coding
SLFN5	-0.738507	-1.65901	1.32275	0.402251	5.61049	118.994	3.99426e-11	1.82841e-10	ENSG00000166750	protein_coding
TLR4	1.46005	0.0643934	1.32175	-0.0739069	4.89255	58.9705	7.51837e-09	2.40029e-08	ENSG00000136869	protein_coding
KLF9	-0.472396	0.709572	1.32171	2.50368	8.50019	925.349	4.36184e-18	1.75033e-16	ENSG00000119138	protein_coding
SEC24A	-0.332442	-0.834332	1.32161	0.819716	9.36462	421.236	2.18341e-15	2.98194e-14	ENSG00000113615	protein_coding
NCBP3	0.668621	0.770732	1.32013	1.42224	6.59891	333.716	1.35982e-14	1.4396e-13	ENSG00000074356	protein_coding
LRRC41	0.27759	-0.620228	1.31996	0.422144	8.78735	73.4221	1.50407e-09	5.30769e-09	ENSG00000132128	protein_coding
SOCS7	0.0132764	-0.31506	1.31936	0.991022	9.68831	452.916	1.23395e-15	1.83972e-14	ENSG00000274229	protein_coding
SOCS7	0.0132764	-0.31506	1.31936	0.991022	9.68831	452.916	1.23395e-15	1.83972e-14	ENSG00000274211	protein_coding
MKNK2	-0.748432	-1.20123	1.31853	0.865734	11.9241	466.643	9.75403e-16	1.50207e-14	ENSG00000099875	protein_coding
ITGA10	0.634515	-0.327279	1.31784	0.356049	7.92426	93.1667	2.54344e-10	1.01029e-09	ENSG00000143127	protein_coding
CARS1	0.863371	0.91693	1.31627	1.36983	10.7143	498.682	5.78029e-16	9.65469e-15	ENSG00000278191	protein_coding
CARS1	0.863371	0.91693	1.31627	1.36983	10.7143	498.682	5.78029e-16	9.65469e-15	ENSG00000110619	protein_coding
DUSP10	-0.922344	0.152697	1.31624	2.39128	9.16008	762.831	2.01288e-17	6.02384e-16	ENSG00000143507	protein_coding
AHNAK2	-3.48351	-2.14445	1.31604	2.6551	9.60479	1751.77	2.75527e-20	3.12857e-18	ENSG00000185567	protein_coding
VEGFC	2.99158	1.60749	1.31315	-0.0709372	10.6319	1980.63	1.03842e-20	1.52274e-18	ENSG00000150630	protein_coding
SON	0.486255	-0.952596	1.31061	-0.128237	10.2294	49.8261	2.53766e-08	7.57535e-08	ENSG00000159140	protein_coding
EZH1	0.032053	0.510125	1.31046	1.78853	8.16242	210.107	5.03056e-13	3.42471e-12	ENSG00000108799	protein_coding
MYLIP	3.96666	3.40697	1.30857	0.748878	8.15041	2409.47	2.18595e-21	4.58572e-19	ENSG00000007944	protein_coding
METRNL	0.841537	-0.290623	1.3085	0.176341	7.98782	288.2	4.28609e-14	3.89413e-13	ENSG00000176845	protein_coding
METRNL	0.841537	-0.290623	1.3085	0.176341	7.98782	288.2	4.28609e-14	3.89413e-13	ENSG00000275031	protein_coding
USP53	0.426451	-0.75668	1.30796	0.12483	7.37593	64.2293	4.02918e-09	1.33588e-08	ENSG00000145390	protein_coding
WARS1	0.210707	0.518164	1.30792	1.61538	11.4628	865.469	7.41003e-18	2.67073e-16	ENSG00000140105	protein_coding
PTHLH	0.00752829	-5.21088	1.3079	-3.9105	6.2837	1294.42	3.04575e-19	2.09223e-17	ENSG00000087494	protein_coding
ATF3	-0.0390584	0.0600928	1.30721	1.40637	7.44	158.25	4.50217e-12	2.47769e-11	ENSG00000162772	protein_coding
FMNL2	0.619571	-0.763221	1.30527	-0.0775239	6.67297	18.1712	2.13675e-05	4.71035e-05	ENSG00000157827	protein_coding
RHBDF1	1.03369	0.80407	1.30413	1.07451	9.1091	617.785	1.06651e-16	2.36245e-15	ENSG00000007384	protein_coding
LRRC8C	2.55341	0.493005	1.30329	-0.757113	9.71939	1147.58	7.9176e-19	4.39787e-17	ENSG00000171488	protein_coding
PWWP2A	1.33281	0.236975	1.30319	0.207354	7.64725	360.361	7.44381e-15	8.56414e-14	ENSG00000170234	protein_coding
BISPR	1.67934	0.869672	1.30286	0.493192	7.94227	173.903	2.17562e-12	1.28081e-11	ENSG00000282851	lncRNA
SYT1	0.991825	0.621138	1.30017	0.929481	6.73941	370.194	6.02574e-15	7.13414e-14	ENSG00000067715	protein_coding
NAV3	1.71587	0.29799	1.29982	-0.118065	5.11157	133.21	1.68837e-11	8.27404e-11	ENSG00000067798	protein_coding
RUNDC3B	3.81101	2.36587	1.29958	-0.145565	5.07099	336.407	1.27683e-14	1.36241e-13	ENSG00000105784	protein_coding
MBNL2	0.920808	0.244413	1.29806	0.621665	6.91705	79.4577	8.36692e-10	3.06731e-09	ENSG00000139793	protein_coding
CREM	1.53719	0.273934	1.29714	0.033881	9.1402	306.363	2.65715e-14	2.56719e-13	ENSG00000095794	protein_coding
CCNG2	-1.46448	-1.09561	1.2971	1.66597	10.0593	756.009	2.16118e-17	6.38574e-16	ENSG00000138764	protein_coding
STAM2	0.24732	-0.074435	1.29641	0.974654	8.15776	157.802	4.60144e-12	2.52528e-11	ENSG00000115145	protein_coding
RRAD	2.4829	1.14887	1.29634	-0.0376849	5.99936	162.269	3.71139e-12	2.07725e-11	ENSG00000166592	protein_coding
PANK3	-0.0430767	-0.401148	1.29583	0.937759	9.74531	356.394	8.11948e-15	9.20386e-14	ENSG00000120137	protein_coding
MRPS6	0.381352	-0.294654	1.29524	0.619231	11.7294	398.28	3.39241e-15	4.3452e-14	ENSG00000243927	protein_coding
PDIA6	0.182322	-0.42278	1.29505	0.689945	13.0668	440.427	1.53778e-15	2.21762e-14	ENSG00000143870	protein_coding
STPG1	1.31272	0.722785	1.29429	0.704352	8.07761	212.627	4.58571e-13	3.15704e-12	ENSG00000001460	protein_coding
PRDM11	0.944214	0.656486	1.29379	1.00606	7.42696	207.055	5.63555e-13	3.78932e-12	ENSG00000019485	protein_coding
ARNTL	-1.35278	-1.71601	1.29256	0.929323	8.41141	162.673	3.64091e-12	2.04315e-11	ENSG00000133794	protein_coding
LINC00205	-0.402241	1.08994	1.29231	2.78449	6.87703	432.697	1.76773e-15	2.4925e-14	ENSG00000223768	lncRNA
TNKS1BP1	-0.682938	-0.962788	1.29168	1.01183	6.63759	208.508	5.33795e-13	3.6105e-12	ENSG00000149115	protein_coding
ZMYM2	0.869287	0.0672467	1.29122	0.489185	6.59894	55.1694	1.21908e-08	3.79202e-08	ENSG00000121741	protein_coding
PDIA3	-0.512964	-0.796549	1.29034	1.00676	9.60496	703.77	3.80772e-17	1.0131e-15	ENSG00000167004	protein_coding
ERO1B	-1.03457	-1.29807	1.29031	1.02681	8.17002	387.636	4.19719e-15	5.21338e-14	ENSG00000086619	protein_coding
MYCT1	2.2613	0.729294	1.28998	-0.24202	6.06705	257.083	1.04617e-13	8.47705e-13	ENSG00000120279	protein_coding
TNC	0.364515	-0.761653	1.28743	0.161265	10.7089	72.7512	1.6098e-09	5.65127e-09	ENSG00000041982	protein_coding
CCNG2	-1.57883	-1.43573	1.28592	1.42902	9.11283	744.851	2.43096e-17	6.99758e-16	ENSG00000138764	protein_coding
ABHD4	0.316658	0.484742	1.28554	1.45363	9.10021	200.256	7.30172e-13	4.77515e-12	ENSG00000100439	protein_coding
ASB6	0.860916	0.132599	1.28482	0.556502	7.68387	167.401	2.91941e-12	1.66892e-11	ENSG00000148331	protein_coding
PLPP5	-0.331289	-0.0232012	1.28351	1.5916	8.45801	205.719	5.92607e-13	3.96554e-12	ENSG00000147535	protein_coding
HNRNPA2B1	-1.43495	-0.6169	1.28216	2.10022	5.26787	196.1	8.59058e-13	5.53412e-12	ENSG00000122566	protein_coding
TPBG	0.0461229	-0.869819	1.28162	0.365681	6.63301	94.3615	2.31103e-10	9.24846e-10	ENSG00000283085	protein_coding
CMIP	2.2661	0.935425	1.28111	-0.0495568	8.10972	160.266	4.08401e-12	2.26774e-11	ENSG00000153815	protein_coding
PPP2R5C	-0.319462	-0.533217	1.28059	1.06684	7.77081	274.611	6.25173e-14	5.40266e-13	ENSG00000078304	protein_coding
CPEB4	1.44974	0.193568	1.28018	0.0240137	8.78369	347.696	9.85629e-15	1.08811e-13	ENSG00000113742	protein_coding
PDCD6P1	-0.534667	0.0377892	1.28013	1.85258	8.30946	432.501	1.77404e-15	2.50071e-14	ENSG00000188002	transcribed_unprocessed_pseudogene
TAF13	1.08473	-1.03242	1.28002	-0.837136	6.92573	16.6967	3.5524e-05	7.67129e-05	ENSG00000197780	protein_coding
PDIA6	0.205639	-0.415323	1.27991	0.658945	13.0842	422.271	2.14167e-15	2.93665e-14	ENSG00000143870	protein_coding
WARS1	0.631803	0.531584	1.27938	1.17916	10.5558	489.345	6.70885e-16	1.09309e-14	ENSG00000140105	protein_coding
CPEB4	0.929314	-0.187837	1.27899	0.161835	9.18898	53.2112	1.58253e-08	4.85312e-08	ENSG00000113742	protein_coding
RICTOR	1.39271	1.25169	1.27895	1.13793	8.59002	170.951	2.4831e-12	1.44068e-11	ENSG00000164327	protein_coding
CCNA1	-0.419031	0.863852	1.27875	2.56164	9.51995	681.234	4.92521e-17	1.25077e-15	ENSG00000133101	protein_coding
ARHGAP32	-0.81938	-0.840304	1.27834	1.25742	8.49426	244.674	1.53856e-13	1.19717e-12	ENSG00000134909	protein_coding
SEC61B	0.566706	0.181698	1.27822	0.893215	5.2262	69.2058	2.32814e-09	7.99902e-09	ENSG00000106803	protein_coding
RBAK	0.756437	-0.53936	1.27772	-0.0180742	7.31414	8.57435	0.00127847	0.0023917	ENSG00000146587	protein_coding
NUCB2	-0.188322	0.965456	1.27737	2.43115	11.2641	943.668	3.7343e-18	1.54564e-16	ENSG00000070081	protein_coding
LINC02693	1.88957	0.22788	1.27729	-0.384402	6.37759	248.196	1.37637e-13	1.08329e-12	ENSG00000212719	lncRNA
SLC16A1	-5.90105	-7.58212	1.27705	-0.404012	7.32728	3765.87	6.26026e-23	4.06711e-20	ENSG00000281917	protein_coding
SLC16A1	-5.90105	-7.58212	1.27705	-0.404012	7.32728	3765.87	6.26026e-23	4.06711e-20	ENSG00000155380	protein_coding
PROX1	1.50973	0.275876	1.27608	0.0422334	4.99475	39.777	1.24836e-07	3.43524e-07	ENSG00000117707	protein_coding
C11orf68	1.44024	1.06134	1.27598	0.897082	9.37638	382.172	4.69244e-15	5.7451e-14	ENSG00000175573	protein_coding
RBM4B	1.2171	0.533833	1.27537	0.592103	8.85627	537.844	3.18452e-16	5.88769e-15	ENSG00000173914	protein_coding
SLC38A2	0.0255469	-0.246578	1.27526	1.00314	13.3881	464.188	1.01677e-15	1.55636e-14	ENSG00000134294	protein_coding
SLC6A13	-1.31745	0.402225	1.27522	2.99489	5.67553	363.799	6.90921e-15	8.04283e-14	ENSG00000010379	protein_coding
HECTD1	1.34469	0.0326614	1.2752	-0.0368327	6.85845	46.5347	4.13235e-08	1.20143e-07	ENSG00000092148	protein_coding
DNAJC24	0.448434	-0.262903	1.27499	0.563654	4.94522	101.41	1.34273e-10	5.58824e-10	ENSG00000170946	protein_coding
ATAD1	-0.414788	-1.02089	1.27487	0.668766	7.24696	110.041	7.23628e-11	3.16e-10	ENSG00000138138	protein_coding
ID4	3.55109	2.25158	1.27452	-0.0249871	4.81313	741.771	2.512e-17	7.17449e-16	ENSG00000172201	protein_coding
RAB30-DT	1.32302	0.315938	1.27374	0.266655	4.86048	33.6256	3.98136e-07	1.03501e-06	ENSG00000246067	lncRNA
CARS1	0.849315	0.689247	1.27356	1.11349	9.42348	83.2433	5.91392e-10	2.21455e-09	ENSG00000278191	protein_coding
CARS1	0.849315	0.689247	1.27356	1.11349	9.42348	83.2433	5.91392e-10	2.21455e-09	ENSG00000110619	protein_coding
NOL3	-2.21534	-1.0715	1.27339	2.41723	7.25609	1313.96	2.70422e-19	1.90386e-17	ENSG00000140939	protein_coding
KIF3A	0.849988	-0.451765	1.27335	-0.0283985	8.81347	116.802	4.60105e-11	2.08214e-10	ENSG00000131437	protein_coding
ARHGAP27	-0.438642	-0.892102	1.27282	0.819363	8.05902	293.053	3.76141e-14	3.47901e-13	ENSG00000276907	protein_coding
ARHGAP27	-0.438642	-0.892102	1.27282	0.819363	8.05902	293.053	3.76141e-14	3.47901e-13	ENSG00000276836	protein_coding
ARHGAP27	-0.438642	-0.892102	1.27282	0.819363	8.05902	293.053	3.76141e-14	3.47901e-13	ENSG00000159314	protein_coding
NF1	-1.0155	-1.45237	1.27224	0.83536	9.20586	682.996	4.82568e-17	1.22976e-15	ENSG00000196712	protein_coding
ATP6V0D2	1.79646	0.270837	1.27203	-0.253601	4.97882	164.395	3.35711e-12	1.89695e-11	ENSG00000147614	protein_coding
MAP1B	3.06463	2.50517	1.27174	0.71228	7.72319	164.162	3.39399e-12	1.91589e-11	ENSG00000131711	protein_coding
ZSWIM8	0.393481	0.356365	1.27118	1.23407	9.28436	313.966	2.19313e-14	2.17214e-13	ENSG00000214655	protein_coding
INO80D	0.490317	-0.139526	1.26913	0.639284	9.11648	200.256	7.30156e-13	4.77515e-12	ENSG00000114933	protein_coding
INO80D	0.490317	-0.139526	1.26913	0.639284	9.11648	200.256	7.30156e-13	4.77515e-12	ENSG00000283510	protein_coding
TMEM170A	1.58876	0.353822	1.26838	0.0334386	9.02141	366.39	6.53485e-15	7.65392e-14	ENSG00000166822	protein_coding
MAP3K8	-0.687778	-0.683797	1.26828	1.27226	5.23146	231.603	2.35936e-13	1.75255e-12	ENSG00000107968	protein_coding
COL3A1	1.17191	0.0970126	1.2682	0.193298	4.05818	60.1292	6.52507e-09	2.10201e-08	ENSG00000168542	protein_coding
IL1RAPL1	4.74335	2.91359	1.2678	-0.561967	6.45209	368.666	6.22467e-15	7.33391e-14	ENSG00000169306	protein_coding
CCNG2	-1.52652	-1.24811	1.26727	1.54567	8.70364	237.032	1.96993e-13	1.49166e-12	ENSG00000138764	protein_coding
ERRFI1	1.3059	1.75789	1.26673	1.71871	12.3103	1187.32	6.04373e-19	3.53693e-17	ENSG00000116285	protein_coding
ZBTB43	0.0791546	0.286335	1.26669	1.47387	9.23951	563.265	2.21202e-16	4.35647e-15	ENSG00000169155	protein_coding
SLC26A11	-0.578166	-0.766131	1.26498	1.07702	9.0355	532.643	3.43822e-16	6.30226e-15	ENSG00000181045	protein_coding
OSBPL8	1.86794	0.508503	1.26458	-0.094856	9.0354	29.9674	8.67806e-07	2.17956e-06	ENSG00000091039	protein_coding
UBAP1	-0.123388	-0.0851257	1.26436	1.30262	9.69738	346.902	1.00347e-14	1.10615e-13	ENSG00000165006	protein_coding
SCARF1	1.36986	0.453739	1.26393	0.347805	5.18037	49.1153	2.81244e-08	8.33886e-08	ENSG00000074660	protein_coding
SCARF1	1.36986	0.453739	1.26393	0.347805	5.18037	49.1153	2.81244e-08	8.33886e-08	ENSG00000276336	protein_coding
DUSP10	-0.785695	-0.00416069	1.26361	2.04515	9.45601	847.012	8.78933e-18	3.06664e-16	ENSG00000143507	protein_coding
TBC1D22B	1.12756	0.639058	1.26358	0.775078	5.20866	225.017	2.95293e-13	2.13429e-12	ENSG00000065491	protein_coding
ASPHD2	0.401756	-1.63083	1.2633	-0.769285	7.09011	204.955	6.09957e-13	4.07198e-12	ENSG00000128203	protein_coding
AFF4	0.956765	-0.100011	1.26175	0.204974	6.1861	51.5575	1.98619e-08	6.00703e-08	ENSG00000072364	protein_coding
RYBP	0.606429	0.0316058	1.26118	0.686359	11.3019	448.963	1.32211e-15	1.95325e-14	ENSG00000163602	protein_coding
RTF2	0.893788	0.213465	1.26051	0.580191	6.74607	40.2546	1.1485e-07	3.17271e-07	ENSG00000022277	protein_coding
INPP1	0.35495	-0.1068	1.26009	0.798338	11.2717	270.738	6.98515e-14	5.94143e-13	ENSG00000151689	protein_coding
PPFIBP1	0.933809	-0.415908	1.26001	-0.0897023	6.4036	97.8542	1.7577e-10	7.17052e-10	ENSG00000110841	protein_coding
KHDRBS3	4.1327	2.68416	1.25984	-0.1887	6.17746	404.497	3.0035e-15	3.92443e-14	ENSG00000131773	protein_coding
TARS1	0.905529	0.159465	1.25975	0.513688	7.11866	62.0973	5.15831e-09	1.68531e-08	ENSG00000113407	protein_coding
RBMS2	1.17132	0.469354	1.25833	0.556363	7.80012	287.619	4.35435e-14	3.94706e-13	ENSG00000076067	protein_coding
SPRY4	3.95351	1.26891	1.25669	-1.42791	8.98391	1853.18	1.76182e-20	2.24935e-18	ENSG00000187678	protein_coding
ELK4	0.477587	-0.584884	1.25629	0.19382	8.71433	44.212	5.94073e-08	1.69654e-07	ENSG00000158711	protein_coding
PLEKHH2	1.83951	0.489325	1.25562	-0.0945663	4.31534	93.6294	2.45046e-10	9.76609e-10	ENSG00000152527	protein_coding
IFI16	0.016961	-1.38432	1.25514	-0.146137	10.4878	58.9563	7.53153e-09	2.40421e-08	ENSG00000163565	protein_coding
HPGD	-0.0460872	-0.169994	1.25441	1.13051	5.83847	44.9393	5.29298e-08	1.52019e-07	ENSG00000164120	protein_coding
KIDINS220	-0.981251	-0.0862665	1.254	2.14899	5.41826	254.696	1.12512e-13	9.0496e-13	ENSG00000134313	protein_coding
GPATCH2L	1.38	0.467348	1.25369	0.341038	6.99092	198.309	7.87608e-13	5.11297e-12	ENSG00000089916	protein_coding
NAMPT	1.33354	0.110048	1.25342	0.0299353	3.75682	104.504	1.0699e-10	4.53928e-10	ENSG00000105835	protein_coding
ARHGEF2	0.396777	-0.0475232	1.25317	0.808867	9.3349	218.738	3.67975e-13	2.5928e-12	ENSG00000116584	protein_coding
TENT5A	-0.205035	-0.454341	1.25227	1.00296	9.20949	411.096	2.64463e-15	3.52095e-14	ENSG00000112773	protein_coding
FAM214A	-1.32471	-1.26762	1.2522	1.30929	9.30076	1428.24	1.3948e-19	1.12735e-17	ENSG00000047346	protein_coding
SAP30L	-0.0757855	-0.649644	1.25179	0.677928	9.8227	249.992	1.30113e-13	1.02991e-12	ENSG00000164576	protein_coding
ADAMTS6	4.52252	1.28653	1.25172	-1.98427	8.16654	2228.66	4.06468e-21	7.42404e-19	ENSG00000049192	protein_coding
ZXDA	1.14653	0.188872	1.24929	0.291638	6.06014	231.648	2.35577e-13	1.75051e-12	ENSG00000198205	protein_coding
TMEM51	-0.973101	-2.08722	1.24814	0.134024	8.25799	371.086	5.91291e-15	7.02369e-14	ENSG00000171729	protein_coding
TRPS1	-0.0425921	-0.909805	1.24783	0.380618	7.09762	185.855	1.30155e-12	8.03473e-12	ENSG00000104447	protein_coding
LRP10	-0.00298164	-0.238722	1.24767	1.01193	8.87428	251.952	1.22427e-13	9.74937e-13	ENSG00000197324	protein_coding
ACVR1C	-0.965211	-0.339268	1.24661	1.87256	6.35789	271.158	6.9011e-14	5.88073e-13	ENSG00000123612	protein_coding
TUT7	-0.89902	-0.388578	1.24631	1.75675	10.3129	885.589	6.17688e-18	2.30729e-16	ENSG00000083223	protein_coding
FMNL2	-0.332232	-1.07694	1.24541	0.500702	11.0111	334.137	1.34645e-14	1.42706e-13	ENSG00000157827	protein_coding
CASP4	0.493088	-0.113502	1.24501	0.638424	7.11785	79.2629	8.52116e-10	3.11829e-09	ENSG00000196954	protein_coding
BRWD1	-0.914145	-1.27023	1.24482	0.888731	7.52331	225.114	2.9431e-13	2.12852e-12	ENSG00000185658	protein_coding
FNDC3B	0.93495	0.183304	1.24481	0.493163	9.92775	273.925	6.37498e-14	5.49991e-13	ENSG00000075420	protein_coding
TRAM1	-0.20844	-0.307036	1.2445	1.1459	11.3214	279.323	5.47349e-14	4.82538e-13	ENSG00000067167	protein_coding
SLC23A3	-0.190093	-0.0072397	1.24312	1.42598	5.84501	65.8561	3.35375e-09	1.12502e-08	ENSG00000213901	protein_coding
CDV3	-0.155343	-0.597028	1.24309	0.801409	9.55265	192.024	1.01086e-12	6.39724e-12	ENSG00000091527	protein_coding
STX6	-0.472777	-1.57151	1.24247	0.143737	9.15954	420.982	2.19382e-15	2.99298e-14	ENSG00000135823	protein_coding
PPARA	0.366586	0.549011	1.24215	1.42457	7.49087	220.326	3.47856e-13	2.469e-12	ENSG00000186951	protein_coding
GBP2	-1.90713	-0.403755	1.24209	2.74546	8.96562	674.209	5.34585e-17	1.33774e-15	ENSG00000162645	protein_coding
GOLGB1	-0.623838	0.0354469	1.24174	1.90103	9.70753	1025.47	1.93224e-18	9.06493e-17	ENSG00000173230	protein_coding
RAB18	-0.305602	-0.688659	1.24116	0.858107	6.10142	102.669	1.22319e-10	5.12942e-10	ENSG00000099246	protein_coding
CPEB2	0.225562	1.15588	1.24103	2.17135	9.63608	1004.32	2.27936e-18	1.03619e-16	ENSG00000137449	protein_coding
AQP11	1.37725	0.773447	1.24091	0.637111	6.27949	148.437	7.365e-12	3.88132e-11	ENSG00000178301	protein_coding
MLLT10	1.14455	-0.364271	1.24022	-0.268602	6.94671	49.4114	2.69407e-08	8.01104e-08	ENSG00000078403	protein_coding
LINC-PINT	0.418529	0.0897175	1.2393	0.910491	6.71675	137.793	1.30323e-11	6.51665e-11	ENSG00000231721	lncRNA
PLEKHA1	-0.298556	-1.1428	1.23883	0.394581	9.19049	114.777	5.25535e-11	2.3524e-10	ENSG00000107679	protein_coding
HMBOX1	-1.93793	-1.50554	1.23856	1.67095	8.91064	679.672	5.01541e-17	1.26928e-15	ENSG00000147421	protein_coding
MBNL1	0.656076	-0.479978	1.23839	0.102333	7.00555	32.3745	5.15329e-07	1.32502e-06	ENSG00000152601	protein_coding
CHD2	0.620174	0.291414	1.23746	0.908696	9.66653	181.386	1.57115e-12	9.53504e-12	ENSG00000173575	protein_coding
TFPI2	4.98571	2.89104	1.23731	-0.857359	8.09656	1971.19	1.07863e-20	1.56574e-18	ENSG00000105825	protein_coding
TENT5A	-0.39379	-0.674842	1.23612	0.955064	7.93719	171.139	2.46214e-12	1.43014e-11	ENSG00000112773	protein_coding
FAM13A	-0.0876012	0.094882	1.23452	1.41701	9.52044	407.518	2.83284e-15	3.73184e-14	ENSG00000138640	protein_coding
HOXD1	4.08493	2.75038	1.23435	-0.100195	7.26432	698.44	4.04364e-17	1.06647e-15	ENSG00000128645	protein_coding
PTBP3	0.0633161	-0.133183	1.23221	1.03571	10.0954	157.07	4.76912e-12	2.60699e-11	ENSG00000119314	protein_coding
SLC38A2	0.0437521	-0.258496	1.23134	0.929091	13.4886	512.713	4.64463e-16	8.1171e-15	ENSG00000134294	protein_coding
EPG5	1.80121	0.957413	1.23082	0.387021	9.26661	765.181	1.96448e-17	5.91695e-16	ENSG00000152223	protein_coding
RNF24	0.98958	0.915501	1.23074	1.15666	8.37285	350.719	9.20926e-15	1.02684e-13	ENSG00000101236	protein_coding
SLC1A5	0.963801	0.210637	1.22953	0.476366	9.98394	280.207	5.34007e-14	4.72134e-13	ENSG00000105281	protein_coding
PDIA6	0.249728	-0.353737	1.22935	0.625888	12.9103	425.659	2.01117e-15	2.783e-14	ENSG00000143870	protein_coding
ITPRIPL2	-0.18676	-0.922188	1.22924	0.493814	9.52008	140.738	1.10829e-11	5.62051e-11	ENSG00000205730	protein_coding
VPS13B	0.859085	0.112493	1.22906	0.482469	7.61954	77.4203	1.015e-09	3.66808e-09	ENSG00000132549	protein_coding
PLPP1	0.988097	1.28497	1.2253	1.52217	9.98187	556.808	2.42273e-16	4.70111e-15	ENSG00000067113	protein_coding
GOLGA3	0.215856	0.0152745	1.22511	1.02453	9.04757	326.728	1.60514e-14	1.66228e-13	ENSG00000090615	protein_coding
TMEM70	0.930323	-0.83578	1.22444	-0.541659	11.4209	286.994	4.42898e-14	4.00693e-13	ENSG00000175606	protein_coding
ABCC3	-4.84769	-3.91245	1.22394	2.15918	9.37947	3741.84	6.58755e-23	4.1344e-20	ENSG00000108846	protein_coding
TSC22D2	-0.401698	-1.6954	1.2236	-0.0701096	6.0845	103.242	1.17288e-10	4.937e-10	ENSG00000196428	protein_coding
UHRF1BP1	1.51867	0.581089	1.2233	0.28572	6.35783	202.684	6.65023e-13	4.39728e-12	ENSG00000065060	protein_coding
SPIRE1	0.923867	0.6143	1.2227	0.913135	7.69176	103.86	1.12108e-10	4.73645e-10	ENSG00000134278	protein_coding
MSX2	0.461756	-1.35316	1.22262	-0.5923	6.23028	147.059	7.91194e-12	4.14317e-11	ENSG00000120149	protein_coding
USP36	0.861492	-0.0988239	1.22231	0.261992	8.08232	59.2997	7.21991e-09	2.31062e-08	ENSG00000055483	protein_coding
LYST	-1.25946	-1.08598	1.22146	1.39495	8.20611	293.76	3.69126e-14	3.42339e-13	ENSG00000143669	protein_coding
UBE2D1	1.44647	0.0619347	1.22138	-0.163153	7.86559	152.318	6.04027e-12	3.23636e-11	ENSG00000072401	protein_coding
DAB2	3.13071	2.02002	1.22125	0.110561	8.53988	1215.66	5.01219e-19	3.05518e-17	ENSG00000153071	protein_coding
PLXNA2	-0.460185	-1.44124	1.22089	0.239833	9.80317	287.379	4.38278e-14	3.97002e-13	ENSG00000076356	protein_coding
AMMECR1	0.895566	0.084712	1.22053	0.409675	6.75297	52.5707	1.72678e-08	5.26622e-08	ENSG00000101935	protein_coding
DNAJB4	-0.36219	-0.588199	1.22019	0.99418	8.55122	179.079	1.73455e-12	1.04207e-11	ENSG00000162616	protein_coding
TOB2	1.05605	0.199131	1.21959	0.362669	7.08654	81.7788	6.75143e-10	2.50804e-09	ENSG00000183864	protein_coding
ERCC6	-0.909262	-1.26841	1.21926	0.860104	7.96256	283.521	4.87124e-14	4.34838e-13	ENSG00000225830	protein_coding
ACBD5	1.59155	0.0773433	1.21855	-0.295651	7.98359	156.638	4.87125e-12	2.65744e-11	ENSG00000107897	protein_coding
PLOD2	0.0266713	-1.376	1.21828	-0.184387	12.0377	246.477	1.45301e-13	1.13697e-12	ENSG00000152952	protein_coding
UBAP1	-0.0402002	0.0968469	1.21773	1.35478	9.74121	418.869	2.2824e-15	3.09e-14	ENSG00000165006	protein_coding
ITPRIPL2	-0.305759	-1.0179	1.21728	0.50514	9.14003	97.1131	1.86134e-10	7.56327e-10	ENSG00000205730	protein_coding
C6orf141	-0.902047	-0.749847	1.21685	1.36905	8.32158	269.712	7.19526e-14	6.0965e-13	ENSG00000197261	protein_coding
LINC00662	-0.347626	-0.285891	1.21659	1.27832	7.13726	157.105	4.76082e-12	2.60328e-11	ENSG00000261824	lncRNA
SGPL1	-0.882402	-0.180527	1.2161	1.91798	10.6567	602.607	1.29807e-16	2.79204e-15	ENSG00000166224	protein_coding
ATP2B1	1.86143	1.01482	1.2156	0.368991	11.0362	451.213	1.27111e-15	1.88659e-14	ENSG00000070961	protein_coding
ZFYVE1	-0.0411971	-0.0848552	1.21438	1.17072	7.14581	178.263	1.79692e-12	1.07589e-11	ENSG00000165861	protein_coding
MYLIP	3.63079	3.33324	1.21373	0.916184	8.45321	2027.29	8.62978e-21	1.30269e-18	ENSG00000007944	protein_coding
SLC38A2	0.00679532	-0.421238	1.21369	0.785658	13.7681	456.683	1.15603e-15	1.73893e-14	ENSG00000134294	protein_coding
ZBTB38	-0.271328	-1.03435	1.21364	0.450624	11.3541	385.769	4.35951e-15	5.38761e-14	ENSG00000177311	protein_coding
TRIO	1.68987	0.82347	1.2134	0.347	8.27552	119.45	3.87947e-11	1.78015e-10	ENSG00000038382	protein_coding
PRKAB2	-0.611652	-0.0582306	1.21313	1.76655	7.56564	120.281	3.68013e-11	1.69718e-10	ENSG00000131791	protein_coding
MTMR3	0.0605975	0.118235	1.21259	1.27023	8.98565	250.581	1.2775e-13	1.01292e-12	ENSG00000100330	protein_coding
FEM1B	-0.0601046	-0.605488	1.21222	0.666832	8.96477	67.1141	2.91838e-09	9.87689e-09	ENSG00000169018	protein_coding
MAPKAP1	1.17036	0.152154	1.21193	0.193723	8.64056	279.05	5.51562e-14	4.8548e-13	ENSG00000119487	protein_coding
MYZAP	1.3509	1.31365	1.21185	1.1746	7.5839	143.831	9.38126e-12	4.83175e-11	ENSG00000263155	protein_coding
HTR7	1.63829	0.370491	1.21138	-0.0564195	5.77128	135.471	1.48434e-11	7.34428e-11	ENSG00000148680	protein_coding
ERCC6L2	1.71115	0.634449	1.21097	0.134268	5.19487	240.43	1.76323e-13	1.3523e-12	ENSG00000182150	protein_coding
LARP6	-0.199089	1.13456	1.21075	2.54441	8.65339	864.876	7.45031e-18	2.68337e-16	ENSG00000166173	protein_coding
PPP1R18	1.39477	0.636197	1.2107	0.452125	10.851	340.599	1.15869e-14	1.2517e-13	ENSG00000206485	protein_coding
PPP1R18	1.39477	0.636197	1.2107	0.452125	10.851	340.599	1.15869e-14	1.2517e-13	ENSG00000234000	protein_coding
PPP1R18	1.39477	0.636197	1.2107	0.452125	10.851	340.599	1.15869e-14	1.2517e-13	ENSG00000229998	protein_coding
PPP1R18	1.39477	0.636197	1.2107	0.452125	10.851	340.599	1.15869e-14	1.2517e-13	ENSG00000236428	protein_coding
PPP1R18	1.39477	0.636197	1.2107	0.452125	10.851	340.599	1.15869e-14	1.2517e-13	ENSG00000225060	protein_coding
PPP1R18	1.39477	0.636197	1.2107	0.452125	10.851	340.599	1.15869e-14	1.2517e-13	ENSG00000146112	protein_coding
PPP1R18	1.39477	0.636197	1.2107	0.452125	10.851	340.599	1.15869e-14	1.2517e-13	ENSG00000231247	protein_coding
PPP1R18	1.39477	0.636197	1.2107	0.452125	10.851	340.599	1.15869e-14	1.2517e-13	ENSG00000230341	protein_coding
SNRNP48	0.600602	0.320962	1.21065	0.931005	8.73047	199.818	7.42669e-13	4.8516e-12	ENSG00000168566	protein_coding
MTF1	0.975141	-0.316003	1.21063	-0.0805171	8.33037	239.619	1.81028e-13	1.38393e-12	ENSG00000188786	protein_coding
ACBD3	-0.316397	-1.16564	1.20961	0.360362	9.24876	209.698	5.10728e-13	3.47003e-12	ENSG00000182827	protein_coding
RCAN1	2.29115	0.972913	1.20945	-0.108783	10.8621	772.114	1.82915e-17	5.58806e-16	ENSG00000159200	protein_coding
ANTXR2	1.69219	0.649574	1.2092	0.166584	7.82395	206.466	5.76153e-13	3.86643e-12	ENSG00000163297	protein_coding
P4HB	-0.0462806	-0.423761	1.20857	0.831089	10.256	33.0554	4.47352e-07	1.1569e-06	ENSG00000185624	protein_coding
MARVELD2	-0.951012	-2.32611	1.20799	-0.167109	6.57443	177.351	1.86952e-12	1.11532e-11	ENSG00000152939	protein_coding
MARVELD2	-0.951012	-2.32611	1.20799	-0.167109	6.57443	177.351	1.86952e-12	1.11532e-11	ENSG00000274671	protein_coding
FHDC1	-0.762483	-1.98761	1.20793	-0.0171999	7.65412	669.53	5.64836e-17	1.39507e-15	ENSG00000137460	protein_coding
PPP2R2D	2.86394	1.38964	1.20536	-0.268942	7.78742	345.062	1.04622e-14	1.14613e-13	ENSG00000175470	protein_coding
ST8SIA4	2.94794	1.32607	1.20521	-0.416659	5.0848	394.155	3.68166e-15	4.66446e-14	ENSG00000113532	protein_coding
KYNU	-4.43827	-4.62238	1.20455	1.02044	9.14531	1801.08	2.20993e-20	2.67895e-18	ENSG00000115919	protein_coding
CSNK1G1	-0.297198	-1.23077	1.20199	0.268419	9.08636	140.537	1.1205e-11	5.67648e-11	ENSG00000169118	protein_coding
BHLHE40	0.831034	-0.111911	1.20143	0.258488	7.5774	95.3458	2.13745e-10	8.58795e-10	ENSG00000134107	protein_coding
MPDZ	1.06212	0.412439	1.20037	0.55069	9.24917	195.335	8.85468e-13	5.68072e-12	ENSG00000107186	protein_coding
AVL9	0.944623	0.039078	1.19968	0.294136	8.29855	176.634	1.92896e-12	1.14785e-11	ENSG00000105778	protein_coding
PAX8-AS1	2.30646	1.38965	1.19967	0.282853	5.79023	235.896	2.04502e-13	1.54283e-12	ENSG00000189223	lncRNA
MXD1	0.458643	-0.392106	1.19881	0.348059	6.52861	92.9892	2.58017e-10	1.02401e-09	ENSG00000059728	protein_coding
GLUL	-0.928325	-0.174395	1.19861	1.95254	9.46754	333.726	1.35948e-14	1.43953e-13	ENSG00000135821	protein_coding
TTLL7	0.548496	0.980311	1.19845	1.63027	7.90385	402.607	3.11612e-15	4.05301e-14	ENSG00000137941	protein_coding
RASD1	3.17113	1.95304	1.19819	-0.0198942	7.44656	267.969	7.56893e-14	6.37041e-13	ENSG00000108551	protein_coding
CCDC149	-0.489204	0.241271	1.19813	1.92861	7.41244	362.62	7.08745e-15	8.21863e-14	ENSG00000181982	protein_coding
CAMSAP2	0.0885069	-1.20141	1.19767	-0.0922482	9.43331	114.512	5.3483e-11	2.39108e-10	ENSG00000118200	protein_coding
SLITRK6	-1.72396	-0.968733	1.19765	1.95288	7.21256	364.998	6.73303e-15	7.86271e-14	ENSG00000184564	protein_coding
	-0.509179	-0.430102	1.19619	1.27527	7.03766	189.641	1.11345e-12	6.97935e-12	ENSG00000239665	lncRNA
	-0.509179	-0.430102	1.19619	1.27527	7.03766	189.641	1.11345e-12	6.97935e-12	ENSG00000282246	protein_coding
CCN3	1.33178	1.03147	1.19496	0.894647	7.55264	317.647	2.00181e-14	2.01532e-13	ENSG00000136999	protein_coding
NFIB	0.517484	-0.473387	1.19489	0.204023	4.80129	49.0776	2.82792e-08	8.38186e-08	ENSG00000147862	protein_coding
GFPT1	-0.161687	-0.0946587	1.19461	1.26164	10.9371	317.489	2.00964e-14	2.02158e-13	ENSG00000198380	protein_coding
MSX2	0.739954	-0.680947	1.19203	-0.22887	6.96288	169.43	2.66031e-12	1.53207e-11	ENSG00000120149	protein_coding
WIPI1	1.75606	1.6727	1.19175	1.10839	8.95872	480.56	7.73815e-16	1.23034e-14	ENSG00000070540	protein_coding
BCLAF3	-0.83866	-0.229131	1.19106	1.80059	7.37305	318.589	1.95593e-14	1.97532e-13	ENSG00000173681	protein_coding
TMEM65	0.0585151	-0.233427	1.18959	0.897646	8.82903	242.926	1.62691e-13	1.25753e-12	ENSG00000164983	protein_coding
ZBTB10	-0.46389	-0.154935	1.18954	1.49849	8.17825	305.387	2.72438e-14	2.62289e-13	ENSG00000205189	protein_coding
OSER1	1.21551	0.876933	1.18944	0.850857	10.1075	707.787	3.64015e-17	9.74387e-16	ENSG00000132823	protein_coding
IFI44	1.28755	0.812601	1.18893	0.713984	4.97051	166.708	3.01428e-12	1.71919e-11	ENSG00000137965	protein_coding
NFE2L2	0.456469	-0.400295	1.18873	0.331966	7.09376	36.8016	2.14219e-07	5.7365e-07	ENSG00000116044	protein_coding
ENTPD7	1.50834	-0.265286	1.1887	-0.584922	7.92163	332.382	1.40319e-14	1.47789e-13	ENSG00000198018	protein_coding
RNF180	-0.462715	-0.739993	1.18828	0.911	6.43843	131.776	1.83396e-11	8.93038e-11	ENSG00000164197	protein_coding
CCDC62	0.821302	0.188017	1.18796	0.554679	6.0978	45.3883	4.93295e-08	1.42123e-07	ENSG00000130783	protein_coding
TRIO	1.66994	0.88028	1.1879	0.398242	8.29174	123.966	2.92411e-11	1.37257e-10	ENSG00000038382	protein_coding
TCN1	-0.60012	0.159221	1.18692	1.94627	6.51749	255.21	1.10756e-13	8.91961e-13	ENSG00000134827	protein_coding
IL27RA	1.69768	0.309897	1.18534	-0.202446	7.69168	239.165	1.83722e-13	1.40151e-12	ENSG00000104998	protein_coding
IL27RA	1.69768	0.309897	1.18534	-0.202446	7.69168	239.165	1.83722e-13	1.40151e-12	ENSG00000288185	protein_coding
TRIM33	0.735895	0.448889	1.18481	0.897808	9.40592	436.505	1.64994e-15	2.34965e-14	ENSG00000197323	protein_coding
RNF152	1.41035	0.287096	1.18451	0.0612562	4.29191	48.9646	2.87488e-08	8.51466e-08	ENSG00000176641	protein_coding
TMEM242	-0.157206	-0.380597	1.18286	0.959464	5.5433	47.4292	3.60873e-08	1.05626e-07	ENSG00000215712	protein_coding
ARHGAP26	1.30317	1.06078	1.18273	0.940337	8.74246	558.31	2.37176e-16	4.62142e-15	ENSG00000145819	protein_coding
KLF13	-1.74815	-2.03837	1.18232	0.892106	7.36581	552.702	2.56846e-16	4.92063e-15	ENSG00000275746	protein_coding
KLF13	-1.74815	-2.03837	1.18232	0.892106	7.36581	552.702	2.56846e-16	4.92063e-15	ENSG00000169926	protein_coding
MGA	2.54845	1.10842	1.18074	-0.259289	7.42241	170.538	2.52987e-12	1.465e-11	ENSG00000174197	protein_coding
LPGAT1	-0.662816	-1.45959	1.17887	0.382099	9.26079	53.8015	1.46151e-08	4.50485e-08	ENSG00000123684	protein_coding
BCAR3	1.35653	0.299697	1.17833	0.121496	11.0033	334.796	1.3258e-14	1.40823e-13	ENSG00000137936	protein_coding
PCGF3	0.444063	-0.0225488	1.17701	0.710399	7.60461	115.563	4.98972e-11	2.24367e-10	ENSG00000185619	protein_coding
SLAIN2	1.52878	0.582005	1.17682	0.230051	8.56405	171.406	2.43261e-12	1.41459e-11	ENSG00000109171	protein_coding
FAM167A	-0.178545	-2.11639	1.17606	-0.761789	8.82324	401.782	3.16678e-15	4.11161e-14	ENSG00000154319	protein_coding
XRN1	0.396584	-0.486833	1.17562	0.292208	6.36897	59.1753	7.33111e-09	2.34432e-08	ENSG00000114127	protein_coding
LINC02693	2.33833	0.394102	1.17539	-0.768833	7.96198	411.229	2.63793e-15	3.51477e-14	ENSG00000212719	lncRNA
SPIRE1	0.581013	0.814047	1.17521	1.40825	10.3735	488.67	6.78216e-16	1.10154e-14	ENSG00000134278	protein_coding
SPINK1	-1.34265	0.378393	1.17494	2.89598	5.07252	295.019	3.56975e-14	3.32813e-13	ENSG00000164266	protein_coding
KLHL11	1.4957	0.164347	1.17421	-0.157145	5.92819	50.9669	2.1575e-08	6.49491e-08	ENSG00000178502	protein_coding
RIOK3	0.30147	0.699221	1.17418	1.57193	10.3393	196.839	8.34369e-13	5.38859e-12	ENSG00000101782	protein_coding
ITSN2	-0.305064	-0.740208	1.17397	0.73883	8.82609	258.31	1.00801e-13	8.20154e-13	ENSG00000198399	protein_coding
CSGALNACT2	1.15661	0.894141	1.17368	0.91121	11.078	508.638	4.94621e-16	8.52735e-15	ENSG00000169826	protein_coding
ZNF346	0.826848	1.50246	1.17348	1.8491	6.18559	191.268	1.04222e-12	6.56719e-12	ENSG00000113761	protein_coding
ZC3H12C	-0.546459	-0.432141	1.17338	1.28769	10.3588	458.144	1.12733e-15	1.70223e-14	ENSG00000149289	protein_coding
SLC25A27	-1.42978	-1.02024	1.17284	1.58238	6.78501	160.372	4.0633e-12	2.25722e-11	ENSG00000153291	protein_coding
TMEM106A	1.6254	0.449535	1.17274	-0.00312974	6.90756	125.387	2.68068e-11	1.26793e-10	ENSG00000184988	protein_coding
PRSS3	4.65795	3.17436	1.17207	-0.311523	8.06102	376.194	5.31099e-15	6.37318e-14	ENSG00000010438	protein_coding
INPP4B	1.04385	-0.0924918	1.17174	0.0353966	9.88175	177.931	1.82292e-12	1.09019e-11	ENSG00000109452	protein_coding
FGF18	-0.372708	0.0474519	1.17162	1.59178	5.96878	148.489	7.34543e-12	3.8722e-11	ENSG00000156427	protein_coding
NR3C2	3.1942	2.40061	1.17084	0.377254	7.35791	418.875	2.28214e-15	3.09e-14	ENSG00000151623	protein_coding
SP100	1.6443	0.725094	1.17014	0.250933	10.1219	572.615	1.94246e-16	3.91394e-15	ENSG00000067066	protein_coding
RGCC	-0.615848	1.84303	1.16959	3.62847	7.64254	842.153	9.19898e-18	3.17504e-16	ENSG00000102760	protein_coding
WIPI1	1.63345	1.66568	1.16943	1.20167	9.25212	772.032	1.83069e-17	5.58942e-16	ENSG00000070540	protein_coding
GCLC	-1.15033	-0.943391	1.16933	1.37627	10.8432	955.711	3.37731e-18	1.43372e-16	ENSG00000001084	protein_coding
PRKD2	0.25583	-0.708724	1.16867	0.204111	8.43035	73.0854	1.55613e-09	5.47634e-09	ENSG00000105287	protein_coding
MCC	-1.88911	-3.3458	1.16861	-0.288089	9.48967	1849.31	1.79131e-20	2.2589e-18	ENSG00000171444	protein_coding
SKIL	-1.50866	-0.744381	1.16662	1.9309	8.03841	500.777	5.59241e-16	9.3891e-15	ENSG00000136603	protein_coding
ZNF749	1.09375	0.524339	1.16632	0.59691	5.57418	52.8164	1.66976e-08	5.10384e-08	ENSG00000186230	protein_coding
AMMECR1	0.499022	-0.134464	1.16558	0.53209	11.1486	265.727	8.08199e-14	6.7557e-13	ENSG00000101935	protein_coding
CCDC186	-0.138708	-0.776952	1.16547	0.527229	9.15222	18.1488	2.15285e-05	4.74483e-05	ENSG00000165813	protein_coding
SLC30A1	1.35634	-0.257775	1.16526	-0.448857	9.84634	439.795	1.55525e-15	2.23841e-14	ENSG00000170385	protein_coding
HKDC1	1.0429	0.0649652	1.16498	0.187045	6.14809	69.8875	2.1658e-09	7.47228e-09	ENSG00000156510	protein_coding
PNISR	-0.498694	-0.293853	1.16475	1.36959	9.07921	190.832	1.06079e-12	6.67453e-12	ENSG00000132424	protein_coding
SLC30A1	-0.469318	-1.61571	1.16419	0.0178041	12.4656	618.014	1.06339e-16	2.35756e-15	ENSG00000170385	protein_coding
ZNF274	2.2461	2.03402	1.16418	0.952097	10.0508	2018.19	8.944e-21	1.34269e-18	ENSG00000171606	protein_coding
LRRC41	0.0831675	-0.668504	1.16208	0.410405	9.26644	88.3491	3.7887e-10	1.46171e-09	ENSG00000132128	protein_coding
BRWD3	1.15934	0.268843	1.16164	0.27114	7.60596	162.474	3.6755e-12	2.05963e-11	ENSG00000165288	protein_coding
NRP2	1.21086	-0.748687	1.1616	-0.797948	6.28242	69.9614	2.14898e-09	7.41922e-09	ENSG00000118257	protein_coding
CNOT4	0.982312	0.0751849	1.16115	0.254021	5.26203	75.6878	1.20073e-09	4.29273e-09	ENSG00000080802	protein_coding
MOCOS	-1.072	-1.61778	1.15994	0.614154	10.2983	917.667	4.65966e-18	1.84959e-16	ENSG00000075643	protein_coding
MT-ND5	-0.773325	-0.930635	1.15924	1.00193	11.7873	158.023	4.55213e-12	2.50116e-11	ENSG00000198786	protein_coding
CYP1A1	1.62968	1.9255	1.1582	1.45401	7.63738	192.805	9.79576e-13	6.21994e-12	ENSG00000140465	protein_coding
MAP4	0.27529	-0.823641	1.15786	0.0589334	10.6399	12.8968	0.000156243	0.000318014	ENSG00000047849	protein_coding
FKBP11	2.09165	1.24424	1.15728	0.309882	7.72019	511.068	4.76377e-16	8.28238e-15	ENSG00000134285	protein_coding
MYCBP2	1.1119	0.296761	1.15663	0.341491	9.68402	143.967	9.31341e-12	4.80066e-11	ENSG00000005810	protein_coding
LUC7L3	1.18115	-0.0308386	1.15605	-0.0559402	6.98966	72.1207	1.71685e-09	6.00487e-09	ENSG00000108848	protein_coding
BLCAP	-0.676286	0.070305	1.15595	1.90254	8.93221	298.922	3.221e-14	3.03887e-13	ENSG00000166619	protein_coding
EPB41L4A	-0.507234	-0.839398	1.15553	0.823363	5.06176	137.683	1.31125e-11	6.55421e-11	ENSG00000129595	protein_coding
SP100	1.52695	0.521981	1.15535	0.150389	10.2423	551.008	2.6314e-16	5.02807e-15	ENSG00000067066	protein_coding
DGKH	0.292158	0.152496	1.1549	1.01524	7.19461	102.164	1.26968e-10	5.30444e-10	ENSG00000102780	protein_coding
ZNF579	1.39883	0.473556	1.15478	0.229503	5.68734	82.8802	6.11005e-10	2.28316e-09	ENSG00000218891	protein_coding
TRIM37	0.86116	0.908392	1.15464	1.20187	8.27145	485.421	7.14821e-16	1.15044e-14	ENSG00000108395	protein_coding
	-1.28444	-0.703962	1.1545	1.73498	9.59122	995.841	2.43777e-18	1.09751e-16	ENSG00000280649	TEC
	-1.28444	-0.703962	1.1545	1.73498	9.59122	995.841	2.43777e-18	1.09751e-16	ENSG00000281741	TEC
	-1.28444	-0.703962	1.1545	1.73498	9.59122	995.841	2.43777e-18	1.09751e-16	ENSG00000289056	lncRNA
	-1.28444	-0.703962	1.1545	1.73498	9.59122	995.841	2.43777e-18	1.09751e-16	ENSG00000281571	TEC
	-1.28444	-0.703962	1.1545	1.73498	9.59122	995.841	2.43777e-18	1.09751e-16	ENSG00000289614	lncRNA
PCK2	-1.12909	-0.0645971	1.15392	2.21842	9.70855	332.336	1.40471e-14	1.47918e-13	ENSG00000100889	protein_coding
PCK2	-1.12909	-0.0645971	1.15392	2.21842	9.70855	332.336	1.40471e-14	1.47918e-13	ENSG00000285241	protein_coding
RUNDC3B	4.61308	3.36481	1.15376	-0.0945045	5.51428	1316.13	2.66896e-19	1.88162e-17	ENSG00000105784	protein_coding
	-0.316966	0.421782	1.15272	1.89147	7.92248	680.534	4.96543e-17	1.25912e-15	ENSG00000242861	lncRNA
PHGDH	-1.35883	-0.109924	1.15266	2.40156	9.82439	1073.97	1.33949e-18	6.79327e-17	ENSG00000092621	protein_coding
RESF1	0.081197	-0.712878	1.15258	0.358508	8.86743	151.779	6.20699e-12	3.31634e-11	ENSG00000174718	protein_coding
ATP13A3	2.28203	0.0248921	1.1523	-1.10484	8.53563	147.987	7.53892e-12	3.96483e-11	ENSG00000133657	protein_coding
	0.0110371	-0.45835	1.15191	0.682525	5.8645	62.507	4.91622e-09	1.61073e-08	ENSG00000243155	lncRNA
CSF1	2.37089	0.862128	1.15164	-0.357123	8.47927	359.401	7.60125e-15	8.71597e-14	ENSG00000184371	protein_coding
RARB	1.54301	0.392389	1.15134	0.000720632	5.46738	74.2331	1.38655e-09	4.91053e-09	ENSG00000077092	protein_coding
	1.2386	0.573929	1.15086	0.486187	6.82574	123.738	2.96538e-11	1.3908e-10	ENSG00000249592	lncRNA
HINT3	0.0396297	-0.461182	1.15083	0.650023	7.15592	54.8829	1.26585e-08	3.92985e-08	ENSG00000111911	protein_coding
SLC6A8	-1.19429	-3.15255	1.14862	-0.809645	8.36586	725.677	2.98798e-17	8.32545e-16	ENSG00000130821	protein_coding
TMEM45B	2.15192	1.02272	1.14804	0.0188463	4.82412	393.603	3.72245e-15	4.70686e-14	ENSG00000151715	protein_coding
CSF2RA	1.49973	0.541151	1.14764	0.189058	4.81422	107.913	8.39071e-11	3.6277e-10	ENSG00000198223	protein_coding
PHF21A	-0.36316	-0.251594	1.14742	1.25899	7.9339	144.21	9.19381e-12	4.74425e-11	ENSG00000135365	protein_coding
PRKD2	0.115353	-0.761519	1.14643	0.269561	9.74016	98.7759	1.63775e-10	6.71802e-10	ENSG00000105287	protein_coding
SLIT2	3.39215	2.20461	1.14642	-0.0411221	8.146	720.799	3.15172e-17	8.6502e-16	ENSG00000145147	protein_coding
ARHGAP32	-0.934895	-0.875946	1.14598	1.20492	6.72448	269.494	7.24092e-14	6.12953e-13	ENSG00000134909	protein_coding
ZNF329	1.41123	1.03482	1.14565	0.769247	7.0439	207.892	5.46197e-13	3.6871e-12	ENSG00000181894	protein_coding
PARVA	0.687284	0.0728711	1.14561	0.531198	6.63877	80.7615	7.41177e-10	2.73808e-09	ENSG00000197702	protein_coding
SMIM7	1.65627	2.72154	1.14544	2.21071	9.51604	1631.39	4.85083e-20	4.86257e-18	ENSG00000214046	protein_coding
RPS6KA6	2.10483	0.966649	1.14422	0.00604079	4.74178	191.08	1.05018e-12	6.61183e-12	ENSG00000072133	protein_coding
MCC	-1.14174	-2.18106	1.14367	0.104346	7.95618	193.619	9.48104e-13	6.04028e-12	ENSG00000171444	protein_coding
CCDC92	0.714135	0.759715	1.141	1.18658	9.67292	355.069	8.36024e-15	9.45321e-14	ENSG00000275035	protein_coding
CCDC92	0.714135	0.759715	1.141	1.18658	9.67292	355.069	8.36024e-15	9.45321e-14	ENSG00000119242	protein_coding
CARS2	0.526017	0.0996396	1.14094	0.714558	7.33301	69.8327	2.17837e-09	7.51311e-09	ENSG00000134905	protein_coding
PSPH	0.995799	0.246908	1.14072	0.391827	10.2864	286.675	4.46764e-14	4.03692e-13	ENSG00000146733	protein_coding
EP400	0.799066	-0.138043	1.1405	0.20339	8.57536	28.8544	1.11763e-06	2.77536e-06	ENSG00000183495	protein_coding
TXNRD1	0.698974	1.07723	1.14043	1.51869	12.6232	965.632	3.11191e-18	1.3399e-16	ENSG00000198431	protein_coding
PDGFA	0.31302	-0.431334	1.13982	0.395468	7.66252	70.472	2.0367e-09	7.05691e-09	ENSG00000197461	protein_coding
TNRC18	0.340982	-0.307251	1.1389	0.490667	9.38263	85.4915	4.84605e-10	1.83814e-09	ENSG00000182095	protein_coding
KMT2C	-0.26903	-0.429157	1.13881	0.978685	8.93317	216.062	4.04905e-13	2.82241e-12	ENSG00000055609	protein_coding
RBPMS	-1.6986	-2.32328	1.13782	0.513133	9.23655	1174.73	6.57702e-19	3.77161e-17	ENSG00000157110	protein_coding
RALGAPB	0.784046	0.366922	1.13772	0.720597	8.92743	348.645	9.64778e-15	1.06762e-13	ENSG00000170471	protein_coding
ATP2C1	-0.25481	-0.559555	1.13715	0.83241	9.29917	242.819	1.63251e-13	1.26109e-12	ENSG00000017260	protein_coding
PPARA	0.0673354	0.261937	1.13698	1.33158	8.24952	184.729	1.36419e-12	8.37909e-12	ENSG00000186951	protein_coding
USP53	-0.0715536	-0.485386	1.1366	0.722773	9.33026	335.061	1.31762e-14	1.4004e-13	ENSG00000145390	protein_coding
ITPRID2	1.09904	0.349753	1.13623	0.386939	6.13421	27.5679	1.51281e-06	3.70879e-06	ENSG00000138434	protein_coding
MAP1B	3.27198	3.4848	1.13596	1.34877	9.36105	861.748	7.66722e-18	2.74991e-16	ENSG00000131711	protein_coding
KANSL1	0.13443	-0.515285	1.13546	0.485741	5.14239	31.0028	6.90632e-07	1.75302e-06	ENSG00000120071	protein_coding
ZXDC	-0.576436	-0.386352	1.13545	1.32553	9.1231	488.742	6.77435e-16	1.10096e-14	ENSG00000070476	protein_coding
PRMT2	-0.225478	0.512788	1.13507	1.87334	10.0282	595.204	1.43117e-16	3.0315e-15	ENSG00000160310	protein_coding
STX3	1.68628	0.728084	1.13498	0.176789	10.0334	730.506	2.83527e-17	7.96482e-16	ENSG00000166900	protein_coding
HMGA2	1.71521	0.326578	1.1341	-0.25453	6.07273	119.159	3.95224e-11	1.81014e-10	ENSG00000149948	protein_coding
DNAH14	0.866757	-0.510408	1.13373	-0.243436	8.98007	229.74	2.51238e-13	1.85107e-12	ENSG00000185842	protein_coding
MECOM	4.31027	1.83655	1.13366	-1.34006	9.93814	1844.16	1.83148e-20	2.29826e-18	ENSG00000085276	protein_coding
E2F7	3.06846	1.18745	1.13332	-0.747689	11.3222	1213.74	5.07554e-19	3.08281e-17	ENSG00000165891	protein_coding
TLCD2	-0.225954	0.109156	1.13268	1.46779	6.33442	55.1967	1.21473e-08	3.78075e-08	ENSG00000185561	protein_coding
TLCD2	-0.225954	0.109156	1.13268	1.46779	6.33442	55.1967	1.21473e-08	3.78075e-08	ENSG00000275246	protein_coding
CSGALNACT2	1.23727	0.846779	1.13238	0.741888	10.6967	524.035	3.90972e-16	7.00148e-15	ENSG00000169826	protein_coding
WASHC4	0.913411	0.155356	1.13149	0.373434	9.47786	126.153	2.55886e-11	1.2158e-10	ENSG00000136051	protein_coding
HCG18	1.7455	0.676471	1.13114	0.0621118	6.39381	56.6273	1.00928e-08	3.16899e-08	ENSG00000231074	lncRNA
RNF19A	0.0213241	-0.337935	1.13059	0.771333	10.5539	273.663	6.42292e-14	5.53382e-13	ENSG00000034677	protein_coding
	-1.22805	-0.781027	1.13033	1.57735	7.08299	279.191	5.49383e-14	4.83895e-13	ENSG00000279789	TEC
C16orf72	-0.163221	-0.484281	1.13014	0.809079	9.72516	116.24	4.77284e-11	2.15351e-10	ENSG00000182831	protein_coding
ATP6V0D2	1.32118	0.100087	1.13009	-0.0910013	6.12903	44.2549	5.90009e-08	1.6854e-07	ENSG00000147614	protein_coding
SPG7	1.09321	0.168472	1.12922	0.204481	6.59601	113.255	5.81633e-11	2.58345e-10	ENSG00000197912	protein_coding
ARIH1	0.428155	-0.339591	1.12919	0.361446	8.95611	158.836	4.37587e-12	2.41388e-11	ENSG00000166233	protein_coding
RNF149	-0.180036	-0.912105	1.12873	0.396659	11.0873	446.546	1.37952e-15	2.02177e-14	ENSG00000163162	protein_coding
RIPK2-DT	0.505651	0.0113516	1.12817	0.633872	6.71694	96.276	1.98677e-10	8.02716e-10	ENSG00000251136	lncRNA
DRAM1	0.834681	0.251045	1.12807	0.544434	9.17333	361.085	7.32751e-15	8.45878e-14	ENSG00000136048	protein_coding
MYLIP	2.79679	2.09823	1.12738	0.428819	7.96285	1149.41	7.81806e-19	4.36479e-17	ENSG00000007944	protein_coding
BRPF3	1.63796	1.65746	1.12716	1.14666	9.47833	552.891	2.56153e-16	4.91468e-15	ENSG00000096070	protein_coding
AP1G1	0.724349	0.535732	1.12685	0.938231	9.93095	476.985	8.2071e-16	1.29487e-14	ENSG00000166747	protein_coding
PDSS2	0.293194	-0.747172	1.12684	0.0864777	7.87409	78.3861	9.25639e-10	3.37052e-09	ENSG00000164494	protein_coding
PLPP1	0.848907	1.28415	1.12676	1.56199	11.0184	863.64	7.53517e-18	2.71013e-16	ENSG00000067113	protein_coding
LARP6	0.219623	1.64844	1.12659	2.55541	10.7167	1312.29	2.73161e-19	1.9104e-17	ENSG00000166173	protein_coding
MSS51	1.0635	0.934845	1.12657	0.997921	6.22966	82.7796	6.1657e-10	2.30312e-09	ENSG00000166343	protein_coding
MAFG	0.520145	0.411391	1.12646	1.01771	9.95875	531.503	3.49683e-16	6.3937e-15	ENSG00000197063	protein_coding
ARL5B	-0.254	0.334324	1.12466	1.71299	8.20252	295.722	3.5039e-14	3.27746e-13	ENSG00000165997	protein_coding
SMIM13	2.12668	0.286625	1.12338	-0.716676	8.19979	313.706	2.20742e-14	2.18545e-13	ENSG00000224531	protein_coding
HS3ST1	2.08787	0.841763	1.12319	-0.122917	7.77733	77.1687	1.03984e-09	3.74985e-09	ENSG00000002587	protein_coding
ANKRD10	-0.429078	0.322138	1.12317	1.87439	9.79147	638.908	8.17736e-17	1.9077e-15	ENSG00000088448	protein_coding
HSPH1	2.06625	-0.694905	1.12148	-1.63968	11.3821	193.173	9.65225e-13	6.14012e-12	ENSG00000120694	protein_coding
FAM219B	-0.497054	-0.338998	1.12083	1.27888	8.31968	198.433	7.83813e-13	5.08963e-12	ENSG00000178761	protein_coding
HIC2	1.44942	-0.0786992	1.12078	-0.407346	7.38699	114.831	5.23647e-11	2.34497e-10	ENSG00000169635	protein_coding
PPP1R26-AS1	0.661158	0.281773	1.12023	0.740842	6.24136	65.4359	3.5151e-09	1.17584e-08	ENSG00000225361	lncRNA
RGMB	4.17412	2.51632	1.12011	-0.53768	8.69604	1093.53	1.16084e-18	6.01199e-17	ENSG00000174136	protein_coding
PDIA3	-0.224363	-0.65982	1.11977	0.684313	13.2921	422.35	2.13851e-15	2.93311e-14	ENSG00000167004	protein_coding
ATP6V0A4	1.63485	-0.321252	1.11922	-0.836882	5.84605	123.704	2.97167e-11	1.39311e-10	ENSG00000105929	protein_coding
EYA4	3.09379	1.92027	1.11915	-0.0543699	5.32046	127.57	2.34973e-11	1.12194e-10	ENSG00000112319	protein_coding
RBAK	0.221766	-0.28483	1.11892	0.612328	9.91062	327.049	1.59283e-14	1.65085e-13	ENSG00000146587	protein_coding
NEDD9	1.36394	2.91351	1.11892	2.66849	6.94799	581.883	1.71123e-16	3.51999e-15	ENSG00000111859	protein_coding
ATP7A	1.07651	0.256025	1.11891	0.298426	7.34645	81.0767	7.19971e-10	2.66319e-09	ENSG00000165240	protein_coding
PRKCI	0.718593	0.345474	1.11888	0.745755	11.4288	137.982	1.28966e-11	6.45508e-11	ENSG00000163558	protein_coding
WDR47	0.984316	-0.306046	1.11878	-0.171578	9.59808	220.96	3.40166e-13	2.42078e-12	ENSG00000085433	protein_coding
CAMLG	-0.42184	-0.578618	1.11833	0.961554	11.9406	326.668	1.60745e-14	1.66432e-13	ENSG00000164615	protein_coding
ZNF207	0.649126	0.851141	1.11723	1.31925	10.167	102.363	1.25115e-10	5.2347e-10	ENSG00000010244	protein_coding
NSD3	0.626026	-0.371027	1.1169	0.119844	9.55642	104.347	1.08211e-10	4.58651e-10	ENSG00000147548	protein_coding
PSD3	1.49334	1.18389	1.1165	0.807053	8.0773	362.751	7.06747e-15	8.20286e-14	ENSG00000156011	protein_coding
PRSS3	4.41491	3.07012	1.11645	-0.228339	8.43379	625.777	9.63531e-17	2.17468e-15	ENSG00000010438	protein_coding
ZNF207	0.840388	1.08396	1.11456	1.35813	9.63553	226.46	2.80971e-13	2.0446e-12	ENSG00000010244	protein_coding
SERPINI1	2.46336	0.0628302	1.11444	-1.28609	8.38335	395.54	3.58153e-15	4.54996e-14	ENSG00000163536	protein_coding
PPP1R26	0.562054	-0.373733	1.11422	0.178434	8.61385	97.2592	1.84038e-10	7.48341e-10	ENSG00000196422	protein_coding
SRRM2	0.270152	-0.0975007	1.1142	0.746544	10.4773	69.8572	2.17274e-09	7.4947e-09	ENSG00000167978	protein_coding
NEDD4L	1.85669	1.72906	1.11314	0.985514	11.6699	1738.74	2.92371e-20	3.24797e-18	ENSG00000049759	protein_coding
UQCRC2	-0.931978	-0.929268	1.11298	1.11568	7.07061	111.807	6.41286e-11	2.82542e-10	ENSG00000140740	protein_coding
ZFAND3	1.68304	1.52442	1.11285	0.954239	9.93971	635.994	8.47806e-17	1.96357e-15	ENSG00000156639	protein_coding
FGFR1OP2	0.915411	0.174684	1.11204	0.371313	9.20478	93.3365	2.50888e-10	9.97564e-10	ENSG00000111790	protein_coding
MYLIP	3.02871	2.10256	1.11185	0.185699	8.05708	452.676	1.23911e-15	1.8455e-14	ENSG00000007944	protein_coding
SCFD1	-0.293584	-0.124219	1.11136	1.28073	6.79505	53.6741	1.48672e-08	4.57734e-08	ENSG00000092108	protein_coding
MAN1A1	1.19582	0.560223	1.11105	0.475452	8.92066	451.828	1.25754e-15	1.86916e-14	ENSG00000111885	protein_coding
FKBP14	1.10344	-0.858942	1.11081	-0.851577	9.60661	271.791	6.77653e-14	5.79568e-13	ENSG00000106080	protein_coding
VPS13C	-1.5168	-0.402784	1.11037	2.22439	6.56387	197.253	8.20908e-13	5.305e-12	ENSG00000129003	protein_coding
RELA	0.798811	0.291069	1.1102	0.602459	9.61204	72.2843	1.68833e-09	5.90876e-09	ENSG00000173039	protein_coding
GPATCH2L	-0.276205	0.0139373	1.10999	1.40013	8.23093	379.483	4.96003e-15	6.01817e-14	ENSG00000089916	protein_coding
ITGB8	-2.61998	-1.43269	1.10966	2.29695	5.56879	409.763	2.71307e-15	3.59436e-14	ENSG00000105855	protein_coding
RORA	-1.61977	-0.634723	1.10964	2.09469	4.8659	264.623	8.34908e-14	6.95969e-13	ENSG00000069667	protein_coding
P4HB	0.262322	-0.0779463	1.10962	0.769356	12.0325	113.304	5.79707e-11	2.57577e-10	ENSG00000185624	protein_coding
NBEAL1	0.207842	-0.643959	1.10801	0.256212	7.10356	56.3517	1.04561e-08	3.27765e-08	ENSG00000144426	protein_coding
IFITM10	-1.13195	-0.0939582	1.10735	2.14533	7.47214	244.703	1.5371e-13	1.19639e-12	ENSG00000244242	protein_coding
IFITM10	-1.13195	-0.0939582	1.10735	2.14533	7.47214	244.703	1.5371e-13	1.19639e-12	ENSG00000281618	protein_coding
MYDGF	0.462018	-0.279414	1.107	0.365566	11.5525	228.993	2.57687e-13	1.89288e-12	ENSG00000074842	protein_coding
DOCK6	0.144207	-0.0303236	1.10692	0.932386	8.42076	211.386	4.79898e-13	3.28251e-12	ENSG00000130158	protein_coding
CBL	0.462311	0.0899985	1.10679	0.734473	7.15741	68.4974	2.5115e-09	8.5899e-09	ENSG00000110395	protein_coding
AKAP13	-0.204317	-0.421771	1.10676	0.88931	7.22135	71.9705	1.74352e-09	6.09355e-09	ENSG00000170776	protein_coding
FAM83G	0.608048	0.0482412	1.10675	0.546944	8.39541	89.2293	3.51735e-10	1.36492e-09	ENSG00000188522	protein_coding
PPP1R3B	0.439741	-1.02912	1.10673	-0.362129	6.55409	68.2681	2.57429e-09	8.78652e-09	ENSG00000173281	protein_coding
PPP1R3B	0.439741	-1.02912	1.10673	-0.362129	6.55409	68.2681	2.57429e-09	8.78652e-09	ENSG00000285343	protein_coding
TFE3	0.435966	-0.00730651	1.10581	0.66254	7.84091	83.8142	5.61962e-10	2.11081e-09	ENSG00000068323	protein_coding
ISG20	-1.27208	-1.57782	1.10556	0.799824	8.17057	863.759	7.52698e-18	2.70908e-16	ENSG00000172183	protein_coding
SETX	1.94482	0.581676	1.10554	-0.257602	6.64947	152.945	5.85237e-12	3.14454e-11	ENSG00000107290	protein_coding
FNDC3B	0.327923	-0.103705	1.10547	0.673843	7.28562	60.606	6.15997e-09	1.99077e-08	ENSG00000075420	protein_coding
TFPI2	5.71388	3.01792	1.10484	-1.59113	9.05139	1993.29	9.87146e-21	1.46007e-18	ENSG00000105825	protein_coding
MTHFR	-1.43167	-0.357946	1.10444	2.17816	7.62299	276.088	5.99511e-14	5.21328e-13	ENSG00000177000	protein_coding
AFF4	0.443971	0.0909936	1.10439	0.751409	6.78344	69.4774	2.26187e-09	7.78385e-09	ENSG00000072364	protein_coding
MED23	-1.37723	-1.66624	1.10433	0.815315	6.48896	227.645	2.69792e-13	1.9708e-12	ENSG00000112282	protein_coding
ATXN7L1	0.739666	0.379105	1.10407	0.743512	6.42064	114.487	5.35742e-11	2.39495e-10	ENSG00000146776	protein_coding
ITGA2	1.69786	0.898737	1.10394	0.304818	11.8116	736.699	2.65211e-17	7.51612e-16	ENSG00000164171	protein_coding
STARD10	-0.165079	-0.390871	1.10255	0.876756	7.40981	70.7146	1.98568e-09	6.89346e-09	ENSG00000214530	protein_coding
PPARA	-0.0772392	0.330417	1.102	1.50965	8.00631	476	8.34192e-16	1.31452e-14	ENSG00000186951	protein_coding
	1.49267	0.380908	1.1016	-0.01016	3.62817	207.952	5.44976e-13	3.67983e-12	ENSG00000176593	lncRNA
RNF213	-1.10814	-0.184735	1.1014	2.0248	6.65786	202.746	6.63451e-13	4.38914e-12	ENSG00000173821	protein_coding
TNFRSF17	1.18082	-0.148736	1.10137	-0.228187	4.02708	61.4924	5.54067e-09	1.80106e-08	ENSG00000048462	protein_coding
TMCC1	1.04551	-0.108322	1.10096	-0.0528722	5.37957	76.0223	1.16208e-09	4.16323e-09	ENSG00000172765	protein_coding
CUX1	0.231985	-0.37644	1.10028	0.491859	7.35778	33.7912	3.8501e-07	1.00291e-06	ENSG00000257923	protein_coding
WHAMM	1.02962	-0.137495	1.10028	-0.0668331	9.28323	288.445	4.25773e-14	3.8711e-13	ENSG00000156232	protein_coding
SPG7	-0.0412578	0.412471	1.10019	1.55392	8.07988	151.923	6.16191e-12	3.29637e-11	ENSG00000197912	protein_coding
PTBP3	0.272712	-0.201886	1.09976	0.625162	8.41674	101.274	1.3564e-10	5.63966e-10	ENSG00000119314	protein_coding
SCN9A	1.24066	2.01578	1.0995	1.87462	5.70152	322.617	1.77258e-14	1.81191e-13	ENSG00000169432	protein_coding
OGT	0.120865	0.66442	1.09848	1.64203	12.1726	512.888	4.63214e-16	8.1057e-15	ENSG00000147162	protein_coding
TMC7	1.01947	0.129043	1.09763	0.207196	6.48878	68.687	2.4609e-09	8.42807e-09	ENSG00000170537	protein_coding
SYCE2	1.39695	0.153531	1.09743	-0.145987	4.8755	92.0154	2.79256e-10	1.10174e-09	ENSG00000161860	protein_coding
MYCT1	5.19224	3.91125	1.09686	-0.184123	6.30097	584.728	1.64657e-16	3.41291e-15	ENSG00000120279	protein_coding
MED23	-0.159158	-0.284616	1.0968	0.971338	8.99296	130.314	1.99727e-11	9.6678e-11	ENSG00000112282	protein_coding
RNF103	-0.68963	-0.559548	1.09583	1.22591	10.2762	704.801	3.76391e-17	1.00405e-15	ENSG00000239305	protein_coding
SLC35E4	0.884847	-1.11695	1.09529	-0.906502	6.8721	111.482	6.55626e-11	2.88316e-10	ENSG00000100036	protein_coding
TOM1L1	-0.899067	-1.20596	1.09436	0.787469	10.3478	591.669	1.50009e-16	3.15406e-15	ENSG00000141198	protein_coding
RNPC3	0.0805981	0.445297	1.09423	1.45893	6.48881	94.5189	2.28224e-10	9.13964e-10	ENSG00000185946	protein_coding
KLF10	-0.657774	-0.699161	1.09396	1.05257	11.6721	326.145	1.62777e-14	1.68164e-13	ENSG00000155090	protein_coding
PELI2	0.364343	0.722238	1.09395	1.45184	5.2091	140.616	1.11568e-11	5.65429e-11	ENSG00000139946	protein_coding
	0.439477	-0.321215	1.09307	0.332383	8.07873	39.0579	1.41768e-07	3.87625e-07	ENSG00000268205	lncRNA
RERE	0.80281	-0.271017	1.09269	0.0188677	4.51211	60.1987	6.47043e-09	2.08572e-08	ENSG00000142599	protein_coding
EML2-AS1	1.23637	1.0354	1.09232	0.891344	7.14851	151.056	6.43908e-12	3.42714e-11	ENSG00000267757	lncRNA
HSP90B1	0.226065	-0.282668	1.0919	0.583168	13.9425	294.665	3.60347e-14	3.35349e-13	ENSG00000166598	protein_coding
TGFBR2	1.77003	-0.413449	1.09176	-1.09172	7.7629	42.7014	7.5919e-08	2.14362e-07	ENSG00000163513	protein_coding
DESI2	0.155472	-0.665421	1.09129	0.270398	6.42808	48.6853	2.99483e-08	8.84743e-08	ENSG00000121644	protein_coding
CYHR1	0.221387	0.558265	1.09102	1.4279	8.34545	111.34	6.6201e-11	2.90799e-10	ENSG00000187954	protein_coding
FAM126A	0.292843	-0.62689	1.0906	0.170865	5.6667	48.2429	3.19654e-08	9.41247e-08	ENSG00000122591	protein_coding
SLC31A1	0.880574	-0.0941394	1.08923	0.114516	10.0114	139.686	1.17389e-11	5.92534e-11	ENSG00000136868	protein_coding
SYTL4	1.85118	0.499797	1.08915	-0.262239	8.21933	260.19	9.52554e-14	7.80368e-13	ENSG00000102362	protein_coding
SYNE2	-3.01179	-1.17227	1.0891	2.92861	10.2892	1745.25	2.83811e-20	3.20121e-18	ENSG00000054654	protein_coding
OFD1	-1.11926	-0.939563	1.08909	1.26879	5.77232	137.351	1.33572e-11	6.67002e-11	ENSG00000046651	protein_coding
SLAIN2	1.45495	0.632426	1.08892	0.266394	8.17599	168.355	2.79422e-12	1.60235e-11	ENSG00000109171	protein_coding
LINC02535	2.51201	0.475735	1.08887	-0.947409	5.98257	230.429	2.45449e-13	1.81324e-12	ENSG00000234155	lncRNA
ZNF224	0.18533	0.704497	1.0888	1.60797	8.00085	53.663	1.48893e-08	4.58351e-08	ENSG00000267680	protein_coding
PAX8	0.847711	0.495972	1.08842	0.736678	6.9386	88.7884	3.65045e-10	1.41262e-09	ENSG00000125618	protein_coding
DGKI	1.07769	0.00631914	1.08824	0.0168654	3.56336	29.3542	9.96612e-07	2.48821e-06	ENSG00000157680	protein_coding
PDLIM5	1.10997	1.05519	1.08817	1.0334	7.05987	213.797	4.3944e-13	3.03796e-12	ENSG00000163110	protein_coding
TLCD2	-0.585041	-0.121686	1.08811	1.55146	7.3792	394.671	3.64402e-15	4.62134e-14	ENSG00000185561	protein_coding
TLCD2	-0.585041	-0.121686	1.08811	1.55146	7.3792	394.671	3.64402e-15	4.62134e-14	ENSG00000275246	protein_coding
HINT3	-0.688995	-0.707493	1.08787	1.06937	8.44664	21.1926	8.25946e-06	1.8911e-05	ENSG00000111911	protein_coding
CDK6	1.30682	-0.0359607	1.08753	-0.25526	6.53012	32.4693	5.05203e-07	1.2999e-06	ENSG00000105810	protein_coding
CANX	0.206792	0.185213	1.08745	1.06587	11.986	107.105	8.88242e-11	3.82419e-10	ENSG00000127022	protein_coding
CANX	0.206792	0.185213	1.08745	1.06587	11.986	107.105	8.88242e-11	3.82419e-10	ENSG00000283777	protein_coding
HSPB8	-2.19648	-1.75157	1.08731	1.53222	6.95388	483.921	7.32476e-16	1.17297e-14	ENSG00000152137	protein_coding
CEBPD	-2.78253	-2.97763	1.08714	0.892043	10.094	2250.68	3.75902e-21	7.04117e-19	ENSG00000221869	protein_coding
APEX2	1.5498	0.483754	1.08679	0.0207483	8.55389	338.501	1.21619e-14	1.30668e-13	ENSG00000169188	protein_coding
DAB2IP	0.252569	-0.618966	1.08608	0.214541	8.393	41.3718	9.48163e-08	2.64404e-07	ENSG00000136848	protein_coding
RAB14	0.959845	0.00654493	1.08573	0.132429	10.7702	204.738	6.14992e-13	4.10067e-12	ENSG00000119396	protein_coding
FOXO1	-3.07311	-1.92759	1.08559	2.23112	8.35852	1094.78	1.15035e-18	5.97579e-17	ENSG00000150907	protein_coding
IFFO1	1.56761	0.726926	1.08544	0.244761	7.13744	269.056	7.33342e-14	6.20067e-13	ENSG00000010295	protein_coding
ZRANB1	0.756979	0.54059	1.08528	0.868891	9.77642	329.199	1.51312e-14	1.58037e-13	ENSG00000019995	protein_coding
TOR4A	2.10683	0.683126	1.08503	-0.338674	8.86968	425.001	2.03581e-15	2.81102e-14	ENSG00000198113	protein_coding
ZFP28	3.20684	2.21268	1.08451	0.0903426	4.98671	420.766	2.20267e-15	2.99987e-14	ENSG00000196867	protein_coding
SLAIN2	0.663009	0.304444	1.08443	0.725864	9.78365	296.816	3.40421e-14	3.19119e-13	ENSG00000109171	protein_coding
EPB41L4A	-1.51558	-1.20041	1.0843	1.39947	8.78288	512.339	4.67136e-16	8.14931e-15	ENSG00000129595	protein_coding
ANKRD28	4.68549	2.8259	1.08384	-0.775749	7.89125	525.087	3.84833e-16	6.93023e-15	ENSG00000206560	protein_coding
SEL1L	0.212743	0.402322	1.08336	1.27294	9.26972	44.9791	5.25992e-08	1.51104e-07	ENSG00000071537	protein_coding
CLIP4	-0.35493	0.523761	1.0822	1.9609	7.60151	163.521	3.498e-12	1.96941e-11	ENSG00000115295	protein_coding
CREM	1.59577	0.298909	1.08207	-0.214784	8.95774	509.306	4.89527e-16	8.45942e-15	ENSG00000095794	protein_coding
GPATCH2L	-0.0547933	-0.24682	1.08192	0.889897	6.88706	52.2696	1.79964e-08	5.47314e-08	ENSG00000089916	protein_coding
ZNF101	0.773509	-0.0952893	1.08098	0.212183	7.10409	66.7662	3.03208e-09	1.02347e-08	ENSG00000181896	protein_coding
PRXL2C	0.294061	-0.269149	1.08085	0.51764	10.7082	274.29	6.30898e-14	5.44754e-13	ENSG00000158122	protein_coding
PIWIL2	0.807715	-0.0616332	1.08065	0.211302	6.082	82.7375	6.18919e-10	2.31156e-09	ENSG00000197181	protein_coding
OSGIN1	0.74984	0.14058	1.08009	0.470826	7.10697	118.014	4.25348e-11	1.93757e-10	ENSG00000140961	protein_coding
STK4	2.00382	0.709111	1.07998	-0.214726	8.07615	48.6539	3.00867e-08	8.88476e-08	ENSG00000101109	protein_coding
ADAM17	0.0245951	-0.427704	1.07994	0.627645	10.0723	283.815	4.83199e-14	4.31825e-13	ENSG00000151694	protein_coding
ADAMTS16	2.38739	1.27822	1.07993	-0.0292366	6.86115	287.557	4.36168e-14	3.95301e-13	ENSG00000145536	protein_coding
AREG	-0.0218232	-2.99476	1.07973	-1.8932	12.2153	1789.14	2.32988e-20	2.77445e-18	ENSG00000109321	protein_coding
GNRH1	0.156068	0.536909	1.0787	1.45955	6.19542	203.47	6.45353e-13	4.28432e-12	ENSG00000147437	protein_coding
MON1B	0.641947	-0.227771	1.07855	0.20883	8.9273	115.509	5.00743e-11	2.25065e-10	ENSG00000103111	protein_coding
ESYT2	0.452966	0.50018	1.07851	1.12573	11.6623	486.483	7.02614e-16	1.13482e-14	ENSG00000117868	protein_coding
TRIM52	-0.512986	-0.171387	1.07834	1.41994	7.83464	110.96	6.79404e-11	2.97868e-10	ENSG00000183718	protein_coding
ERP44	0.124068	-0.404166	1.0783	0.550062	11.3723	279.256	5.48384e-14	4.83122e-13	ENSG00000023318	protein_coding
CTC-338M12.4	0.702287	0.212546	1.07815	0.588409	7.29429	46.3871	4.22675e-08	1.22714e-07	ENSG00000233937	lncRNA
ZBTB37	0.946601	-0.0687369	1.07805	0.0627111	6.18229	68.0228	2.64345e-09	9.01297e-09	ENSG00000185278	protein_coding
MPDZ	0.784677	0.293542	1.07756	0.586425	9.49224	254.537	1.1306e-13	9.09089e-13	ENSG00000107186	protein_coding
MIR4435-2HG	2.26998	0.723644	1.07742	-0.468919	7.01328	324.127	1.70887e-14	1.75412e-13	ENSG00000172965	lncRNA
WNT2B	0.165795	0.0782654	1.07739	0.989858	4.6609	131.195	1.89701e-11	9.22163e-11	ENSG00000134245	protein_coding
MED23	-0.174793	-0.364246	1.07712	0.887664	8.97324	117.551	4.38267e-11	1.99023e-10	ENSG00000112282	protein_coding
HIPK2	-0.192553	-0.153848	1.07624	1.11495	8.22756	55.0091	1.24501e-08	3.8682e-08	ENSG00000064393	protein_coding
AFTPH	0.370354	0.158505	1.07565	0.863805	10.1383	279.69	5.41775e-14	4.78179e-13	ENSG00000119844	protein_coding
SLC52A2	0.991625	0.136032	1.07537	0.219773	9.71994	41.2108	9.74444e-08	2.71364e-07	ENSG00000285112	protein_coding
SLC52A2	0.991625	0.136032	1.07537	0.219773	9.71994	41.2108	9.74444e-08	2.71364e-07	ENSG00000185803	protein_coding
ATP2C1	-0.239381	-0.659982	1.07524	0.654641	9.40565	181.408	1.56972e-12	9.52746e-12	ENSG00000017260	protein_coding
ACVR1	-0.350966	-0.410639	1.07507	1.0154	9.96784	201.522	6.95336e-13	4.5806e-12	ENSG00000115170	protein_coding
STK17B	2.87924	0.647598	1.07506	-1.15658	8.07855	990.377	2.54643e-18	1.13943e-16	ENSG00000081320	protein_coding
GPR37	-1.30198	-0.914822	1.07472	1.46188	7.30989	317.076	2.03022e-14	2.03992e-13	ENSG00000170775	protein_coding
ZFHX3	1.0357	0.312342	1.07459	0.351232	8.40776	63.6104	4.32537e-09	1.42735e-08	ENSG00000140836	protein_coding
SSH1	1.9237	0.857525	1.07398	0.00780339	9.72153	505.672	5.17955e-16	8.83173e-15	ENSG00000084112	protein_coding
MSL1	0.0605757	-0.262057	1.0737	0.751065	11.4165	394.726	3.64001e-15	4.61779e-14	ENSG00000188895	protein_coding
MYDGF	0.552472	-0.127396	1.07319	0.393326	11.1418	256.104	1.07775e-13	8.70959e-13	ENSG00000074842	protein_coding
CT83	6.18562	5.3419	1.07315	0.22943	6.72341	1193.22	5.81091e-19	3.42804e-17	ENSG00000204019	protein_coding
MCTP1	3.04382	0.94917	1.07251	-1.02214	8.78656	1212.39	5.12059e-19	3.09916e-17	ENSG00000175471	protein_coding
	-0.544978	-0.518237	1.07182	1.09856	6.73371	74.0861	1.40707e-09	4.97941e-09	ENSG00000279821	TEC
RPS6KA2	-1.52764	-2.13063	1.0716	0.46861	6.92615	258.16	1.0126e-13	8.23626e-13	ENSG00000071242	protein_coding
RIT1	0.255068	0.511958	1.07156	1.32845	8.15642	174.973	2.07497e-12	1.22617e-11	ENSG00000143622	protein_coding
SCYL2	0.0863319	-0.554075	1.07035	0.429947	10.9434	341.846	1.12596e-14	1.22046e-13	ENSG00000136021	protein_coding
FGF14	1.11697	0.0167604	1.06976	-0.0304463	4.3079	49.0572	2.83632e-08	8.40528e-08	ENSG00000102466	protein_coding
IQGAP1	0.537615	-0.206249	1.06965	0.325787	9.92963	10.7257	0.00041947	0.000821807	ENSG00000140575	protein_coding
AKR1B10	-2.49543	-1.21464	1.06908	2.34987	6.9547	422.957	2.11451e-15	2.90407e-14	ENSG00000198074	protein_coding
SOCS5	1.93472	1.3422	1.06892	0.476405	9.69838	877.975	6.61413e-18	2.42995e-16	ENSG00000171150	protein_coding
CDK5R1	-0.169985	-1.01201	1.06765	0.22562	8.1017	275.093	6.16656e-14	5.33895e-13	ENSG00000176749	protein_coding
CPEB3	-0.300144	-0.117386	1.06742	1.25018	5.90499	54.7531	1.28771e-08	3.99338e-08	ENSG00000107864	protein_coding
PRKAA1	1.93675	0.853547	1.06718	-0.0160236	8.34182	346.378	1.01544e-14	1.11635e-13	ENSG00000132356	protein_coding
NAV1	0.838734	-0.591099	1.06698	-0.362854	7.03362	41.6014	9.12055e-08	2.5493e-07	ENSG00000134369	protein_coding
LSS	-0.380498	-0.784363	1.06647	0.662606	6.65104	86.6063	4.39839e-10	1.67889e-09	ENSG00000281289	protein_coding
LSS	-0.380498	-0.784363	1.06647	0.662606	6.65104	86.6063	4.39839e-10	1.67889e-09	ENSG00000160285	protein_coding
PRRC1	0.371551	-0.172963	1.06572	0.521202	10.3404	177.26	1.87693e-12	1.11909e-11	ENSG00000164244	protein_coding
ATAD2B	-0.167807	-1.23472	1.0654	-0.0015133	5.34067	35.8487	2.56709e-07	6.81389e-07	ENSG00000119778	protein_coding
ZFP36	-0.516553	-1.14934	1.06434	0.431546	9.24071	243.337	1.60564e-13	1.24333e-12	ENSG00000128016	protein_coding
PTK6	1.52082	1.07915	1.06415	0.622487	6.77996	175.039	2.06895e-12	1.22307e-11	ENSG00000101213	protein_coding
SOX13	1.14231	0.198612	1.06405	0.120346	7.85244	204.615	6.17865e-13	4.11675e-12	ENSG00000143842	protein_coding
ESYT2	0.434273	0.578887	1.06393	1.20854	11.6465	628.357	9.32723e-17	2.12007e-15	ENSG00000117868	protein_coding
VCPIP1	0.8336	-0.273086	1.06259	-0.0440929	7.28018	51.5469	1.98914e-08	6.01559e-08	ENSG00000175073	protein_coding
SLC25A37	2.15757	0.923603	1.06254	-0.171428	9.23227	96.1213	2.01098e-10	8.11795e-10	ENSG00000147454	protein_coding
POU2F2	1.90547	0.865711	1.06207	0.0223132	6.70572	182.27	1.51321e-12	9.20955e-12	ENSG00000028277	protein_coding
ELP1	0.946933	-0.302143	1.06197	-0.187101	11.4299	269.533	7.23283e-14	6.12571e-13	ENSG00000070061	protein_coding
PDP1	1.67249	0.277448	1.06099	-0.334052	8.93279	57.1423	9.45138e-09	2.97451e-08	ENSG00000164951	protein_coding
NF1	-0.230392	-0.834085	1.06089	0.457193	5.75342	48.8655	2.91681e-08	8.63185e-08	ENSG00000196712	protein_coding
AFF1	-0.958314	-0.453652	1.06086	1.56553	10.9547	474.462	8.55726e-16	1.33982e-14	ENSG00000172493	protein_coding
UBE2H	-0.939077	-0.669424	1.06027	1.32993	10.991	369.983	6.05275e-15	7.16152e-14	ENSG00000186591	protein_coding
INHBE	-0.555343	0.252387	1.05996	1.86769	5.34979	84.3962	5.33646e-10	2.01078e-09	ENSG00000139269	protein_coding
BAZ2A	-0.157265	0.132976	1.05924	1.34948	7.43571	106.34	9.37786e-11	4.01828e-10	ENSG00000076108	protein_coding
UBE2D1	1.2243	0.0453724	1.05825	-0.120679	10.8283	172.005	2.36808e-12	1.38003e-11	ENSG00000072401	protein_coding
SARNP	-0.497131	-0.495712	1.05751	1.05893	8.44686	393.545	3.72676e-15	4.70882e-14	ENSG00000205323	protein_coding
ZNF165	-1.65758	-1.91093	1.05705	0.803704	7.40059	455.006	1.19001e-15	1.78325e-14	ENSG00000197279	protein_coding
VIP	0.895562	0.126057	1.05658	0.287074	3.63183	21.0849	8.52808e-06	1.94904e-05	ENSG00000146469	protein_coding
SLC35C1	-0.482605	-1.19994	1.05657	0.339233	8.18103	76.3788	1.12242e-09	4.02874e-09	ENSG00000181830	protein_coding
KLF3	0.287407	-0.12331	1.05653	0.645814	6.35248	66.8441	3.0062e-09	1.01547e-08	ENSG00000109787	protein_coding
TOR1B	0.86715	0.488973	1.05648	0.678301	10.8463	430.219	1.84943e-15	2.59274e-14	ENSG00000136816	protein_coding
	0.130493	-2.3557	1.0564	-1.42979	6.25916	97.9658	1.74266e-10	7.11595e-10	ENSG00000261051	lncRNA
PIK3CA	0.234767	-0.158781	1.05633	0.662782	9.61162	139.497	1.18613e-11	5.98478e-11	ENSG00000121879	protein_coding
GPT2	0.366032	0.0474122	1.056	0.737382	7.85	88.4404	3.75949e-10	1.45088e-09	ENSG00000166123	protein_coding
TM2D1	1.55873	0.984886	1.05593	0.482091	6.12663	70.9184	1.94394e-09	6.7577e-09	ENSG00000162604	protein_coding
IL7	1.39417	-0.92404	1.05588	-1.26233	6.65986	120.445	3.64215e-11	1.68132e-10	ENSG00000104432	protein_coding
PPP1R3B	0.177207	-1.08456	1.05573	-0.206039	8.34278	147.952	7.55258e-12	3.97161e-11	ENSG00000285343	protein_coding
PPP1R3B	0.177207	-1.08456	1.05573	-0.206039	8.34278	147.952	7.55258e-12	3.97161e-11	ENSG00000173281	protein_coding
FTX	-0.855677	-0.273397	1.05477	1.63705	7.31978	124.433	2.84149e-11	1.33709e-10	ENSG00000230590	lncRNA
LACC1	-0.548362	-0.656357	1.05393	0.945938	9.0504	305.97	2.68403e-14	2.5889e-13	ENSG00000179630	protein_coding
TCF7L2	1.06763	0.578384	1.05326	0.564011	9.29332	411.293	2.63468e-15	3.51135e-14	ENSG00000148737	protein_coding
CNST	0.391735	-0.743566	1.0529	-0.0824058	9.15871	165.426	3.19927e-12	1.81536e-11	ENSG00000162852	protein_coding
GABARAPL1	-1.33171	-0.303385	1.05284	2.08116	8.49267	472.588	8.82822e-16	1.37888e-14	ENSG00000139112	protein_coding
IFIT2	1.98596	1.31476	1.05281	0.381617	6.98415	141.285	1.07585e-11	5.46777e-11	ENSG00000119922	protein_coding
PDK4	-5.28356	-0.970732	1.05249	5.36532	8.00143	5067.72	5.8894e-24	8.40086e-21	ENSG00000004799	protein_coding
EIF5A2	2.84943	0.667267	1.05249	-1.12967	8.29856	947.583	3.6138e-18	1.50846e-16	ENSG00000163577	protein_coding
	-0.36391	-0.664775	1.05233	0.751466	9.9614	131.337	1.88136e-11	9.14905e-11	ENSG00000268205	lncRNA
PTPRR	3.03777	1.75255	1.0523	-0.232927	5.15632	404.844	2.98331e-15	3.90501e-14	ENSG00000153233	protein_coding
PGLS	0.728952	0.32055	1.05202	0.643615	7.99463	114.44	5.37409e-11	2.40136e-10	ENSG00000130313	protein_coding
JUND	0.570422	0.411717	1.05044	0.891739	5.81428	75.7351	1.19518e-09	4.27376e-09	ENSG00000130522	protein_coding
TMBIM4	0.281283	0.104852	1.05012	0.873689	6.68842	103.717	1.13283e-10	4.77978e-10	ENSG00000155957	protein_coding
PPFIBP1	0.851908	-0.483591	1.04957	-0.285932	7.90738	15.4505	5.60663e-05	0.000118976	ENSG00000110841	protein_coding
ZFYVE16	1.2486	0.142898	1.04934	-0.0563581	5.11198	22.6111	5.48105e-06	1.27514e-05	ENSG00000039319	protein_coding
XRCC4	2.12117	0.681248	1.04909	-0.390837	6.47511	150.112	6.75684e-12	3.58252e-11	ENSG00000152422	protein_coding
SLAMF7	1.85906	0.603967	1.04848	-0.206618	6.48963	124.864	2.76754e-11	1.3048e-10	ENSG00000026751	protein_coding
PTGS1	-1.40949	-0.959047	1.04804	1.49849	6.73881	233.419	2.22016e-13	1.65935e-12	ENSG00000095303	protein_coding
NR2F1	2.0395	1.42275	1.04802	0.431268	8.02436	91.9454	2.80856e-10	1.10746e-09	ENSG00000175745	protein_coding
GNB1	-0.106495	-0.404729	1.04802	0.749782	11.5002	353.362	8.68239e-15	9.76797e-14	ENSG00000078369	protein_coding
AKAP17A	-0.680477	-0.938019	1.04793	0.790392	10.1493	483.458	7.38012e-16	1.17999e-14	ENSG00000197976	protein_coding
PRKAR1A	0.598694	0.346529	1.04762	0.79545	10.7661	111.737	6.44378e-11	2.83685e-10	ENSG00000108946	protein_coding
PTPRB	1.02941	-0.524196	1.04737	-0.50623	5.31161	26.976	1.74584e-06	4.25387e-06	ENSG00000127329	protein_coding
STK17B	1.96456	0.78123	1.04718	-0.13616	7.07774	337.438	1.24656e-14	1.33483e-13	ENSG00000081320	protein_coding
RBPMS	-1.58115	-2.15239	1.04716	0.475921	7.65879	263.332	8.67385e-14	7.18839e-13	ENSG00000157110	protein_coding
PAX8	0.523839	-0.0700074	1.04678	0.452933	6.36228	82.55	6.29487e-10	2.34846e-09	ENSG00000125618	protein_coding
WDR41	0.219253	0.484272	1.04675	1.31177	4.43418	139.922	1.15883e-11	5.85851e-11	ENSG00000164253	protein_coding
ABCA5	0.158812	-0.0417105	1.0462	0.845681	8.145	280.918	5.23537e-14	4.63756e-13	ENSG00000154265	protein_coding
EPB41L5	-2.10642	-2.75571	1.04606	0.396773	8.31544	1117	9.80915e-19	5.23332e-17	ENSG00000115109	protein_coding
ZNF207	1.61029	0.744087	1.04501	0.178806	7.91474	105.213	1.01652e-10	4.32999e-10	ENSG00000010244	protein_coding
SLC17A5	1.44621	1.26838	1.04491	0.867071	9.27037	412.575	2.57098e-15	3.43786e-14	ENSG00000119899	protein_coding
VSIG1	0.253145	-1.2844	1.04413	-0.493417	5.65779	58.5779	7.89273e-09	2.51232e-08	ENSG00000101842	protein_coding
ADCY10P1	0.353605	0.143637	1.0435	0.833529	5.98157	59.2414	7.27171e-09	2.32647e-08	ENSG00000161912	transcribed_unprocessed_pseudogene
KDM6B	0.849762	0.240003	1.04313	0.433367	6.40604	89.7941	3.35478e-10	1.30618e-09	ENSG00000132510	protein_coding
MFAP3	0.423522	-0.654493	1.04293	-0.0350825	8.00394	82.5279	6.30744e-10	2.35264e-09	ENSG00000037749	protein_coding
C7orf61	1.04956	0.046921	1.04194	0.0392997	7.30107	54.1397	1.39687e-08	4.31495e-08	ENSG00000185955	protein_coding
UBE2D3	-0.718178	-0.969608	1.04126	0.789829	7.23952	90.1725	3.2506e-10	1.26773e-09	ENSG00000109332	protein_coding
ATP8B2	0.466554	1.4172	1.04119	1.99184	8.8354	1483.76	1.03037e-19	8.87297e-18	ENSG00000143515	protein_coding
TPD52L1	-3.8965	-3.23319	1.04103	1.70433	9.32628	1710.43	3.33098e-20	3.57656e-18	ENSG00000111907	protein_coding
TRIM38	0.658653	0.255299	1.04065	0.637293	9.45703	259.671	9.67511e-14	7.90457e-13	ENSG00000112343	protein_coding
RUBCN	0.874272	0.444699	1.04046	0.610886	7.74681	207.588	5.52424e-13	3.72472e-12	ENSG00000145016	protein_coding
NTN4	-0.497022	-0.083897	1.04021	1.45334	9.69601	375.874	5.34666e-15	6.4085e-14	ENSG00000074527	protein_coding
FEM1B	0.234765	-0.934539	1.04	-0.129308	7.57729	141.959	1.03725e-11	5.29343e-11	ENSG00000169018	protein_coding
LRP10	-0.437724	-0.341973	1.03983	1.13558	9.08985	484.685	7.23427e-16	1.16065e-14	ENSG00000197324	protein_coding
GPRASP1	1.06216	0.654215	1.03955	0.631608	5.68041	212.453	4.61505e-13	3.17425e-12	ENSG00000198932	protein_coding
CRELD2	-1.04019	-1.48587	1.03936	0.59367	11.2467	664.444	5.99933e-17	1.46345e-15	ENSG00000184164	protein_coding
PTPRB	1.09768	-0.415771	1.03934	-0.474111	5.58735	41.332	9.54591e-08	2.66052e-07	ENSG00000127329	protein_coding
TRIP11	0.0559321	-0.194897	1.03914	0.788312	8.50691	271.67	6.80017e-14	5.81299e-13	ENSG00000100815	protein_coding
NDFIP2	-0.0506251	-0.920829	1.03852	0.168319	11.1928	187.052	1.2385e-12	7.68897e-12	ENSG00000102471	protein_coding
RBAK	0.539622	-0.371263	1.0381	0.127213	6.8999	21.9378	6.64142e-06	1.53266e-05	ENSG00000146587	protein_coding
IGF1R	-0.282052	-0.782921	1.038	0.53713	7.30818	111.303	6.63667e-11	2.91502e-10	ENSG00000140443	protein_coding
STK4	1.40527	0.318124	1.03799	-0.0491501	5.44998	53.7976	1.46228e-08	4.50695e-08	ENSG00000101109	protein_coding
BRD2	0.695365	0.385056	1.03755	0.727245	10.2763	322.831	1.76337e-14	1.80393e-13	ENSG00000230678	protein_coding
BRD2	0.695365	0.385056	1.03755	0.727245	10.2763	322.831	1.76337e-14	1.80393e-13	ENSG00000234704	protein_coding
BRD2	0.695365	0.385056	1.03755	0.727245	10.2763	322.831	1.76337e-14	1.80393e-13	ENSG00000204256	protein_coding
BRD2	0.695365	0.385056	1.03755	0.727245	10.2763	322.831	1.76337e-14	1.80393e-13	ENSG00000234507	protein_coding
BRD2	0.695365	0.385056	1.03755	0.727245	10.2763	322.831	1.76337e-14	1.80393e-13	ENSG00000235307	protein_coding
BRD2	0.695365	0.385056	1.03755	0.727245	10.2763	322.831	1.76337e-14	1.80393e-13	ENSG00000215077	protein_coding
RSRP1	-1.21127	-0.488102	1.03743	1.7606	10.6388	241.761	1.68901e-13	1.30141e-12	ENSG00000117616	protein_coding
MEX3B	-1.31218	-0.602716	1.03639	1.74585	6.10018	293.424	3.72438e-14	3.44974e-13	ENSG00000183496	protein_coding
TET3	0.725263	-0.0214743	1.03621	0.289475	7.57894	54.2702	1.3728e-08	4.24443e-08	ENSG00000187605	protein_coding
TRIM52-AS1	1.02148	1.13696	1.03608	1.15155	8.69389	637.672	8.30345e-17	1.9301e-15	ENSG00000248275	lncRNA
MZF1	-0.342313	0.0900197	1.036	1.46834	9.51987	428.93	1.89363e-15	2.64315e-14	ENSG00000099326	protein_coding
MYCBP2	1.08384	0.254244	1.03557	0.205978	8.48173	163	3.58511e-12	2.01447e-11	ENSG00000005810	protein_coding
AKAP13	-0.345601	-0.418324	1.03546	0.96274	7.98357	132.467	1.76209e-11	8.60653e-11	ENSG00000170776	protein_coding
POLR1D	-0.566006	-0.843688	1.03534	0.757661	12.3299	509.646	4.86957e-16	8.42067e-15	ENSG00000186184	protein_coding
SLAMF7	2.24274	1.53178	1.03396	0.322998	8.3699	737.873	2.61889e-17	7.43906e-16	ENSG00000026751	protein_coding
CDYL2	1.23048	0.208962	1.03372	0.0122015	6.71749	55.4162	1.18036e-08	3.67914e-08	ENSG00000166446	protein_coding
UBR1	1.01027	0.122271	1.03347	0.145473	8.08405	172.312	2.33563e-12	1.36298e-11	ENSG00000159459	protein_coding
S1PR1	-0.743061	0.100519	1.03343	1.87701	6.78674	142.517	1.00652e-11	5.15248e-11	ENSG00000170989	protein_coding
PPIB	-0.0343974	-0.763382	1.03307	0.304087	12.9491	311.248	2.34768e-14	2.30343e-13	ENSG00000166794	protein_coding
SPIRE1	0.603398	0.745992	1.03199	1.17458	9.87226	214.461	4.2899e-13	2.97493e-12	ENSG00000134278	protein_coding
WDFY3	0.0454159	0.0928579	1.03193	1.07937	9.0279	166.718	3.01302e-12	1.7188e-11	ENSG00000163625	protein_coding
PMAIP1	2.12849	1.2609	1.03046	0.16287	11.446	580.197	1.75087e-16	3.58729e-15	ENSG00000141682	protein_coding
PNPLA6	0.958673	0.380298	1.03038	0.452001	8.48623	98.1283	1.72103e-10	7.03377e-10	ENSG00000032444	protein_coding
TET2	0.778577	-0.386963	1.03017	-0.13537	6.44531	29.2016	1.03191e-06	2.57121e-06	ENSG00000168769	protein_coding
POLB	0.0487781	-1.14092	1.02977	-0.159923	9.97583	286.708	4.46365e-14	4.03403e-13	ENSG00000070501	protein_coding
STK4	1.72595	0.825163	1.02962	0.12884	6.99612	57.3553	9.19969e-09	2.90028e-08	ENSG00000101109	protein_coding
MOB3C	-0.469223	-0.204893	1.02893	1.29326	8.02475	352.585	8.83379e-15	9.9144e-14	ENSG00000142961	protein_coding
ATP1B1	1.30915	1.18745	1.02892	0.907216	12.3994	845.542	8.91108e-18	3.09231e-16	ENSG00000143153	protein_coding
RAB27B	-1.18182	-1.4117	1.02887	0.798986	6.75494	196.062	8.6034e-13	5.54168e-12	ENSG00000041353	protein_coding
HINT3	0.382908	-0.508508	1.02877	0.137352	7.14061	54.0115	1.42098e-08	4.38468e-08	ENSG00000111911	protein_coding
JMJD1C	1.57078	0.678601	1.02815	0.135973	9.51984	342.089	1.1197e-14	1.2147e-13	ENSG00000171988	protein_coding
ETV6	0.993591	0.18	1.02697	0.21338	7.05034	157.912	4.57681e-12	2.51365e-11	ENSG00000139083	protein_coding
PPARA	0.436341	0.211934	1.02673	0.802324	6.66353	28.2496	1.28673e-06	3.17486e-06	ENSG00000186951	protein_coding
VPS8	-0.0464693	0.0680331	1.02667	1.14118	4.77384	31.0177	6.88412e-07	1.7479e-06	ENSG00000156931	protein_coding
SC5D	-1.27341	-1.40756	1.02623	0.892084	10.6576	1120.3	9.58267e-19	5.12847e-17	ENSG00000109929	protein_coding
KCNQ1OT1	0.178851	-0.143029	1.02608	0.704197	6.74996	44.5154	5.6602e-08	1.62021e-07	ENSG00000269821	lncRNA
PYROXD1	-1.19347	-1.43598	1.02577	0.783262	10.0232	604.492	1.26643e-16	2.73102e-15	ENSG00000121350	protein_coding
ABL2	1.84833	1.4041	1.02533	0.581104	10.4439	860.722	7.73986e-18	2.77016e-16	ENSG00000143322	protein_coding
POLR2A	0.850179	-0.208472	1.02528	-0.0333693	9.68392	128.474	2.2265e-11	1.06737e-10	ENSG00000284832	protein_coding
POLR2A	0.850179	-0.208472	1.02528	-0.0333693	9.68392	128.474	2.2265e-11	1.06737e-10	ENSG00000181222	protein_coding
POLG	0.256926	-0.0528018	1.02447	0.714742	9.22084	209.319	5.17954e-13	3.51447e-12	ENSG00000140521	protein_coding
ARRDC2	0.827112	0.854136	1.0242	1.05123	8.61025	405.597	2.94002e-15	3.85523e-14	ENSG00000105643	protein_coding
PMAIP1	2.05813	1.29201	1.02397	0.257848	10.7394	697.318	4.09539e-17	1.07735e-15	ENSG00000141682	protein_coding
	1.26456	0.251567	1.02284	0.00984722	3.99758	35.8285	2.57711e-07	6.83942e-07	ENSG00000266401	lncRNA
TRIM4	-2.02578	-1.94322	1.02186	1.10442	9.2708	1114.94	9.95378e-19	5.29946e-17	ENSG00000146833	protein_coding
UBE2R2	0.200834	0.185932	1.02122	1.00631	11.5139	186.554	1.2643e-12	7.83022e-12	ENSG00000107341	protein_coding
AMMECR1	0.475267	0.0814509	1.0207	0.626881	10.7726	308.667	2.50582e-14	2.44086e-13	ENSG00000101935	protein_coding
PHF20L1	0.974709	0.430471	1.01998	0.475743	7.90012	138.579	1.24768e-11	6.26205e-11	ENSG00000129292	protein_coding
ARHGAP9	1.21187	0.237413	1.01997	0.0455173	5.32087	90.7807	3.09069e-10	1.21037e-09	ENSG00000123329	protein_coding
CARS1	0.523946	0.81857	1.01988	1.31451	12.6094	787.527	1.56428e-17	4.91342e-16	ENSG00000110619	protein_coding
CARS1	0.523946	0.81857	1.01988	1.31451	12.6094	787.527	1.56428e-17	4.91342e-16	ENSG00000278191	protein_coding
PPP2R1B	0.875097	0.869773	1.01952	1.0142	7.86061	276.083	5.99603e-14	5.21328e-13	ENSG00000137713	protein_coding
CDKN1C	-0.716835	0.453479	1.01932	2.18964	7.04451	144.031	9.2816e-12	4.7857e-11	ENSG00000129757	protein_coding
CDKN1C	-0.716835	0.453479	1.01932	2.18964	7.04451	144.031	9.2816e-12	4.7857e-11	ENSG00000273707	protein_coding
GSE1	-0.52003	-0.426737	1.01931	1.11261	9.18535	369.261	6.14632e-15	7.25706e-14	ENSG00000131149	protein_coding
PALM2AKAP2	3.51899	1.61565	1.01925	-0.884095	11.5241	1402.75	1.60917e-19	1.24757e-17	ENSG00000157654	protein_coding
RPL28	-0.3698	-0.191557	1.01884	1.19708	9.97145	329.823	1.49083e-14	1.55995e-13	ENSG00000108107	protein_coding
OTUD7B	0.303987	0.0230097	1.0187	0.737726	8.26251	191.048	1.05154e-12	6.61954e-12	ENSG00000264522	protein_coding
C16orf72	-0.484767	-0.564055	1.01857	0.939284	10.7559	463.551	1.02784e-15	1.56862e-14	ENSG00000182831	protein_coding
TPP2	1.64658	0.457189	1.01826	-0.171127	5.51068	100.522	1.43493e-10	5.94162e-10	ENSG00000134900	protein_coding
PAFAH1B1	0.351998	-0.0256552	1.01787	0.640212	11.1915	190.452	1.07727e-12	6.76991e-12	ENSG00000007168	protein_coding
NRP2	0.783607	-1.43847	1.01663	-1.20544	7.0483	67.4323	2.81861e-09	9.56256e-09	ENSG00000118257	protein_coding
ARMC9	0.778288	-0.147877	1.01612	0.089957	4.33043	37.8177	1.77409e-07	4.79532e-07	ENSG00000135931	protein_coding
SHFL	0.188547	0.155478	1.01585	0.982779	8.32814	191.011	1.05311e-12	6.62779e-12	ENSG00000130813	protein_coding
ELMOD2	-0.655309	-0.823345	1.01567	0.847637	8.69221	283.055	4.93422e-14	4.39952e-13	ENSG00000179387	protein_coding
RERG	-1.02994	-1.43738	1.01551	0.608072	4.33585	104.927	1.03766e-10	4.4102e-10	ENSG00000134533	protein_coding
MIR100HG	2.06792	1.6994	1.01466	0.646137	9.70217	997.608	2.40376e-18	1.08375e-16	ENSG00000255248	lncRNA
OSMR	0.119439	-0.7383	1.0146	0.156856	9.26795	51.603	1.97364e-08	5.97223e-08	ENSG00000145623	protein_coding
STK32C	1.06699	1.0375	1.01401	0.984513	7.54557	475.881	8.35825e-16	1.31548e-14	ENSG00000165752	protein_coding
SLAMF7	1.88957	0.595358	1.01271	-0.2815	6.99634	155.525	5.146e-12	2.79603e-11	ENSG00000026751	protein_coding
ETS1	3.72909	1.58243	1.0127	-1.13396	8.49739	873.106	6.91196e-18	2.51774e-16	ENSG00000134954	protein_coding
BROX	-0.210735	-0.454216	1.01266	0.769179	7.51745	14.5487	7.93371e-05	0.00016597	ENSG00000162819	protein_coding
DOCK6	0.108755	-0.030589	1.01246	0.873119	8.21813	89.8818	3.33031e-10	1.29724e-09	ENSG00000130158	protein_coding
RSPRY1	0.796566	-0.011617	1.01229	0.204111	9.97749	201.005	7.09331e-13	4.6571e-12	ENSG00000159579	protein_coding
SOCS5	2.03538	1.41783	1.01218	0.394626	9.22436	729.553	2.86468e-17	8.03426e-16	ENSG00000171150	protein_coding
PLAG1	2.74707	2.38974	1.01211	0.654784	6.07888	337.943	1.23204e-14	1.32066e-13	ENSG00000181690	protein_coding
ERAP1	-2.66135	-2.43047	1.01165	1.24253	5.72496	432.779	1.76508e-15	2.49081e-14	ENSG00000164307	protein_coding
AGFG2	0.762454	0.0675966	1.01032	0.315458	8.47485	47.5826	3.52667e-08	1.0333e-07	ENSG00000106351	protein_coding
MAPK14	0.957553	0.318938	1.00967	0.371054	6.50447	49.0014	2.85949e-08	8.47054e-08	ENSG00000112062	protein_coding
ETV6	0.718948	0.0500991	1.00949	0.34064	8.68402	147.136	7.88026e-12	4.12869e-11	ENSG00000139083	protein_coding
NPR2	1.87882	0.557453	1.00883	-0.312535	6.08318	59.7911	6.79877e-09	2.18388e-08	ENSG00000159899	protein_coding
CDKN1C	-0.880548	0.779025	1.00804	2.66761	7.43995	381.401	4.76743e-15	5.82164e-14	ENSG00000129757	protein_coding
CDKN1C	-0.880548	0.779025	1.00804	2.66761	7.43995	381.401	4.76743e-15	5.82164e-14	ENSG00000273707	protein_coding
MARK4	-0.0621391	-0.174492	1.008	0.895651	9.61806	123.322	3.04245e-11	1.42356e-10	ENSG00000007047	protein_coding
TFG	0.551904	0.601636	1.00794	1.05767	5.58892	43.8219	6.32457e-08	1.80064e-07	ENSG00000114354	protein_coding
NRP2	1.05915	-0.692982	1.00791	-0.744232	7.35034	86.9905	4.25504e-10	1.62841e-09	ENSG00000118257	protein_coding
PRDM1	-1.92578	-1.27095	1.00751	1.66233	6.39795	357.409	7.94021e-15	9.03165e-14	ENSG00000057657	protein_coding
GRIK2	1.19272	0.917388	1.00746	0.732127	6.0829	69.022	2.37424e-09	8.14705e-09	ENSG00000164418	protein_coding
ARFGEF2	1.19965	0.747581	1.00739	0.555312	7.75513	346.112	1.02158e-14	1.12225e-13	ENSG00000124198	protein_coding
TBILA	-0.268684	0.13317	1.00692	1.40877	6.1395	107.406	8.69587e-11	3.75021e-10	ENSG00000261488	lncRNA
TBILA	-0.268684	0.13317	1.00692	1.40877	6.1395	107.406	8.69587e-11	3.75021e-10	ENSG00000285293	lncRNA
BLOC1S3	0.351314	-0.260292	1.00687	0.395263	7.76638	64.7963	3.77779e-09	1.25805e-08	ENSG00000189114	protein_coding
STK24	1.22089	0.169187	1.00671	-0.0449892	6.11302	64.2918	4.00056e-09	1.32707e-08	ENSG00000102572	protein_coding
NEDD9	1.77024	1.09172	1.00666	0.328143	7.22872	207.883	5.46375e-13	3.68781e-12	ENSG00000111859	protein_coding
TCP11L2	0.496276	0.0402054	1.00639	0.550321	4.8125	39.2764	1.36365e-07	3.73567e-07	ENSG00000166046	protein_coding
RBBP6	-0.0176715	-0.395885	1.00556	0.627348	10.3697	221.199	3.37326e-13	2.40357e-12	ENSG00000122257	protein_coding
RICTOR	0.474906	0.672111	1.00531	1.20251	10.9047	618.085	1.06244e-16	2.35646e-15	ENSG00000164327	protein_coding
IL6R	-5.05892	-2.96924	1.00497	3.09466	8.00477	724.273	3.0341e-17	8.42197e-16	ENSG00000160712	protein_coding
KLF12	1.88505	1.52384	1.00423	0.643029	8.39479	302.349	2.94608e-14	2.80893e-13	ENSG00000118922	protein_coding
UBE2H	-0.981932	-0.703144	1.00368	1.28247	9.85374	230.689	2.43308e-13	1.79952e-12	ENSG00000186591	protein_coding
LYST	0.336177	-0.490895	1.00298	0.175912	7.09765	36.6939	2.18599e-07	5.84952e-07	ENSG00000143669	protein_coding
CAPRIN2	2.2078	0.899016	1.00262	-0.306171	10.8033	586.369	1.61055e-16	3.34926e-15	ENSG00000110888	protein_coding
KHNYN	0.130944	-0.939548	1.00255	-0.0679428	9.34602	195.222	8.89456e-13	5.70488e-12	ENSG00000100441	protein_coding
PCDH9	-0.227666	0.708724	1.00221	1.9386	7.6706	329.605	1.49855e-14	1.5677e-13	ENSG00000184226	protein_coding
ATXN1	-0.606026	-0.218302	1.00187	1.38959	6.63694	136.703	1.38498e-11	6.89585e-11	ENSG00000124788	protein_coding
PRKCH	-0.12668	-0.646607	1.0016	0.481668	8.37362	193.832	9.40088e-13	5.99516e-12	ENSG00000027075	protein_coding
MON1B	0.542687	-0.19009	1.0007	0.267921	8.76657	96.6851	1.92432e-10	7.79756e-10	ENSG00000103111	protein_coding
ZNF470	4.02537	2.86348	1.00038	-0.16151	5.60028	524.086	3.90671e-16	6.99854e-15	ENSG00000197016	protein_coding
CTSL	-0.166709	-1.16793	1.0002	-0.00101285	11.1781	325.187	1.66573e-14	1.71533e-13	ENSG00000135047	protein_coding
RAPH1	1.43205	1.04001	0.999859	0.607825	9.09407	217.891	3.79228e-13	2.66149e-12	ENSG00000173166	protein_coding
CARD8-AS1	1.31032	0.708437	0.998734	0.396847	8.61262	283.586	4.8625e-14	4.34325e-13	ENSG00000268001	lncRNA
BMPR1B	-1.11955	-1.10683	0.998718	1.01144	5.18651	68.6062	2.48231e-09	8.49517e-09	ENSG00000138696	protein_coding
ZNF628	1.21843	0.3921	0.998702	0.172373	7.08506	53.4858	1.52487e-08	4.6875e-08	ENSG00000197483	protein_coding
ZNF621	1.01584	0.482341	0.998678	0.465179	6.83587	148.87	7.20212e-12	3.80368e-11	ENSG00000172888	protein_coding
TXK	3.02319	3.08909	0.998014	1.06392	5.84582	717.101	3.28258e-17	8.9282e-16	ENSG00000074966	protein_coding
MAPKAPK5-AS1	1.123	0.55875	0.997916	0.433665	9.54137	387.252	4.22999e-15	5.2503e-14	ENSG00000234608	lncRNA
NEK10	1.10339	0.386172	0.997472	0.280256	4.87913	63.195	4.53789e-09	1.49287e-08	ENSG00000163491	protein_coding
NKTR	1.15366	0.375998	0.996918	0.219252	9.66995	164.293	3.37318e-12	1.90478e-11	ENSG00000114857	protein_coding
PTPRG	0.373096	0.473545	0.996284	1.09673	9.88409	296.988	3.38877e-14	3.17904e-13	ENSG00000144724	protein_coding
AKR1E2	3.92106	2.64175	0.995267	-0.28405	5.63707	563.584	2.20216e-16	4.34205e-15	ENSG00000165568	protein_coding
RC3H2	1.10497	0.407672	0.994983	0.297683	9.64557	116.79	4.60459e-11	2.08327e-10	ENSG00000056586	protein_coding
RCAN3	0.260126	0.378015	0.99494	1.11283	6.5738	58.2897	8.18083e-09	2.59887e-08	ENSG00000117602	protein_coding
CBX4	-1.19006	-0.246516	0.994774	1.93832	11.3577	1282.82	3.27126e-19	2.21204e-17	ENSG00000141582	protein_coding
RGS4	3.45317	2.77012	0.994762	0.311711	7.02073	274.85	6.20932e-14	5.37233e-13	ENSG00000117152	protein_coding
HIPK2	-0.824948	-0.383699	0.99439	1.43564	9.18328	100.557	1.43114e-10	5.92735e-10	ENSG00000064393	protein_coding
SOCS5	1.59821	0.912379	0.994106	0.308277	9.81056	381.438	4.76384e-15	5.81864e-14	ENSG00000171150	protein_coding
HIPK3	-1.00523	-0.863686	0.993296	1.13484	11.5422	850.221	8.53008e-18	2.99247e-16	ENSG00000110422	protein_coding
LIMA1	1.06335	-0.0432614	0.993271	-0.113338	12.0586	200.022	7.36807e-13	4.81608e-12	ENSG00000050405	protein_coding
CARD8-AS1	1.13755	0.592893	0.992876	0.448219	6.20017	64.6027	3.86156e-09	1.2842e-08	ENSG00000268001	lncRNA
RCOR3	-0.480703	-0.018175	0.992007	1.45453	9.41057	371.727	5.83343e-15	6.93847e-14	ENSG00000117625	protein_coding
	-0.807343	-1.14705	0.991893	0.652186	5.80697	98.4781	1.67547e-10	6.86289e-10	ENSG00000228506	lncRNA
ATE1	1.03315	0.282327	0.990588	0.239766	8.3033	154.779	5.33969e-12	2.89087e-11	ENSG00000107669	protein_coding
TP53INP1	-3.03236	-0.690362	0.990563	3.33256	8.35959	1669.35	4.04061e-20	4.15592e-18	ENSG00000164938	protein_coding
EGLN1	-0.104436	-1.11568	0.990383	-0.0208645	8.69006	288.767	4.22077e-14	3.84022e-13	ENSG00000135766	protein_coding
WIPF1	1.08461	1.27372	0.989601	1.17871	6.50192	209.075	5.2265e-13	3.54306e-12	ENSG00000115935	protein_coding
MTHFD1L	1.92134	0.884569	0.988977	-0.0477971	9.21711	511.227	4.75214e-16	8.26567e-15	ENSG00000120254	protein_coding
RICTOR	0.637526	0.831051	0.988769	1.18229	9.03744	314.816	2.14718e-14	2.13611e-13	ENSG00000164327	protein_coding
LAMB3	-1.1067	-0.992468	0.98859	1.10282	13.0348	261.246	9.22927e-14	7.59107e-13	ENSG00000196878	protein_coding
DLGAP1-AS1	1.38643	0.958114	0.9884	0.560087	7.49205	158.091	4.53713e-12	2.49425e-11	ENSG00000177337	lncRNA
CCDC102B	1.06202	-0.0781351	0.986936	-0.153223	3.57575	17.5165	2.66724e-05	5.82798e-05	ENSG00000150636	protein_coding
MET	1.08103	-0.000594475	0.986411	-0.0952134	7.00387	7.51406	0.00235567	0.00428732	ENSG00000105976	protein_coding
USP34	0.227803	0.428644	0.985856	1.1867	11.0819	541.279	3.02851e-16	5.65837e-15	ENSG00000115464	protein_coding
CST1	1.64695	0.656362	0.985711	-0.00487666	5.77645	250.13	1.29558e-13	1.02567e-12	ENSG00000170373	protein_coding
ATP2B1-AS1	1.73699	0.715948	0.984776	-0.0362663	7.56068	117.821	4.30679e-11	1.95872e-10	ENSG00000271614	lncRNA
SLF2	0.359602	0.567714	0.984649	1.19276	9.90346	199.615	7.48541e-13	4.88345e-12	ENSG00000119906	protein_coding
SHOC1	-0.105204	0.359468	0.983827	1.4485	4.69725	55.4382	1.17697e-08	3.66968e-08	ENSG00000165181	protein_coding
MAP4K5	1.69053	0.643694	0.983746	-0.0630917	9.63097	165.298	3.21828e-12	1.82473e-11	ENSG00000012983	protein_coding
IL15	-1.71257	-0.205277	0.982206	2.4895	8.90317	763.739	1.99403e-17	5.98839e-16	ENSG00000164136	protein_coding
ESYT2	0.506298	0.558741	0.981983	1.03443	8.49488	32.891	4.62789e-07	1.1949e-06	ENSG00000117868	protein_coding
MIR23AHG	0.26976	0.58914	0.981446	1.30083	9.18811	272.123	6.7123e-14	5.74841e-13	ENSG00000267519	lncRNA
MIR23AHG	0.26976	0.58914	0.981446	1.30083	9.18811	272.123	6.7123e-14	5.74841e-13	ENSG00000288498	lncRNA
HDAC9	3.76211	3.65646	0.978537	0.872885	8.289	2075.28	7.16517e-21	1.13152e-18	ENSG00000048052	protein_coding
EXOC3	0.0592334	0.702932	0.977604	1.6213	7.80491	214.188	4.33254e-13	2.99923e-12	ENSG00000180104	protein_coding
CLN8	-0.386902	-1.5396	0.976703	-0.175996	8.08148	358.006	7.83696e-15	8.94279e-14	ENSG00000182372	protein_coding
CLN8	-0.386902	-1.5396	0.976703	-0.175996	8.08148	358.006	7.83696e-15	8.94279e-14	ENSG00000278220	protein_coding
USP44	3.86332	3.37104	0.97664	0.484362	6.03394	555.696	2.46125e-16	4.76262e-15	ENSG00000136014	protein_coding
SAMD9	-2.07666	-1.58974	0.976442	1.46336	9.44903	1418.43	1.47327e-19	1.17413e-17	ENSG00000205413	protein_coding
	-0.890015	0.0713205	0.97615	1.93749	7.50526	352.03	8.94352e-15	1.00135e-13	ENSG00000255142	lncRNA
ULBP2	1.7174	0.199264	0.975935	-0.542204	10.0923	237.833	1.91885e-13	1.45685e-12	ENSG00000131015	protein_coding
PYROXD1	-1.01801	-1.2188	0.975918	0.775123	8.99274	589.189	1.55067e-16	3.24445e-15	ENSG00000121350	protein_coding
KHDRBS1	-0.0228378	0.541288	0.975607	1.53973	6.59799	119.286	3.92036e-11	1.79683e-10	ENSG00000121774	protein_coding
ZCCHC24	3.43366	3.22923	0.975317	0.770889	8.76906	975.632	2.86791e-18	1.25164e-16	ENSG00000165424	protein_coding
SLC33A1	-0.958602	-0.352501	0.975021	1.58112	9.29488	539.887	3.09068e-16	5.74941e-15	ENSG00000169359	protein_coding
CSRNP2	-1.06947	-0.426924	0.974213	1.61676	8.6595	712.531	3.45281e-17	9.32695e-16	ENSG00000110925	protein_coding
ASAP1	1.45047	0.272882	0.973764	-0.203823	6.91984	54.6402	1.30706e-08	4.04946e-08	ENSG00000153317	protein_coding
ZNF224	-0.0142738	0.288964	0.972947	1.27618	7.02271	88.5221	3.73356e-10	1.44185e-09	ENSG00000267680	protein_coding
FMNL3	2.9775	1.44997	0.971893	-0.55563	5.22585	153.468	5.70092e-12	3.07121e-11	ENSG00000161791	protein_coding
AKAP13	-0.435253	-0.339369	0.971781	1.06767	8.46336	123.101	3.08445e-11	1.44124e-10	ENSG00000170776	protein_coding
PTHLH	-0.0518156	-3.71673	0.971744	-2.69317	5.81276	377.546	5.16347e-15	6.21505e-14	ENSG00000087494	protein_coding
UPF1	1.09552	0.280047	0.9716	0.156128	8.35326	201.958	6.83792e-13	4.51034e-12	ENSG00000005007	protein_coding
SEL1L3	-3.70738	-3.00603	0.971489	1.67284	9.22905	4917.48	7.48393e-24	9.36842e-21	ENSG00000091490	protein_coding
	-0.38321	0.249674	0.971454	1.60434	6.29964	104.061	1.10479e-10	4.67379e-10	ENSG00000247679	lncRNA
LZTFL1	-0.386366	0.402452	0.970421	1.75924	8.62	493.33	6.29337e-16	1.03825e-14	ENSG00000163818	protein_coding
RORA	-1.85582	-0.59868	0.969822	2.22696	4.69051	190.17	1.08973e-12	6.84236e-12	ENSG00000069667	protein_coding
SF1	1.08521	0.212994	0.969723	0.0975072	5.82539	41.4848	9.30191e-08	2.59703e-07	ENSG00000168066	protein_coding
TRNP1	-2.01694	-2.19321	0.969063	0.792796	9.18045	1362.08	2.03261e-19	1.50815e-17	ENSG00000253368	protein_coding
LIN7C	1.3906	0.617404	0.969041	0.195847	10.4242	170.335	2.55326e-12	1.47688e-11	ENSG00000148943	protein_coding
KLF5	-0.761166	-1.25437	0.969016	0.475817	9.84872	153.017	5.83124e-12	3.13418e-11	ENSG00000102554	protein_coding
AGO4	-0.688704	0.44841	0.96881	2.10592	8.92255	630.484	9.0815e-17	2.07894e-15	ENSG00000134698	protein_coding
AVIL	-0.787102	-0.00113614	0.968569	1.75453	5.87057	121.734	3.35831e-11	1.55955e-10	ENSG00000135407	protein_coding
SLC41A2	-0.632593	-0.41966	0.967074	1.18001	7.74596	143.059	9.77666e-12	5.01529e-11	ENSG00000136052	protein_coding
BAZ2B	-1.60527	-1.47678	0.966877	1.09537	9.7013	842.456	9.17286e-18	3.16816e-16	ENSG00000123636	protein_coding
CCND2	-0.383345	-2.02303	0.965626	-0.674062	6.09882	116.8	4.60169e-11	2.08214e-10	ENSG00000118971	protein_coding
ZFHX3	1.1215	0.718981	0.965048	0.562527	9.00816	320.909	1.84782e-14	1.87909e-13	ENSG00000140836	protein_coding
RIT1	0.247028	0.306306	0.9649	1.02418	8.86996	126.823	2.45756e-11	1.17005e-10	ENSG00000143622	protein_coding
SOCS4	2.68332	1.72265	0.961476	0.000809686	6.32436	503.074	5.39425e-16	9.12206e-15	ENSG00000180008	protein_coding
	1.44389	0.254823	0.960748	-0.228317	6.54142	51.8144	1.91648e-08	5.80851e-08	ENSG00000279433	TEC
EZR	1.21677	-0.123093	0.960265	-0.379602	10.5221	23.4135	4.38552e-06	1.02998e-05	ENSG00000092820	protein_coding
SAR1A	1.35741	0.790777	0.958717	0.392082	10.7996	571.283	1.97851e-16	3.9697e-15	ENSG00000079332	protein_coding
ARMC9	1.79822	0.228329	0.957222	-0.612674	8.6276	458.031	1.12953e-15	1.70505e-14	ENSG00000135931	protein_coding
AK3P3	1.87259	0.587835	0.957151	-0.327601	4.23025	82.1164	6.54712e-10	2.43672e-09	ENSG00000230042	processed_pseudogene
KHDRBS3	3.30605	2.56813	0.957137	0.219215	10.1248	2900.17	5.00387e-22	1.61521e-19	ENSG00000131773	protein_coding
NQO1	-0.259309	0.240315	0.957092	1.45672	11.5949	451.555	1.26353e-15	1.87751e-14	ENSG00000181019	protein_coding
CEP43	1.23058	0.627521	0.95573	0.352674	6.6056	96.4433	1.96096e-10	7.93225e-10	ENSG00000213066	protein_coding
ANGEL2	-0.692312	-1.14274	0.955706	0.505278	9.36277	378.623	5.04927e-15	6.11344e-14	ENSG00000174606	protein_coding
TCF7L2	1.24532	0.405199	0.955577	0.115451	6.75998	55.4338	1.17765e-08	3.67114e-08	ENSG00000148737	protein_coding
SLC25A37	1.7407	0.607238	0.955048	-0.178415	10.4881	70.5119	2.02822e-09	7.03213e-09	ENSG00000147454	protein_coding
RAD51-AS1	-0.230906	-0.0170755	0.95479	1.16862	7.1561	165.737	3.15325e-12	1.79182e-11	ENSG00000245849	lncRNA
PIP4K2A	1.71787	0.439927	0.954696	-0.323248	7.25156	128.225	2.25969e-11	1.08227e-10	ENSG00000150867	protein_coding
POLI	-0.386866	-0.191647	0.954451	1.14967	8.84668	323.25	1.74556e-14	1.78785e-13	ENSG00000101751	protein_coding
CNOT4	-0.149172	-0.0612191	0.953445	1.0414	5.6398	33.4882	4.09413e-07	1.06286e-06	ENSG00000080802	protein_coding
PSAT1	0.414183	0.671627	0.953152	1.2106	11.5149	62.0761	5.17118e-09	1.68919e-08	ENSG00000135069	protein_coding
PTGS1	-2.67628	-2.4287	0.953047	1.20063	7.18594	1472.07	1.09716e-19	9.32295e-18	ENSG00000095303	protein_coding
SUSD1	2.72781	2.27241	0.952662	0.497257	7.69509	1179.99	6.34793e-19	3.67307e-17	ENSG00000106868	protein_coding
ID4	5.89656	4.72969	0.952606	-0.21427	6.40143	907.742	5.07889e-18	1.98529e-16	ENSG00000172201	protein_coding
RASAL2	1.8596	0.634231	0.951836	-0.273529	8.85193	257.474	1.03384e-13	8.38905e-13	ENSG00000075391	protein_coding
BBX	1.05998	0.10923	0.951595	0.000842604	10.5426	134.381	1.57899e-11	7.77736e-11	ENSG00000114439	protein_coding
GCLC	-1.2778	-0.791281	0.951501	1.43802	10.7357	432.032	1.78923e-15	2.51729e-14	ENSG00000001084	protein_coding
SPRY2	3.53237	1.73515	0.951294	-0.845924	10.7179	3189.87	2.34596e-22	9.26187e-20	ENSG00000136158	protein_coding
ARC	1.13262	0.174487	0.950705	-0.007433	5.50315	28.5491	1.19965e-06	2.96913e-06	ENSG00000198576	protein_coding
TRPV1	-0.70448	0.598035	0.950218	2.25273	6.76736	153.684	5.6395e-12	3.04099e-11	ENSG00000196689	protein_coding
TNFRSF19	3.97223	2.94103	0.950107	-0.0810921	5.9183	454.211	1.20652e-15	1.80482e-14	ENSG00000127863	protein_coding
WDR19	-0.291836	0.539743	0.949981	1.78156	9.54195	685.932	4.66474e-17	1.19408e-15	ENSG00000157796	protein_coding
PPP1R3C	2.02706	1.33513	0.949441	0.257512	5.81048	237.483	1.941e-13	1.47149e-12	ENSG00000119938	protein_coding
KMT2C	-0.722305	-0.553842	0.949	1.11746	9.53693	253.872	1.1539e-13	9.25644e-13	ENSG00000055609	protein_coding
MGAT4A	-1.33118	-0.774508	0.947483	1.50416	4.79709	94.2822	2.3257e-10	9.3028e-10	ENSG00000071073	protein_coding
LINC02864	3.57325	2.60116	0.947302	-0.0247923	5.84477	332.208	1.40895e-14	1.48274e-13	ENSG00000263711	lncRNA
GAREM1	-3.2198	-1.41309	0.947093	2.7538	8.92674	1673.85	3.95527e-20	4.09275e-18	ENSG00000141441	protein_coding
DCBLD2	2.18286	0.189668	0.94692	-1.04627	9.5735	100.809	1.40436e-10	5.82584e-10	ENSG00000057019	protein_coding
LCA5	-0.844819	-0.373575	0.94665	1.41789	6.69835	198.135	7.93012e-13	5.14155e-12	ENSG00000135338	protein_coding
CAPRIN2	1.93683	0.76217	0.945952	-0.22871	7.18861	121.009	3.51481e-11	1.62664e-10	ENSG00000110888	protein_coding
ADPRHL1	1.31164	0.626565	0.945707	0.260633	6.08849	22.7123	5.32713e-06	1.24085e-05	ENSG00000153531	protein_coding
HNRNPA1	-0.59135	-0.204093	0.945387	1.33264	10.3292	207.239	5.59694e-13	3.76682e-12	ENSG00000135486	protein_coding
RALGPS2	-0.109846	0.608468	0.94483	1.66314	7.41851	103.16	1.17987e-10	4.96319e-10	ENSG00000116191	protein_coding
KSR1	1.08091	0.913787	0.944561	0.777438	7.38454	242.222	1.66412e-13	1.28358e-12	ENSG00000141068	protein_coding
YPEL3	-1.37834	0.04621	0.944154	2.36871	7.64621	643.651	7.71309e-17	1.80926e-15	ENSG00000090238	protein_coding
TRIM4	1.51626	0.698995	0.943419	0.126152	7.75746	220.592	3.44606e-13	2.45e-12	ENSG00000146833	protein_coding
HPGD	-0.399951	0.107373	0.943218	1.45054	5.46739	51.8763	1.9001e-08	5.76195e-08	ENSG00000164120	protein_coding
IDI2-AS1	-0.0230765	-1.91652	0.942679	-0.950762	6.99782	153.183	5.78286e-12	3.11176e-11	ENSG00000232656	lncRNA
TOR4A	2.02306	0.800895	0.942543	-0.279619	8.75434	359.122	7.64773e-15	8.75824e-14	ENSG00000198113	protein_coding
ZNF731P	-0.562496	-1.0357	0.942481	0.469276	7.04184	15.7173	5.07359e-05	0.000108008	ENSG00000227671	transcribed_unprocessed_pseudogene
DDX10	1.69713	0.410213	0.941741	-0.345176	11.1931	465.218	9.99174e-16	1.53308e-14	ENSG00000178105	protein_coding
ZFP28	3.06435	1.81014	0.941243	-0.312973	5.8787	353.784	8.60147e-15	9.69394e-14	ENSG00000196867	protein_coding
SYNJ2	2.64149	1.18382	0.940585	-0.517079	6.50214	256.297	1.07143e-13	8.66397e-13	ENSG00000078269	protein_coding
FTH1	-2.67776	-1.35662	0.940265	2.2614	11.7974	3009.16	3.73115e-22	1.32067e-19	ENSG00000167996	protein_coding
CHST7	1.77407	0.698032	0.939556	-0.136479	7.67215	172.927	2.27229e-12	1.32995e-11	ENSG00000147119	protein_coding
BRD4	2.1319	1.44465	0.938794	0.251551	9.40742	533.361	3.40188e-16	6.24681e-15	ENSG00000141867	protein_coding
TNIK	-0.440086	-0.273271	0.938035	1.10485	6.33788	86.1839	4.5623e-10	1.73715e-09	ENSG00000154310	protein_coding
SMIM13	1.80857	0.159085	0.937842	-0.711642	8.39361	272.396	6.66e-14	5.71506e-13	ENSG00000224531	protein_coding
TPD52L1	-3.57941	-3.17306	0.937707	1.34406	10.4481	3398.36	1.41746e-22	6.99517e-20	ENSG00000111907	protein_coding
ZNF823	1.30257	0.816903	0.937006	0.451343	8.62641	290.894	3.98538e-14	3.65717e-13	ENSG00000197933	protein_coding
FTX	-1.26079	-0.00306698	0.936709	2.19443	8.55864	139.459	1.18862e-11	5.99371e-11	ENSG00000230590	lncRNA
TLE3	1.92769	0.813691	0.936664	-0.177331	7.37634	191.827	1.01893e-12	6.43954e-12	ENSG00000140332	protein_coding
ZFYVE1	-0.0636221	0.197706	0.936636	1.19796	9.16565	391.285	3.89931e-15	4.8979e-14	ENSG00000165861	protein_coding
XRCC4	2.87916	1.19249	0.93642	-0.750246	9.42696	1119.49	9.63777e-19	5.15259e-17	ENSG00000152422	protein_coding
ESAM	3.01541	2.31974	0.935973	0.240303	7.64528	320.879	1.84917e-14	1.88009e-13	ENSG00000149564	protein_coding
	-1.5084	-0.0403125	0.935688	2.40378	5.91057	107.164	8.84556e-11	3.80959e-10	ENSG00000288062	lncRNA
SYNE2	-1.14881	-0.677734	0.935572	1.40665	6.34912	136.548	1.39707e-11	6.9507e-11	ENSG00000054654	protein_coding
NRP2	0.424337	-1.07378	0.934978	-0.56314	6.92212	82.0958	6.55938e-10	2.44111e-09	ENSG00000118257	protein_coding
SNX21	1.21436	0.841343	0.934656	0.561644	7.48007	304.355	2.79754e-14	2.68677e-13	ENSG00000124104	protein_coding
SETX	-0.183507	0.042651	0.934557	1.16071	9.1604	158.084	4.53861e-12	2.4948e-11	ENSG00000107290	protein_coding
PON3	2.04795	1.43754	0.93452	0.324104	6.44018	145.677	8.50663e-12	4.42031e-11	ENSG00000105852	protein_coding
AP5B1	-1.42222	-0.58938	0.934054	1.76689	7.23494	146.099	8.31997e-12	4.33473e-11	ENSG00000254470	protein_coding
TIE1	3.02175	1.76106	0.93405	-0.32664	5.87765	96.9709	1.88201e-10	7.6373e-10	ENSG00000066056	protein_coding
IL17RA	-1.42371	-1.5417	0.933632	0.815647	7.65315	194.991	8.97638e-13	5.75017e-12	ENSG00000177663	protein_coding
TIMP3	0.855432	1.25191	0.933442	1.32992	10.0596	316.143	2.07764e-14	2.07901e-13	ENSG00000100234	protein_coding
ZNF222	1.42086	1.78592	0.933333	1.2984	7.25394	753.031	2.22973e-17	6.53188e-16	ENSG00000159885	protein_coding
TLR8-AS1	1.16205	0.237577	0.933235	0.00875801	5.52296	112.541	6.10218e-11	2.69967e-10	ENSG00000233338	lncRNA
SELENOK	1.00295	0.275534	0.933212	0.205797	11.6193	323.762	1.72403e-14	1.76827e-13	ENSG00000113811	protein_coding
PANX1	-0.440792	-1.04479	0.933168	0.32917	9.78113	282.521	5.00767e-14	4.4605e-13	ENSG00000110218	protein_coding
KLF12	1.22566	0.327917	0.932384	0.034639	4.3674	32.9101	4.60965e-07	1.19031e-06	ENSG00000118922	protein_coding
LPXN	4.97589	1.52318	0.931871	-2.52084	10.1337	3661.16	7.83544e-23	4.55606e-20	ENSG00000110031	protein_coding
RBM33	0.206364	0.539282	0.930826	1.26374	10.3926	338.304	1.22177e-14	1.31129e-13	ENSG00000184863	protein_coding
TMEM50B	-0.779242	-1.03887	0.930378	0.670751	8.63782	153.436	5.71007e-12	3.07549e-11	ENSG00000142188	protein_coding
TMEM50B	-0.779242	-1.03887	0.930378	0.670751	8.63782	153.436	5.71007e-12	3.07549e-11	ENSG00000263160	protein_coding
ZNF626	3.4442	2.48546	0.929862	-0.0288766	7.14375	586.025	1.61803e-16	3.35937e-15	ENSG00000188171	protein_coding
TSPYL1	-0.645036	-1.58779	0.929074	-0.0136754	5.80123	102.47	1.24132e-10	5.19948e-10	ENSG00000189241	protein_coding
UBN2	-0.960794	-0.502598	0.928558	1.38675	8.043	402.624	3.11514e-15	4.05276e-14	ENSG00000157741	protein_coding
TIMP1	-0.872281	-1.6698	0.928003	0.130488	13.0125	740.148	2.55589e-17	7.28366e-16	ENSG00000102265	protein_coding
LAMC1	-0.593456	-0.276601	0.92584	1.24269	10.8587	458.982	1.11121e-15	1.68087e-14	ENSG00000135862	protein_coding
DENND4C	-1.27393	-1.03891	0.925593	1.16062	9.76816	688.678	4.51971e-17	1.16509e-15	ENSG00000137145	protein_coding
SPHK1	0.437287	-1.78568	0.92475	-1.29822	8.71799	93.2836	2.51959e-10	1.00144e-09	ENSG00000176170	protein_coding
ID4	1.54392	0.580817	0.924338	-0.0387601	7.22928	88.5093	3.73761e-10	1.44308e-09	ENSG00000172201	protein_coding
SAMD9	-2.17303	-1.63106	0.923767	1.46574	8.1724	1149.09	7.83557e-19	4.36479e-17	ENSG00000205413	protein_coding
PHF21A	-0.663041	-0.160818	0.923725	1.42595	9.4636	340.321	1.16612e-14	1.25894e-13	ENSG00000135365	protein_coding
TACC2	-0.272143	0.258114	0.923137	1.45339	10.5941	602.565	1.29877e-16	2.79204e-15	ENSG00000138162	protein_coding
ARHGEF35-AS1	1.21888	0.40502	0.922984	0.109125	5.92668	73.2167	1.53559e-09	5.40998e-09	ENSG00000244198	lncRNA
SMC5	1.60579	0.81207	0.922659	0.128938	9.1868	327.766	1.56573e-14	1.62639e-13	ENSG00000198887	protein_coding
SPECC1	0.77912	1.01378	0.922605	1.15726	7.19639	314.61	2.15824e-14	2.14503e-13	ENSG00000128487	protein_coding
EP300	1.32277	1.00978	0.92253	0.609541	8.4439	196.226	8.54804e-13	5.50947e-12	ENSG00000100393	protein_coding
KYNU	-2.49955	-1.62427	0.922487	1.79776	5.05234	248.654	1.35675e-13	1.06866e-12	ENSG00000115919	protein_coding
RASAL2	1.32657	0.895027	0.922431	0.490887	8.28897	372.608	5.72596e-15	6.82329e-14	ENSG00000075391	protein_coding
PAQR6	-2.76419	-0.378234	0.922211	3.30817	8.11003	1597.37	5.73484e-20	5.50104e-18	ENSG00000160781	protein_coding
TRIM13	-0.118836	0.317474	0.92173	1.35804	10.3666	596.918	1.39904e-16	2.97449e-15	ENSG00000204977	protein_coding
LRRC58	0.810618	-1.17502	0.921135	-1.0645	5.97767	26.6632	1.88508e-06	4.57813e-06	ENSG00000163428	protein_coding
CD44	-0.164309	0.211982	0.920597	1.29689	11.7327	493.619	6.26443e-16	1.03448e-14	ENSG00000026508	protein_coding
RIOK2	1.05707	0.100271	0.92039	-0.0364124	10.4315	228.156	2.65126e-13	1.94201e-12	ENSG00000058729	protein_coding
HMOX1	-0.680594	0.578262	0.920268	2.17912	8.14175	261.254	9.22699e-14	7.59041e-13	ENSG00000100292	protein_coding
SLFN5	-2.35565	-2.61134	0.919764	0.664076	8.77594	612.651	1.13918e-16	2.49861e-15	ENSG00000166750	protein_coding
ARL8A	-1.00893	-1.52146	0.919608	0.40707	7.9144	180.296	1.64609e-12	9.94165e-12	ENSG00000143862	protein_coding
BEND6	-1.1551	0.815739	0.917546	2.88839	6.17901	493.797	6.24662e-16	1.03287e-14	ENSG00000151917	protein_coding
NR2F1	5.55219	3.43796	0.916736	-1.19749	8.31898	3026.36	3.56575e-22	1.28879e-19	ENSG00000175745	protein_coding
BEND6	-0.353205	0.311292	0.916077	1.58057	4.54406	110.659	6.93521e-11	3.03602e-10	ENSG00000151917	protein_coding
CARD8	0.153574	0.739107	0.914618	1.50015	8.38882	291.781	3.89164e-14	3.58388e-13	ENSG00000105483	protein_coding
XRCC4	2.65756	1.04234	0.914616	-0.700601	8.59627	711.659	3.48642e-17	9.39795e-16	ENSG00000152422	protein_coding
KDM5B	-1.62557	-1.30744	0.914167	1.2323	9.82912	554.585	2.50042e-16	4.81906e-15	ENSG00000117139	protein_coding
ZSCAN5A	1.11116	1.11185	0.913574	0.914259	7.09783	163.844	3.44521e-12	1.94225e-11	ENSG00000131848	protein_coding
TMEM80	-0.0597177	0.161953	0.912132	1.1338	8.40989	66.2496	3.2102e-09	1.07884e-08	ENSG00000177042	protein_coding
BLCAP	-0.84857	0.138751	0.912051	1.89937	9.00643	313.343	2.22755e-14	2.20071e-13	ENSG00000166619	protein_coding
MBNL2	0.180548	0.440009	0.911671	1.17113	11.2592	268.165	7.52591e-14	6.3388e-13	ENSG00000139793	protein_coding
TRIQK	0.0990123	0.327307	0.91016	1.13846	8.96137	324.712	1.6849e-14	1.73159e-13	ENSG00000205133	protein_coding
PABPC1L	-1.17648	0.0632663	0.909867	2.14961	6.43575	117.665	4.35042e-11	1.97646e-10	ENSG00000101104	protein_coding
MPZL3	-3.13751	-3.42751	0.909024	0.61902	7.41315	439.69	1.55819e-15	2.24138e-14	ENSG00000160588	protein_coding
LINC00960	5.5499	4.95707	0.908887	0.316057	6.75725	1520.27	8.49479e-20	7.62214e-18	ENSG00000242516	lncRNA
OGT	-0.0971376	1.13555	0.908825	2.14151	10.5051	482.234	7.52903e-16	1.20006e-14	ENSG00000147162	protein_coding
STX3	1.48808	0.739609	0.908268	0.1598	6.46812	50.8895	2.18118e-08	6.56195e-08	ENSG00000166900	protein_coding
PSD4	-3.18046	-2.29839	0.908241	1.79031	7.29316	390.866	3.93224e-15	4.93202e-14	ENSG00000125637	protein_coding
BCL6	-0.226645	0.185347	0.908228	1.32022	7.00067	85.1941	4.97399e-10	1.88347e-09	ENSG00000113916	protein_coding
ARHGEF2	-0.0142287	0.207736	0.908048	1.13001	8.44965	177.396	1.86585e-12	1.11339e-11	ENSG00000116584	protein_coding
HEY1	-1.01504	-0.276357	0.906234	1.64492	7.80429	412.051	2.5968e-15	3.46717e-14	ENSG00000164683	protein_coding
ZNF638	1.11738	0.187977	0.90618	-0.0232259	7.60857	36.6804	2.19158e-07	5.86355e-07	ENSG00000075292	protein_coding
GLUL	-1.00486	-0.521854	0.904849	1.38785	12.4568	722.002	3.11042e-17	8.58276e-16	ENSG00000135821	protein_coding
CDKN1A	-2.10095	-1.9924	0.90434	1.01288	10.5415	1146.86	7.95743e-19	4.41392e-17	ENSG00000124762	protein_coding
RNF115	0.032291	0.295232	0.904275	1.16722	6.56046	62.5628	4.88425e-09	1.60117e-08	ENSG00000265491	protein_coding
CMTM3	1.8319	1.62272	0.903839	0.694654	8.93616	846.397	8.84002e-18	3.07805e-16	ENSG00000140931	protein_coding
GKAP1	1.32667	1.4329	0.903707	1.00993	8.58342	297.317	3.35956e-14	3.15452e-13	ENSG00000165113	protein_coding
JPX	0.247568	0.792937	0.903593	1.44896	8.38868	279.501	5.4464e-14	4.80542e-13	ENSG00000225470	lncRNA
ZNF207	0.593273	0.877662	0.903272	1.18766	9.47802	123.862	2.94289e-11	1.38113e-10	ENSG00000010244	protein_coding
PAX8-AS1	4.37521	3.98223	0.902909	0.509926	6.89275	1630.56	4.87039e-20	4.87267e-18	ENSG00000189223	lncRNA
TRIM56	-0.442775	0.505378	0.902685	1.85084	8.13402	356.163	8.16079e-15	9.24601e-14	ENSG00000169871	protein_coding
TRIQK	-0.0265997	0.372459	0.90254	1.3016	8.92457	157.406	4.69127e-12	2.57018e-11	ENSG00000205133	protein_coding
GRK5	1.40115	0.402418	0.902386	-0.0963427	9.11388	387.981	4.16798e-15	5.1821e-14	ENSG00000198873	protein_coding
FLCN	0.649025	1.09138	0.902004	1.34436	8.30108	244.794	1.53268e-13	1.1935e-12	ENSG00000154803	protein_coding
MID2	-1.58086	-1.00459	0.901921	1.47818	8.25184	576.866	1.8323e-16	3.71704e-15	ENSG00000080561	protein_coding
ATRX	1.11985	0.285624	0.901519	0.0672975	6.67022	13.335	0.000129799	0.000266195	ENSG00000085224	protein_coding
XRCC4	2.88634	1.23586	0.901386	-0.749093	8.74092	1446.04	1.26413e-19	1.04646e-17	ENSG00000152422	protein_coding
TBC1D16	-1.2503	-1.04332	0.901104	1.10808	8.04779	324.915	1.6767e-14	1.7242e-13	ENSG00000167291	protein_coding
EPHB2	1.81049	0.810221	0.901046	-0.0992233	7.14672	210.341	4.98736e-13	3.39807e-12	ENSG00000133216	protein_coding
MZF1	-0.230344	0.0584892	0.900419	1.18925	9.02102	217.427	3.8557e-13	2.70194e-12	ENSG00000099326	protein_coding
ABCG1	-5.00098	-0.677519	0.899696	5.22316	6.16793	2491.79	1.67341e-21	3.76692e-19	ENSG00000160179	protein_coding
MAPKBP1	-0.319507	-1.10303	0.899442	0.115917	8.23429	101.943	1.29062e-10	5.38491e-10	ENSG00000137802	protein_coding
BTG1	-0.673576	0.682055	0.89904	2.25467	11.8458	439.549	1.56212e-15	2.2464e-14	ENSG00000133639	protein_coding
CDKL5	-0.799	-0.507418	0.899031	1.19061	7.03011	334.132	1.3466e-14	1.42706e-13	ENSG00000008086	protein_coding
CDC42BPA	0.596138	0.859333	0.898841	1.16204	8.73599	288.768	4.22068e-14	3.84022e-13	ENSG00000143776	protein_coding
DGKH	0.290827	0.446863	0.898551	1.05459	6.07498	54.8216	1.27611e-08	3.96005e-08	ENSG00000102780	protein_coding
SESN3	-0.968975	-0.223878	0.897521	1.64262	6.51919	117.493	4.39913e-11	1.997e-10	ENSG00000149212	protein_coding
TINCR	-3.59918	-2.13944	0.896539	2.35628	6.67823	1036.49	1.77529e-18	8.51175e-17	ENSG00000223573	protein_coding
CREB5	-0.979688	0.0294037	0.896137	1.90523	6.48707	119.128	3.96022e-11	1.81364e-10	ENSG00000146592	protein_coding
FRMD4A	4.67031	3.59813	0.896054	-0.176128	6.96658	1430.75	1.37547e-19	1.11877e-17	ENSG00000151474	protein_coding
ZNF442	2.11751	1.26155	0.895939	0.0399746	4.81605	88.9506	3.60082e-10	1.39499e-09	ENSG00000198342	protein_coding
MZF1	-0.143316	0.0763278	0.895527	1.11517	8.42825	233.913	2.18397e-13	1.63611e-12	ENSG00000099326	protein_coding
RBMS2	1.03463	0.333931	0.895312	0.194617	8.11118	141.217	1.07983e-11	5.48563e-11	ENSG00000076067	protein_coding
DCP1A	1.18419	0.41369	0.89477	0.124271	8.99609	162.612	3.65141e-12	2.04769e-11	ENSG00000272886	protein_coding
PAQR5	-0.779658	0.0303438	0.89381	1.70381	7.56934	298.733	3.23698e-14	3.05114e-13	ENSG00000137819	protein_coding
CMTM3	1.83685	1.40931	0.892498	0.464952	7.90762	154.997	5.28221e-12	2.86277e-11	ENSG00000140931	protein_coding
PRRC2C	1.12024	-0.0217048	0.892079	-0.249862	9.16649	43.6294	6.52418e-08	1.85511e-07	ENSG00000117523	protein_coding
	1.1427	0.856799	0.891873	0.605975	5.08027	72.8631	1.59161e-09	5.592e-09	ENSG00000260160	lncRNA
CMIP	2.26649	1.29974	0.891834	-0.0749098	8.32706	148.938	7.17704e-12	3.79083e-11	ENSG00000153815	protein_coding
PDIA5	-0.469258	-1.33295	0.891827	0.0281367	9.91904	338.476	1.2169e-14	1.30716e-13	ENSG00000065485	protein_coding
MYRFL	-0.652833	-0.148776	0.891696	1.39575	5.1641	79.3231	8.47319e-10	3.10228e-09	ENSG00000166268	protein_coding
HINFP	0.0429114	0.394136	0.891519	1.24274	8.65586	347.779	9.8379e-15	1.08632e-13	ENSG00000172273	protein_coding
KIAA1217	-1.10447	-1.3638	0.890909	0.631583	6.39877	62.6214	4.85091e-09	1.59085e-08	ENSG00000120549	protein_coding
PXK	-0.0565124	0.0721342	0.89076	1.01941	7.89803	95.5185	2.10852e-10	8.48235e-10	ENSG00000168297	protein_coding
ABL2	1.69417	1.4137	0.890541	0.610071	10.7967	1144.48	8.08946e-19	4.45954e-17	ENSG00000143322	protein_coding
SLC17A5	1.05187	0.929959	0.890509	0.768594	8.4443	198.877	7.70343e-13	5.00828e-12	ENSG00000119899	protein_coding
SUSD6	-0.991047	-1.4578	0.889764	0.423013	9.1866	291.395	3.93215e-14	3.61414e-13	ENSG00000100647	protein_coding
MYO1E	-1.42727	-2.30147	0.889187	0.0149832	8.35792	700.957	3.93025e-17	1.04085e-15	ENSG00000157483	protein_coding
BCL11A	-2.1424	-2.38075	0.888701	0.650357	7.12922	352.041	8.94129e-15	1.00135e-13	ENSG00000119866	protein_coding
MAGIX	-0.45723	-0.050537	0.888513	1.29521	4.83079	74.2198	1.38839e-09	4.91658e-09	ENSG00000269313	protein_coding
USP34	-0.0926158	0.127027	0.88805	1.10769	8.22567	76.5136	1.10782e-09	3.97858e-09	ENSG00000115464	protein_coding
DST	1.07117	1.51463	0.887564	1.33102	9.34571	637.094	8.36309e-17	1.94309e-15	ENSG00000151914	protein_coding
ANKRD13C	2.06157	1.27533	0.886843	0.100594	9.26627	466.474	9.7819e-16	1.50493e-14	ENSG00000118454	protein_coding
MECOM	3.90234	1.77471	0.886631	-1.241	10.3286	2456.57	1.87402e-21	4.14578e-19	ENSG00000085276	protein_coding
ZNF441	1.5675	1.07851	0.886476	0.397489	5.47812	68.376	2.54452e-09	8.69648e-09	ENSG00000197044	protein_coding
ADAMTS17	2.06208	1.55804	0.88598	0.381931	5.20685	156.507	4.90254e-12	2.67309e-11	ENSG00000140470	protein_coding
CCNK	1.24272	-0.143647	0.88583	-0.500534	6.6417	42.234	8.2031e-08	2.30656e-07	ENSG00000090061	protein_coding
MIB1	-0.341992	0.511635	0.885758	1.73939	10.4152	819.331	1.14343e-17	3.78128e-16	ENSG00000101752	protein_coding
CFLAR	1.10847	-0.0167764	0.884561	-0.240689	9.5859	84.7605	5.16739e-10	1.95152e-09	ENSG00000003402	protein_coding
ATP6V0D2	1.01221	0.0242902	0.883753	-0.104172	5.3206	28.1671	1.31197e-06	3.23495e-06	ENSG00000147614	protein_coding
E2F7	2.03089	0.713291	0.883442	-0.434152	6.67384	127.712	2.32997e-11	1.11354e-10	ENSG00000165891	protein_coding
UBR2	0.174718	0.50806	0.883111	1.21645	9.52945	388.127	4.15566e-15	5.1693e-14	ENSG00000024048	protein_coding
TRIM38	1.11706	0.599788	0.883104	0.365837	8.47684	143.938	9.32803e-12	4.80771e-11	ENSG00000112343	protein_coding
SOS2	1.37959	0.642381	0.882994	0.145789	6.90472	42.0032	8.52521e-08	2.39123e-07	ENSG00000100485	protein_coding
CREM	1.10628	0.132551	0.881805	-0.0919238	6.89819	80.113	7.87057e-10	2.89735e-09	ENSG00000095794	protein_coding
RIOK3	-0.148921	0.589576	0.881582	1.62008	11.6324	346.999	1.00128e-14	1.10444e-13	ENSG00000101782	protein_coding
EPHA4	2.81933	2.32225	0.881174	0.384091	6.3227	522.687	3.98992e-16	7.11778e-15	ENSG00000116106	protein_coding
VAMP1	-1.02029	-0.667703	0.880904	1.23349	7.88357	270.202	7.09416e-14	6.02816e-13	ENSG00000139190	protein_coding
ITPR1	2.06073	0.687187	0.88032	-0.493227	7.10775	187.308	1.22545e-12	7.61627e-12	ENSG00000150995	protein_coding
HS6ST3	1.30238	0.335359	0.880208	-0.0868137	5.82276	50.1171	2.43397e-08	7.27978e-08	ENSG00000185352	protein_coding
ZCCHC18	2.64738	2.08237	0.879484	0.31447	6.74509	119.743	3.80791e-11	1.75045e-10	ENSG00000166707	protein_coding
GALNT3	-0.146676	-1.04836	0.878418	-0.0232669	11.3672	256.323	1.07061e-13	8.65871e-13	ENSG00000115339	protein_coding
TMEM38A	1.64129	1.84448	0.878397	1.08159	7.97664	344.979	1.04819e-14	1.14804e-13	ENSG00000072954	protein_coding
EPG5	2.12799	1.47349	0.878296	0.223802	5.53539	155.947	5.03984e-12	2.74213e-11	ENSG00000152223	protein_coding
C2CD2	-0.776602	-2.20092	0.878043	-0.546275	9.21208	702.666	3.8553e-17	1.02364e-15	ENSG00000157617	protein_coding
EPB41L4A-AS1	-0.515588	0.0247212	0.878015	1.41832	11.3976	579.237	1.77392e-16	3.62583e-15	ENSG00000224032	lncRNA
SEPTIN8	1.24496	1.204	0.877564	0.836608	6.72617	131.521	1.86132e-11	9.05759e-11	ENSG00000164402	protein_coding
CREBBP	-0.155721	0.0433286	0.877431	1.07648	10.4564	123.213	3.06317e-11	1.43287e-10	ENSG00000005339	protein_coding
PPIC	-1.64411	-2.19735	0.877343	0.324097	11.6954	847.985	8.70978e-18	3.04718e-16	ENSG00000168938	protein_coding
OLAH	-1.69159	-0.630529	0.877226	1.93828	5.16845	151.463	6.30736e-12	3.36506e-11	ENSG00000152463	protein_coding
E2F5	1.13652	-0.181675	0.876498	-0.441696	9.05547	228.767	2.59675e-13	1.90584e-12	ENSG00000133740	protein_coding
SP3	1.28884	0.256418	0.875697	-0.156725	9.2896	173.881	2.17777e-12	1.28179e-11	ENSG00000172845	protein_coding
TGFBR1	1.1617	-0.0836429	0.875638	-0.3697	5.76358	72.0557	1.72833e-09	6.04299e-09	ENSG00000106799	protein_coding
FKBP15	2.59285	0.86565	0.874925	-0.852274	7.11637	229.634	2.52139e-13	1.85717e-12	ENSG00000119321	protein_coding
MFHAS1	-0.142523	-1.04085	0.874797	-0.0235253	9.09776	143.735	9.42918e-12	4.85475e-11	ENSG00000147324	protein_coding
CDC37L1	-1.39144	-1.59286	0.874776	0.67335	9.1544	438.222	1.59974e-15	2.2896e-14	ENSG00000106993	protein_coding
	-0.168296	0.939476	0.8746	1.98237	6.11525	130.256	2.00403e-11	9.69598e-11	ENSG00000270640	lncRNA
CELSR3	-0.920823	-0.273868	0.874359	1.52131	8.12357	231.578	2.36129e-13	1.75309e-12	ENSG00000008300	protein_coding
LCOR	1.04402	0.984375	0.874166	0.814526	9.901	396.935	3.48378e-15	4.44448e-14	ENSG00000196233	protein_coding
FHL1	-0.469051	0.16411	0.873606	1.50677	10.5076	554.852	2.49096e-16	4.80263e-15	ENSG00000022267	protein_coding
LINC02482	-1.03869	-0.400863	0.873601	1.51143	6.66621	191.723	1.02321e-12	6.4634e-12	ENSG00000251580	lncRNA
ZNF585A	1.68618	2.05119	0.873381	1.23839	6.98856	528.184	3.67394e-16	6.66766e-15	ENSG00000196967	protein_coding
CD44	-0.15776	0.258002	0.873275	1.28904	11.7944	529.364	3.60983e-16	6.58156e-15	ENSG00000026508	protein_coding
MAP1S	1.85671	0.985005	0.871284	-0.000416962	8.19835	334.561	1.33312e-14	1.41483e-13	ENSG00000130479	protein_coding
SREK1	1.28352	0.104951	0.87042	-0.308148	5.14958	25.9045	2.27796e-06	5.49046e-06	ENSG00000153914	protein_coding
MEN1	1.05856	0.267798	0.870405	0.0796456	8.97263	70.5401	2.02224e-09	7.01376e-09	ENSG00000133895	protein_coding
IFI16	-0.516873	-1.58451	0.870349	-0.197291	11.3522	405.295	2.95731e-15	3.87493e-14	ENSG00000163565	protein_coding
THADA	1.20666	-0.180174	0.869934	-0.516902	7.09405	63.2452	4.51158e-09	1.4846e-08	ENSG00000115970	protein_coding
THAP10	1.16112	0.0931408	0.869284	-0.198692	8.89223	186.623	1.26069e-12	7.81163e-12	ENSG00000129028	protein_coding
CSF2RA	1.30421	0.453377	0.869177	0.0183489	5.58946	84.7514	5.17154e-10	1.95265e-09	ENSG00000198223	protein_coding
HEY1	-0.772003	-0.356408	0.868128	1.28372	7.41868	181.281	1.57821e-12	9.57334e-12	ENSG00000164683	protein_coding
ZNF785	-1.13762	-0.862433	0.867298	1.14249	7.39866	202.984	6.57445e-13	4.35277e-12	ENSG00000197162	protein_coding
TPRG1L	-1.02961	-0.840693	0.867272	1.05619	10.0764	570.595	1.99742e-16	3.99983e-15	ENSG00000158109	protein_coding
LINC02303	1.38554	0.61328	0.866914	0.0946531	4.29825	72.5993	1.63488e-09	5.73304e-09	ENSG00000258616	lncRNA
UGGT1	-0.743518	-0.404694	0.863628	1.20245	9.07107	241.22	1.71875e-13	1.32134e-12	ENSG00000136731	protein_coding
TACC2	-0.035205	0.386509	0.863484	1.2852	9.92134	436.562	1.64823e-15	2.34787e-14	ENSG00000138162	protein_coding
LINC01135	-0.195362	0.208488	0.863396	1.26725	5.98462	86.6259	4.39091e-10	1.67641e-09	ENSG00000234807	lncRNA
STOX2	-0.654794	-1.05169	0.863035	0.466137	6.24439	125.302	2.69448e-11	1.27399e-10	ENSG00000173320	protein_coding
PFKFB3	1.01111	-0.262623	0.862956	-0.410776	10.2258	204.555	6.19271e-13	4.12451e-12	ENSG00000170525	protein_coding
GPR17	4.81268	3.44947	0.862623	-0.500587	6.47832	436.804	1.64107e-15	2.33962e-14	ENSG00000144230	protein_coding
BCL2L1	1.89723	0.890449	0.862411	-0.144372	8.03832	127.524	2.35621e-11	1.12472e-10	ENSG00000171552	protein_coding
TRIM38	1.11745	0.708056	0.861205	0.451807	9.57828	349.999	9.35898e-15	1.04173e-13	ENSG00000112343	protein_coding
LRAT	-2.07583	-1.55583	0.861174	1.38118	6.54289	203.251	6.50775e-13	4.31641e-12	ENSG00000121207	protein_coding
HECA	-0.796051	-0.310405	0.861099	1.34674	9.95016	563.819	2.19491e-16	4.33109e-15	ENSG00000112406	protein_coding
ZNF605	-1.22236	-0.252647	0.859387	1.82909	8.78743	745.274	2.42009e-17	6.98194e-16	ENSG00000196458	protein_coding
RFFL	1.14523	0.915384	0.859347	0.629506	9.89054	316.437	2.06254e-14	2.06794e-13	ENSG00000092871	protein_coding
NUDT9P1	1.24043	0.422863	0.859272	0.0417023	4.30911	41.8747	8.71076e-08	2.43994e-07	ENSG00000234043	processed_pseudogene
MMP10	0.224543	-3.40838	0.857679	-2.77525	5.7987	291.431	3.92836e-14	3.61155e-13	ENSG00000166670	protein_coding
HTATIP2	-1.2498	-1.16595	0.857492	0.941345	11.6362	623.019	9.97754e-17	2.23034e-15	ENSG00000109854	protein_coding
ADSS1	-2.8306	-1.47357	0.856889	2.21391	6.46376	1776.23	2.46786e-20	2.90505e-18	ENSG00000185100	protein_coding
PINK1	-1.46508	-0.2473	0.856882	2.07466	10.0685	657.395	6.52696e-17	1.56977e-15	ENSG00000158828	protein_coding
NBR2	-1.09404	0.170388	0.856695	2.12112	7.81448	281.148	5.20196e-14	4.61115e-13	ENSG00000198496	lncRNA
GLRX	0.611934	1.64424	0.856644	1.88895	10.9169	646.252	7.47121e-17	1.76138e-15	ENSG00000173221	protein_coding
GLRX	0.787318	1.87689	0.856605	1.94617	9.57028	756.147	2.15805e-17	6.38017e-16	ENSG00000173221	protein_coding
NOTCH1	-1.1737	-1.00147	0.856356	1.02859	9.04627	349.416	9.48207e-15	1.05304e-13	ENSG00000148400	protein_coding
SLCO1B3	7.34852	6.37425	0.855644	-0.118624	7.55863	1393.45	1.69647e-19	1.29955e-17	ENSG00000111700	protein_coding
SELENOM	-1.29719	-1.45571	0.855373	0.696854	8.58112	331.042	1.44834e-14	1.52107e-13	ENSG00000198832	protein_coding
HPGD	-0.491588	0.393013	0.855146	1.73975	6.11351	97.8901	1.75285e-10	7.15243e-10	ENSG00000164120	protein_coding
TOGARAM1	-0.304713	-0.0630963	0.854679	1.0963	9.48898	179.579	1.6976e-12	1.02131e-11	ENSG00000198718	protein_coding
TRIM56	-0.713885	0.483407	0.854396	2.05169	8.57945	430.149	1.85181e-15	2.59537e-14	ENSG00000169871	protein_coding
NNMT	-3.79982	-4.06296	0.854049	0.590907	10.9618	6100.64	1.34445e-24	3.05836e-21	ENSG00000166741	protein_coding
PACC1	1.01188	-0.4868	0.853682	-0.644999	10.5186	282.033	5.07578e-14	4.51568e-13	ENSG00000065600	protein_coding
CKMT2-AS1	1.19443	1.23337	0.853263	0.892202	8.25061	587.437	1.58757e-16	3.30702e-15	ENSG00000247572	lncRNA
EBLN3P	-0.129889	0.177096	0.853155	1.16014	10.3571	195.761	8.7065e-13	5.59755e-12	ENSG00000281649	lncRNA
DAB2	1.08499	0.338054	0.85312	0.106183	5.08535	98.2852	1.70043e-10	6.95286e-10	ENSG00000153071	protein_coding
EFNA4	-0.559041	-1.08512	0.852776	0.326696	8.1505	267.078	7.76844e-14	6.51802e-13	ENSG00000243364	protein_coding
COL27A1	1.02312	0.133275	0.852675	-0.0371734	6.03396	87.4799	4.07999e-10	1.56655e-09	ENSG00000196739	protein_coding
TBILA	-0.214865	0.209745	0.852639	1.27725	5.51648	140.445	1.12613e-11	5.70232e-11	ENSG00000285293	lncRNA
TBILA	-0.214865	0.209745	0.852639	1.27725	5.51648	140.445	1.12613e-11	5.70232e-11	ENSG00000261488	lncRNA
PREP	-0.059189	-1.24297	0.852487	-0.331294	7.71596	155.787	5.07959e-12	2.762e-11	ENSG00000085377	protein_coding
UTP25	-0.161766	-1.33682	0.852408	-0.322647	9.60993	357.233	7.97102e-15	9.06101e-14	ENSG00000117597	protein_coding
RPS6KA3	-0.381855	-1.07217	0.85235	0.162037	9.70842	186.633	1.26018e-12	7.81032e-12	ENSG00000177189	protein_coding
ATXN1	0.713935	1.35417	0.852004	1.49224	7.31659	377.265	5.1938e-15	6.24716e-14	ENSG00000124788	protein_coding
GOLGA2	0.284721	0.654345	0.8519	1.22152	9.98741	294.976	3.57389e-14	3.33139e-13	ENSG00000167110	protein_coding
ZBTB5	0.222448	0.4876	0.850683	1.11583	9.57217	317.444	2.01184e-14	2.02303e-13	ENSG00000168795	protein_coding
CCDC50	1.32655	0.807595	0.850283	0.331333	9.48101	452.472	1.24351e-15	1.85045e-14	ENSG00000152492	protein_coding
BTN2A1	1.49455	0.790098	0.850262	0.14581	10.1163	495.466	6.08269e-16	1.00803e-14	ENSG00000112763	protein_coding
AP1G2-AS1	-0.260616	0.0566306	0.849903	1.16715	6.7795	226.668	2.78975e-13	2.03238e-12	ENSG00000258727	lncRNA
MAP2K3	2.54895	0.192292	0.849838	-1.50682	9.29313	436.374	1.65385e-15	2.35458e-14	ENSG00000034152	protein_coding
NAV3	5.31079	2.40333	0.849504	-2.05796	8.81152	3241.85	2.0628e-22	8.62471e-20	ENSG00000067798	protein_coding
ANXA6	4.27121	3.69546	0.849384	0.273638	9.45416	1933.33	1.25839e-20	1.75028e-18	ENSG00000197043	protein_coding
DYNC1H1	2.59017	1.92714	0.849212	0.186176	8.84565	62.0414	5.19237e-09	1.69536e-08	ENSG00000197102	protein_coding
CD44	-0.033564	0.391598	0.849159	1.27432	11.434	524.68	3.87198e-16	6.95817e-15	ENSG00000026508	protein_coding
HNRNPU	-1.21171	-1.51493	0.848833	0.545613	9.62078	155.001	5.28124e-12	2.86254e-11	ENSG00000153187	protein_coding
IFI16	-0.436838	-1.55617	0.848788	-0.270542	11.2965	355.728	8.23943e-15	9.32687e-14	ENSG00000163565	protein_coding
ARHGEF18	2.05273	1.4165	0.848433	0.212194	10.8756	950.695	3.52112e-18	1.4813e-16	ENSG00000104880	protein_coding
ZFP28	2.92995	2.33932	0.848414	0.257784	5.83687	96.0638	2.02007e-10	8.15208e-10	ENSG00000196867	protein_coding
FHL1	-0.346736	0.193214	0.848382	1.38833	7.98955	159.625	4.21205e-12	2.33253e-11	ENSG00000022267	protein_coding
TSC22D2	-0.317914	-1.24168	0.847834	-0.0759359	7.0717	196.208	8.55411e-13	5.512e-12	ENSG00000196428	protein_coding
MUC20-OT1	-0.951413	-0.492604	0.847583	1.30639	7.33919	72.7963	1.60244e-09	5.62735e-09	ENSG00000242086	lncRNA
EIF2AK3	-0.487102	-0.0749816	0.846182	1.2583	10.0074	388.328	4.13884e-15	5.15211e-14	ENSG00000172071	protein_coding
PTPRR	2.45085	1.76416	0.8461	0.159405	5.30073	241.163	1.72192e-13	1.32351e-12	ENSG00000153233	protein_coding
PARP6	-0.127735	0.19998	0.846015	1.17373	9.09961	144.078	9.25841e-12	4.77711e-11	ENSG00000137817	protein_coding
ZNF441	1.39245	0.932189	0.845899	0.385641	5.01151	216.321	4.01147e-13	2.79963e-12	ENSG00000197044	protein_coding
NQO1	-0.188278	0.23747	0.845259	1.27101	12.7466	286.086	4.54015e-14	4.09668e-13	ENSG00000181019	protein_coding
BRD4	1.79442	1.35767	0.843888	0.407136	11.2097	280.379	5.31447e-14	4.70033e-13	ENSG00000141867	protein_coding
DAGLB	1.02003	0.807908	0.843871	0.631751	8.56279	108.787	7.89343e-11	3.42801e-10	ENSG00000164535	protein_coding
MAGI1	2.4578	1.82156	0.842902	0.206659	8.14286	475.92	8.35297e-16	1.31548e-14	ENSG00000151276	protein_coding
MAGI1	2.4578	1.82156	0.842902	0.206659	8.14286	475.92	8.35297e-16	1.31548e-14	ENSG00000282956	protein_coding
KDM4B	-0.0604871	0.122836	0.841803	1.02513	8.30309	78.7264	8.96287e-10	3.27177e-09	ENSG00000127663	protein_coding
TRIM23	1.04769	0.522102	0.841535	0.315945	7.68619	52.9599	1.63744e-08	5.01253e-08	ENSG00000113595	protein_coding
HDAC9	1.20092	0.379801	0.840556	0.0194328	4.57615	88.9616	3.5975e-10	1.39392e-09	ENSG00000048052	protein_coding
CYBRD1	1.04472	2.60129	0.840363	2.39693	8.7056	1500.64	9.41843e-20	8.27725e-18	ENSG00000071967	protein_coding
AZIN2	1.59626	1.01311	0.839413	0.256268	6.59813	136.299	1.41672e-11	7.03754e-11	ENSG00000142920	protein_coding
LINC00973	7.49015	5.95213	0.83911	-0.698915	7.24029	5067.37	5.89258e-24	8.40086e-21	ENSG00000240476	lncRNA
APOL6	-0.58509	-0.153107	0.839078	1.27106	6.99276	130.026	2.03132e-11	9.81968e-11	ENSG00000221963	protein_coding
PVT1	-0.311162	0.160467	0.838576	1.3102	9.10101	151.635	6.25267e-12	3.33866e-11	ENSG00000249859	lncRNA
CAST	-0.287071	0.00966124	0.838458	1.13519	11.2903	313.454	2.22136e-14	2.1963e-13	ENSG00000153113	protein_coding
KIAA1109	-0.45082	0.112421	0.835908	1.39915	10.0397	338.869	1.2059e-14	1.29697e-13	ENSG00000138688	protein_coding
PHACTR1	1.18163	0.340726	0.835587	-0.00531985	4.39708	27.9098	1.3943e-06	3.43022e-06	ENSG00000112137	protein_coding
KDM5B	-1.67758	-1.2642	0.835417	1.2488	10.2669	1274.53	3.44387e-19	2.28757e-17	ENSG00000117139	protein_coding
SH3BP5	-0.256581	-0.0431235	0.834686	1.04814	9.50857	296.279	3.45277e-14	3.23435e-13	ENSG00000131370	protein_coding
ZNF317	1.16671	0.705476	0.834317	0.37308	9.98981	354.886	8.39409e-15	9.48312e-14	ENSG00000130803	protein_coding
CDK6	1.90275	-0.17766	0.834194	-1.24622	10.1009	328.953	1.52201e-14	1.58901e-13	ENSG00000105810	protein_coding
NEB	-0.139568	0.124992	0.834087	1.09865	5.52204	44.4104	5.7556e-08	1.64559e-07	ENSG00000183091	protein_coding
FNDC3A	1.02463	0.477941	0.833991	0.2873	7.24037	18.7693	1.7541e-05	3.89511e-05	ENSG00000102531	protein_coding
DAAM1	-2.22517	-1.81068	0.833844	1.24833	9.50892	1067.15	1.40886e-18	7.07519e-17	ENSG00000100592	protein_coding
SNX21	1.42952	1.04066	0.833818	0.444961	8.13158	406.657	2.88035e-15	3.78278e-14	ENSG00000124104	protein_coding
	1.0005	0.172442	0.833187	0.00513375	3.97219	59.3782	7.15066e-09	2.29003e-08	ENSG00000275481	lncRNA
ZNF75D	-0.847802	-0.515454	0.833126	1.16547	6.70584	86.21	4.55194e-10	1.7335e-09	ENSG00000186376	protein_coding
DYSF	1.48761	1.14611	0.832954	0.491457	9.07382	311.976	2.30509e-14	2.26597e-13	ENSG00000135636	protein_coding
PRTG	3.20136	1.51014	0.832926	-0.858296	5.90653	394.878	3.62901e-15	4.60572e-14	ENSG00000166450	protein_coding
ATG14	0.335229	0.806374	0.832829	1.30397	9.05448	391.703	3.86671e-15	4.86409e-14	ENSG00000126775	protein_coding
HIPK2	-0.885392	-0.351003	0.831921	1.36631	9.80874	127.906	2.30304e-11	1.1018e-10	ENSG00000064393	protein_coding
MYO5A	-0.362297	0.298233	0.831311	1.49184	9.28543	364.487	6.80755e-15	7.9407e-14	ENSG00000197535	protein_coding
ST3GAL1	1.12668	0.338885	0.831252	0.0434535	7.98333	157.384	4.69625e-12	2.57236e-11	ENSG00000008513	protein_coding
MICAL2	1.92656	1.2286	0.830679	0.132713	6.78812	169.302	2.67595e-12	1.54038e-11	ENSG00000133816	protein_coding
UTP25	-0.167135	-1.28222	0.830065	-0.285015	10.1752	454.854	1.19315e-15	1.78742e-14	ENSG00000117597	protein_coding
ZBTB10	-0.396551	0.0847945	0.829593	1.31094	5.87099	91.2024	2.98503e-10	1.17218e-09	ENSG00000205189	protein_coding
CLEC2B	-0.648363	0.251529	0.829332	1.72922	8.44112	341.554	1.1335e-14	1.2276e-13	ENSG00000110852	protein_coding
RRP7A	-0.070798	-1.23743	0.828783	-0.337852	8.06966	109.204	7.6679e-11	3.33458e-10	ENSG00000189306	protein_coding
FLNA	1.0898	0.871761	0.828234	0.610194	10.4493	314.562	2.16081e-14	2.14634e-13	ENSG00000196924	protein_coding
RGL2	0.525325	1.09846	0.82819	1.40133	9.30861	294.91	3.58012e-14	3.33543e-13	ENSG00000224841	protein_coding
RGL2	0.525325	1.09846	0.82819	1.40133	9.30861	294.91	3.58012e-14	3.33543e-13	ENSG00000206282	protein_coding
RGL2	0.525325	1.09846	0.82819	1.40133	9.30861	294.91	3.58012e-14	3.33543e-13	ENSG00000237825	protein_coding
RGL2	0.525325	1.09846	0.82819	1.40133	9.30861	294.91	3.58012e-14	3.33543e-13	ENSG00000237441	protein_coding
RGL2	0.525325	1.09846	0.82819	1.40133	9.30861	294.91	3.58012e-14	3.33543e-13	ENSG00000228736	protein_coding
FNIP1	-0.316631	0.0828668	0.827561	1.22706	10.7476	208.23	5.39354e-13	3.64618e-12	ENSG00000217128	protein_coding
CSNK1G1	-0.849445	-1.18669	0.827555	0.49031	9.29549	420.917	2.19648e-15	2.995e-14	ENSG00000169118	protein_coding
STK10	1.35322	0.911212	0.827377	0.385373	9.46843	125.35	2.68663e-11	1.27039e-10	ENSG00000072786	protein_coding
COX19	-0.382487	0.852888	0.827117	2.06249	7.27509	260.19	9.52577e-14	7.80368e-13	ENSG00000240230	protein_coding
CHKA	2.97624	2.37847	0.826999	0.229227	9.01047	1274.46	3.44535e-19	2.28757e-17	ENSG00000110721	protein_coding
DSTYK	-1.03614	-1.22722	0.825138	0.634064	8.81806	657.932	6.48499e-17	1.56041e-15	ENSG00000133059	protein_coding
ZSWIM6	1.29719	1.1422	0.824987	0.669992	10.6276	541.635	3.01285e-16	5.63966e-15	ENSG00000130449	protein_coding
PAG1	1.98563	2.38911	0.824909	1.22839	6.30269	760.672	2.05855e-17	6.13191e-16	ENSG00000076641	protein_coding
ADPRM	0.68779	1.09732	0.824352	1.23389	8.98025	556.645	2.42832e-16	4.70839e-15	ENSG00000170222	protein_coding
SEC14L1	0.851204	2.1601	0.824277	2.13317	9.34764	1116.72	9.82895e-19	5.23843e-17	ENSG00000129657	protein_coding
PTHLH	0.275207	-4.33936	0.823955	-3.79061	6.3089	1727.59	3.07705e-20	3.36014e-18	ENSG00000087494	protein_coding
SLC7A5	-0.55091	-1.54467	0.823717	-0.170039	13.1282	172.725	2.29285e-12	1.34061e-11	ENSG00000103257	protein_coding
DCP1A	1.00091	0.430314	0.823602	0.253006	9.88798	211.743	4.73658e-13	3.2448e-12	ENSG00000272886	protein_coding
RNF169	1.00491	0.751393	0.823089	0.569568	9.79842	330.095	1.4812e-14	1.55082e-13	ENSG00000166439	protein_coding
ZNF75D	-0.895642	-0.64948	0.823051	1.06921	7.05439	222.004	3.27929e-13	2.34312e-12	ENSG00000186376	protein_coding
STING1	-0.00225984	-1.20597	0.822813	-0.380901	7.24287	112.75	6.01715e-11	2.66457e-10	ENSG00000184584	protein_coding
STING1	-0.00225984	-1.20597	0.822813	-0.380901	7.24287	112.75	6.01715e-11	2.66457e-10	ENSG00000288243	protein_coding
FGFR3	-2.41965	-2.88299	0.822559	0.359217	8.27037	787.096	1.57106e-17	4.9317e-16	ENSG00000068078	protein_coding
DCUN1D4	-1.17358	-1.10949	0.821635	0.885725	9.13069	547.183	2.7801e-16	5.26536e-15	ENSG00000109184	protein_coding
GPR137B	-1.7936	-1.75204	0.821566	0.863128	9.23446	1850.89	1.77924e-20	2.25476e-18	ENSG00000077585	protein_coding
RASSF5	-0.600715	0.404817	0.821517	1.82705	8.98191	655.851	6.64944e-17	1.59624e-15	ENSG00000266094	protein_coding
LETM2	1.51858	-0.976823	0.821496	-1.6739	8.40307	154.047	5.53806e-12	2.98912e-11	ENSG00000165046	protein_coding
CDK6	1.81566	-0.215475	0.821362	-1.20977	11.3413	658.024	6.47786e-17	1.55943e-15	ENSG00000105810	protein_coding
IRF7	1.59325	1.11783	0.820921	0.345506	7.76903	250.736	1.27135e-13	1.00867e-12	ENSG00000276561	protein_coding
IRF7	1.59325	1.11783	0.820921	0.345506	7.76903	250.736	1.27135e-13	1.00867e-12	ENSG00000185507	protein_coding
SETD2	1.13284	0.164753	0.82033	-0.147761	7.38623	31.8461	5.76134e-07	1.47471e-06	ENSG00000181555	protein_coding
LTBP1	-0.895769	-2.4017	0.819592	-0.686341	8.67249	264.353	8.41592e-14	7.0029e-13	ENSG00000049323	protein_coding
ITPKB	-1.88185	-2.70075	0.819537	0.000637325	7.51941	508.441	4.96136e-16	8.53186e-15	ENSG00000143772	protein_coding
NAGS	3.42872	2.20896	0.819392	-0.40037	7.64742	583.133	1.68248e-16	3.47073e-15	ENSG00000161653	protein_coding
GOLT1B	0.299146	-1.30371	0.817822	-0.785036	10.1092	84.2207	5.42009e-10	2.0402e-09	ENSG00000111711	protein_coding
GPATCH8	1.27395	0.471183	0.817253	0.0144889	8.66141	146.453	8.16663e-12	4.26089e-11	ENSG00000186566	protein_coding
SAMD5	0.491087	0.710576	0.817006	1.0365	7.91253	216.094	4.04443e-13	2.81995e-12	ENSG00000203727	protein_coding
ZFX	-0.349136	-1.40288	0.816165	-0.237581	7.57355	268.865	7.37432e-14	6.22909e-13	ENSG00000005889	protein_coding
BPNT2	0.529922	-1.04083	0.815854	-0.754894	9.50945	195.882	8.66498e-13	5.57784e-12	ENSG00000104331	protein_coding
DAGLB	1.14803	0.857722	0.815455	0.525152	8.03003	111.938	6.35641e-11	2.80248e-10	ENSG00000164535	protein_coding
MED12L	1.03728	0.434913	0.814875	0.212507	4.94791	54.5965	1.31464e-08	4.07245e-08	ENSG00000144893	protein_coding
MAP4K5	1.20281	0.508074	0.81483	0.120091	10.41	79.5386	8.30375e-10	3.04584e-09	ENSG00000012983	protein_coding
NUMB	1.92842	1.37209	0.813943	0.25761	6.097	144.429	9.08725e-12	4.69445e-11	ENSG00000133961	protein_coding
[truncated: 9,809 more rows]
