# Supplementary material for: High Glucose Increases DNA Damage and Elevates the Expression of Multiple DDR Genes
Source: Genes (Basel). 2023 Jan 5;14(1):144. doi: 10.3390/genes14010144 (PMC9858638; doi:10.3390/genes14010144)
Supplement: Supplementary file 1 [file genes-14-00144-s001.zip › Table S4.xlsx]

## Sheet: green_pathways
	ID	Description	GeneRatio	BgRatio	pvalue	p.adjust	qvalue	geneID	Count
R-HSA-5368287	R-HSA-5368287	Mitochondrial translation	26/613	93/10867	4.48537e-12	5.34656e-09	4.40982e-09	MRPS12/MRPL57/MRPL28/MRPL3/MRPS11/MRPL13/MRPS34/MRPL35/MRPS18C/MRPL42/MRPS7/MRPL20/MRPL24/AURKAIP1/MRPL36/MRPS26/MRPL41/MRRF/GFM1/MRPL51/MRPL30/GFM2/MRPS15/MRPS9/MRPL55/TUFM	26
R-HSA-5389840	R-HSA-5389840	Mitochondrial translation elongation	24/613	87/10867	4.11414e-11	1.63469e-08	1.34828e-08	MRPS12/MRPL57/MRPL28/MRPL3/MRPS11/MRPL13/MRPS34/MRPL35/MRPS18C/MRPL42/MRPS7/MRPL20/MRPL24/AURKAIP1/MRPL36/MRPS26/MRPL41/GFM1/MRPL51/MRPL30/MRPS15/MRPS9/MRPL55/TUFM	24
R-HSA-5419276	R-HSA-5419276	Mitochondrial translation termination	24/613	87/10867	4.11414e-11	1.63469e-08	1.34828e-08	MRPS12/MRPL57/MRPL28/MRPL3/MRPS11/MRPL13/MRPS34/MRPL35/MRPS18C/MRPL42/MRPS7/MRPL20/MRPL24/AURKAIP1/MRPL36/MRPS26/MRPL41/MRRF/MRPL51/MRPL30/GFM2/MRPS15/MRPS9/MRPL55	24
R-HSA-69620	R-HSA-69620	Cell Cycle Checkpoints	47/613	294/10867	6.27609e-11	1.8634e-08	1.53692e-08	ATRIP/MCM5/CENPA/UBE2N/MAD2L1/MCM6/BRCA1/PKMYT1/BARD1/PSMD12/CCNA2/KIF2A/PSMC2/CDC23/ORC5/PSMD1/PAFAH1B1/ITGB3BP/H2AX/ANAPC15/MCM2/EXO1/PSME3/PSMA5/PSMB8/WRN/PSMD9/ANAPC10/ORC3/ATR/UBE2V2/BABAM2/PPP2CA/DNA2/MCM4/CENPS/CCNB1/NUP37/ZWILCH/RMI1/DYNLL2/BRIP1/PPP2R5E/RHNO1/ANAPC1/CENPH/RPS27A	47
R-HSA-69242	R-HSA-69242	S Phase	33/613	162/10867	7.81626e-11	1.8634e-08	1.53692e-08	SMC1A/GINS2/ESCO2/PCNA/MCM5/POLA1/POLA2/MCM6/PSMD12/CCNA2/SKP2/PSMC2/CDC23/ORC5/POLD2/TFDP2/PSMD1/ANAPC15/MCM2/PSME3/PSMA5/PSMB8/PSMD9/AKT1/ANAPC10/ORC3/DNA2/PDS5A/MCM4/ANAPC1/LIN9/LIN54/RPS27A	33
R-HSA-72766	R-HSA-72766	Translation	46/613	291/10867	1.49226e-10	2.96462e-08	2.44521e-08	PPA2/FARSB/EARS2/RARS2/MRPS12/MRPL57/EIF3M/EIF3A/AIMP2/GSPT1/FARS2/EIF2S1/EIF4E/AIMP1/MRPL28/EIF3J/EIF3E/MRPL3/MRPS11/RPL23/MRPL13/SPCS1/MRPS34/MRPL35/MRPS18C/MRPL42/MRPS7/MRPL20/DARS2/MRPL24/AURKAIP1/MRPL36/MRPS26/MRPL41/MRRF/GFM1/MRPL51/MRPL30/GFM2/MRPS15/MRPS9/MRPL55/EIF3H/TUFM/RPS27A/MARS2	46
R-HSA-5368286	R-HSA-5368286	Mitochondrial translation initiation	22/613	87/10867	1.6604e-09	2.7144e-07	2.23883e-07	MRPS12/MRPL57/MRPL28/MRPL3/MRPS11/MRPL13/MRPS34/MRPL35/MRPS18C/MRPL42/MRPS7/MRPL20/MRPL24/AURKAIP1/MRPL36/MRPS26/MRPL41/MRPL51/MRPL30/MRPS15/MRPS9/MRPL55	22
R-HSA-69306	R-HSA-69306	DNA Replication	27/613	128/10867	1.87808e-09	2.7144e-07	2.23883e-07	GINS2/PCNA/MCM5/POLA1/POLA2/MCM6/PSMD12/CCNA2/SKP2/PSMC2/CDC23/ORC5/POLD2/PSMD1/ANAPC15/MCM2/PSME3/PSMA5/PSMB8/E2F2/PSMD9/ANAPC10/ORC3/DNA2/MCM4/ANAPC1/RPS27A	27
R-HSA-69239	R-HSA-69239	Synthesis of DNA	26/613	120/10867	2.04946e-09	2.7144e-07	2.23883e-07	GINS2/PCNA/MCM5/POLA1/POLA2/MCM6/PSMD12/CCNA2/SKP2/PSMC2/CDC23/ORC5/POLD2/PSMD1/ANAPC15/MCM2/PSME3/PSMA5/PSMB8/PSMD9/ANAPC10/ORC3/DNA2/MCM4/ANAPC1/RPS27A	26
R-HSA-69481	R-HSA-69481	G2/M Checkpoints	30/613	168/10867	1.49406e-08	1.58523e-06	1.30749e-06	ATRIP/MCM5/UBE2N/MCM6/BRCA1/PKMYT1/BARD1/PSMD12/PSMC2/ORC5/PSMD1/H2AX/MCM2/EXO1/PSME3/PSMA5/PSMB8/WRN/PSMD9/ORC3/ATR/UBE2V2/BABAM2/DNA2/MCM4/CCNB1/RMI1/BRIP1/RHNO1/RPS27A	30
R-HSA-1428517	R-HSA-1428517	The citric acid (TCA) cycle and respiratory electron transport	31/613	178/10867	1.58563e-08	1.58523e-06	1.30749e-06	NDUFAF6/PDHA1/LRPPRC/ATP5PD/NDUFA6/ATP5PF/COX5A/COX7B/TRAP1/NDUFS6/LDHB/ETFA/UQCRQ/ETFB/NDUFB5/SLC16A3/NDUFB3/FH/ATP5F1C/LDHC/PDK3/IDH2/NDUFV1/DLD/DLAT/SUCLG2/UQCR11/NDUFAF5/ACAD9/NDUFV3/COX18	31
R-HSA-9675135	R-HSA-9675135	Diseases of DNA repair	13/613	34/10867	1.59587e-08	1.58523e-06	1.30749e-06	RAD51B/MSH6/BRCA1/BARD1/MLH1/EXO1/WRN/NTHL1/RAD51D/DNA2/PALB2/RMI1/BRIP1	13
R-HSA-453279	R-HSA-453279	Mitotic G1 phase and G1/S transition	27/613	149/10867	5.75269e-08	5.27477e-06	4.35062e-06	MYBL2/PCNA/MCM5/POLA1/POLA2/MCM6/PSMD12/CCNA2/SKP2/PSMC2/ORC5/TFDP2/PSMD1/MCM2/PSME3/PSMA5/PSMB8/E2F2/PSMD9/AKT1/ORC3/PPP2CA/MCM4/CCNB1/LIN9/LIN54/RPS27A	27
R-HSA-69206	R-HSA-69206	G1/S Transition	25/613	131/10867	6.21924e-08	5.29524e-06	4.3675e-06	PCNA/MCM5/POLA1/POLA2/MCM6/PSMD12/CCNA2/SKP2/PSMC2/ORC5/TFDP2/PSMD1/MCM2/PSME3/PSMA5/PSMB8/PSMD9/AKT1/ORC3/PPP2CA/MCM4/CCNB1/LIN9/LIN54/RPS27A	25
R-HSA-5685942	R-HSA-5685942	HDR through Homologous Recombination (HRR)	17/613	67/10867	1.13511e-07	8.71519e-06	7.18826e-06	GEN1/RAD51B/ATRIP/PCNA/BRCA1/BARD1/POLD2/EXO1/WRN/ATR/RAD51D/DNA2/PALB2/RMI1/BRIP1/RHNO1/RPS27A	17
R-HSA-69052	R-HSA-69052	Switching of origins to a post-replicative state	20/613	91/10867	1.16982e-07	8.71519e-06	7.18826e-06	MCM5/MCM6/PSMD12/CCNA2/SKP2/PSMC2/CDC23/ORC5/PSMD1/ANAPC15/MCM2/PSME3/PSMA5/PSMB8/PSMD9/ANAPC10/ORC3/MCM4/ANAPC1/RPS27A	20
R-HSA-5693579	R-HSA-5693579	Homologous DNA Pairing and Strand Exchange	13/613	42/10867	2.88554e-07	1.64294e-05	1.35509e-05	RAD51B/ATRIP/BRCA1/BARD1/EXO1/WRN/ATR/RAD51D/DNA2/PALB2/RMI1/BRIP1/RHNO1	13
R-HSA-9675136	R-HSA-9675136	Diseases of DNA Double-Strand Break Repair	10/613	24/10867	2.89444e-07	1.64294e-05	1.35509e-05	RAD51B/BRCA1/BARD1/EXO1/WRN/RAD51D/DNA2/PALB2/RMI1/BRIP1	10
R-HSA-9701193	R-HSA-9701193	Defective HDR through Homologous Recombination (HRR) due to PALB2 loss of function	10/613	24/10867	2.89444e-07	1.64294e-05	1.35509e-05	RAD51B/BRCA1/BARD1/EXO1/WRN/RAD51D/DNA2/PALB2/RMI1/BRIP1	10
R-HSA-9704331	R-HSA-9704331	Defective HDR through Homologous Recombination Repair (HRR) due to PALB2 loss of BRCA1 binding function	10/613	24/10867	2.89444e-07	1.64294e-05	1.35509e-05	RAD51B/BRCA1/BARD1/EXO1/WRN/RAD51D/DNA2/PALB2/RMI1/BRIP1	10
R-HSA-9704646	R-HSA-9704646	Defective HDR through Homologous Recombination Repair (HRR) due to PALB2 loss of BRCA2/RAD51/RAD51C binding function	10/613	24/10867	2.89444e-07	1.64294e-05	1.35509e-05	RAD51B/BRCA1/BARD1/EXO1/WRN/RAD51D/DNA2/PALB2/RMI1/BRIP1	10
R-HSA-5693532	R-HSA-5693532	DNA Double-Strand Break Repair	27/613	167/10867	6.35841e-07	3.4451e-05	2.84151e-05	GEN1/RAD51B/ATRIP/PCNA/TIMELESS/UBE2N/BRCA1/BARD1/CCNA2/POLD2/H2AX/EXO1/WRN/XRCC5/ATR/UBE2V2/BABAM2/RAD51D/PARP1/DNA2/PAXIP1/BAZ1B/PALB2/RMI1/BRIP1/RHNO1/RPS27A	27
R-HSA-5693538	R-HSA-5693538	Homology Directed Repair	24/613	138/10867	6.88863e-07	3.51226e-05	2.8969e-05	GEN1/RAD51B/ATRIP/PCNA/TIMELESS/UBE2N/BRCA1/BARD1/CCNA2/POLD2/H2AX/EXO1/WRN/ATR/UBE2V2/BABAM2/RAD51D/PARP1/DNA2/PALB2/RMI1/BRIP1/RHNO1/RPS27A	24
R-HSA-5693554	R-HSA-5693554	Resolution of D-loop Structures through Synthesis-Dependent Strand Annealing (SDSA)	10/613	26/10867	7.07167e-07	3.51226e-05	2.8969e-05	RAD51B/BRCA1/BARD1/EXO1/WRN/RAD51D/DNA2/PALB2/RMI1/BRIP1	10
R-HSA-73894	R-HSA-73894	DNA Repair	42/613	335/10867	8.38006e-07	3.99561e-05	3.29557e-05	INO80C/GEN1/RAD51B/ATRIP/MSH6/RUVBL1/PCNA/TIMELESS/UBE2N/BRCA1/BARD1/CCNA2/ACTB/MLH1/POLD2/USP7/TDG/H2AX/EXO1/UFD1/WRN/XRCC5/ATR/UBE2V2/BABAM2/NTHL1/RAD51D/PARP1/DNA2/PAXIP1/CENPS/RCHY1/BAZ1B/PALB2/RMI1/FAAP100/BRIP1/UBE2T/RHNO1/NEIL2/POLR2D/RPS27A	42
R-HSA-5693616	R-HSA-5693616	Presynaptic phase of homologous DNA pairing and strand exchange	12/613	39/10867	8.93338e-07	4.09561e-05	3.37805e-05	RAD51B/ATRIP/BRCA1/BARD1/EXO1/WRN/ATR/RAD51D/DNA2/RMI1/BRIP1/RHNO1	12
R-HSA-6790901	R-HSA-6790901	rRNA modification in the nucleus and cytosol	15/613	61/10867	9.81431e-07	4.33284e-05	3.57371e-05	WDR3/RRP9/UTP3/NHP2/EMG1/PDCD11/FCF1/WDR43/TSR3/MPHOSPH10/NOC4L/WDR75/IMP3/NOP58/UTP15	15
R-HSA-5693568	R-HSA-5693568	Resolution of D-loop Structures through Holliday Junction Intermediates	11/613	33/10867	1.04193e-06	4.43564e-05	3.6585e-05	GEN1/RAD51B/BRCA1/BARD1/EXO1/WRN/RAD51D/DNA2/PALB2/RMI1/BRIP1	11
R-HSA-5693567	R-HSA-5693567	HDR through Homologous Recombination (HRR) or Single Strand Annealing (SSA)	23/613	132/10867	1.13459e-06	4.66355e-05	3.84648e-05	GEN1/RAD51B/ATRIP/PCNA/TIMELESS/UBE2N/BRCA1/BARD1/CCNA2/POLD2/H2AX/EXO1/WRN/ATR/UBE2V2/BABAM2/RAD51D/DNA2/PALB2/RMI1/BRIP1/RHNO1/RPS27A	23
R-HSA-5693537	R-HSA-5693537	Resolution of D-Loop Structures	11/613	34/10867	1.4625e-06	5.811e-05	4.7929e-05	GEN1/RAD51B/BRCA1/BARD1/EXO1/WRN/RAD51D/DNA2/PALB2/RMI1/BRIP1	11
R-HSA-68949	R-HSA-68949	Orc1 removal from chromatin	16/613	71/10867	1.51485e-06	5.82486e-05	4.80433e-05	MCM5/MCM6/PSMD12/CCNA2/SKP2/PSMC2/ORC5/PSMD1/MCM2/PSME3/PSMA5/PSMB8/PSMD9/ORC3/MCM4/RPS27A	16
R-HSA-69002	R-HSA-69002	DNA Replication Pre-Initiation	17/613	85/10867	4.14864e-06	0.000154271	0.000127242	MCM5/POLA1/POLA2/MCM6/PSMD12/PSMC2/ORC5/PSMD1/MCM2/PSME3/PSMA5/PSMB8/E2F2/PSMD9/ORC3/MCM4/RPS27A	17
R-HSA-68867	R-HSA-68867	Assembly of the pre-replicative complex	15/613	68/10867	4.27093e-06	0.000154271	0.000127242	MCM5/MCM6/PSMD12/PSMC2/ORC5/PSMD1/MCM2/PSME3/PSMA5/PSMB8/E2F2/PSMD9/ORC3/MCM4/RPS27A	15
R-HSA-69190	R-HSA-69190	DNA strand elongation	10/613	32/10867	6.30847e-06	0.000221168	0.000182418	GINS2/PCNA/MCM5/POLA1/POLA2/MCM6/POLD2/MCM2/DNA2/MCM4	10
R-HSA-163200	R-HSA-163200	Respiratory electron transport, ATP synthesis by chemiosmotic coupling, and heat production by uncoupling proteins.	21/613	127/10867	7.77627e-06	0.000264838	0.000218437	NDUFAF6/LRPPRC/ATP5PD/NDUFA6/ATP5PF/COX5A/COX7B/TRAP1/NDUFS6/ETFA/UQCRQ/ETFB/NDUFB5/NDUFB3/ATP5F1C/NDUFV1/UQCR11/NDUFAF5/ACAD9/NDUFV3/COX18	21
R-HSA-2467813	R-HSA-2467813	Separation of Sister Chromatids	27/613	191/10867	8.87524e-06	0.000292881	0.000241568	SMC1A/CENPA/MAD2L1/PSMD12/KIF2A/PSMC2/CDC23/PSMD1/PAFAH1B1/ITGB3BP/ANAPC15/PSME3/PSMA5/PSMB8/TUBB6/PSMD9/ANAPC10/PPP2CA/PDS5A/CENPS/NUP37/ZWILCH/DYNLL2/PPP2R5E/ANAPC1/CENPH/RPS27A	27
R-HSA-68882	R-HSA-68882	Mitotic Anaphase	31/613	236/10867	9.09112e-06	0.000292881	0.000241568	SMC1A/NUP58/CENPA/MAD2L1/PSMD12/KIF2A/PSMC2/CDC23/PSMD1/PAFAH1B1/ITGB3BP/ANAPC15/LBR/PSME3/PSMA5/PSMB8/TUBB6/PSMD9/ANAPC10/PPP2CA/PDS5A/CENPS/CCNB1/NUP37/ZWILCH/CHMP6/DYNLL2/PPP2R5E/ANAPC1/CENPH/RPS27A	31
R-HSA-68886	R-HSA-68886	M Phase	46/613	418/10867	9.38368e-06	0.000294351	0.00024278	SDCCAG8/MCPH1/SMC1A/CEP41/NUP58/CENPA/MAD2L1/PSMD12/DCTN3/KIF2A/PSMC2/CDC23/SET/PSMD1/PAFAH1B1/ITGB3BP/H2AX/ANAPC15/LBR/PSME3/PSMA5/PSMB8/TUBB6/PSMD9/ANAPC10/PPP2CA/TUBGCP5/PDS5A/MZT2A/CEP131/MZT2B/CENPS/CCNB1/NCAPD3/NUP210/KIF20A/NUP37/ZWILCH/CHMP6/HAUS6/DYNLL2/MZT1/PPP2R5E/ANAPC1/CENPH/RPS27A	46
R-HSA-2555396	R-HSA-2555396	Mitotic Metaphase and Anaphase	31/613	237/10867	9.91405e-06	0.000303014	0.000249925	SMC1A/NUP58/CENPA/MAD2L1/PSMD12/KIF2A/PSMC2/CDC23/PSMD1/PAFAH1B1/ITGB3BP/ANAPC15/LBR/PSME3/PSMA5/PSMB8/TUBB6/PSMD9/ANAPC10/PPP2CA/PDS5A/CENPS/CCNB1/NUP37/ZWILCH/CHMP6/DYNLL2/PPP2R5E/ANAPC1/CENPH/RPS27A	31
R-HSA-15869	R-HSA-15869	Metabolism of nucleotides	18/613	100/10867	1.03425e-05	0.000308207	0.000254208	DTYMK/ENTPD5/AK4/HPRT1/PAICS/APRT/UMPS/CTPS1/ITPA/UCK2/DUT/PPAT/AK2/NME4/DCTPP1/GMPS/ADAL/DNPH1	18
R-HSA-69275	R-HSA-69275	G2/M Transition	27/613	196/10867	1.43755e-05	0.00041794	0.000344716	SDCCAG8/CEP41/MYBL2/PKMYT1/PSMD12/CCNA2/DCTN3/PSMC2/PSMD1/PAFAH1B1/PSME3/PSMA5/PSMB8/TUBB6/PSMD9/HMMR/PPP2CA/TUBGCP5/MZT2A/CEP131/MZT2B/CCNB1/HAUS6/MZT1/LIN9/LIN54/RPS27A	27
R-HSA-611105	R-HSA-611105	Respiratory electron transport	18/613	103/10867	1.58022e-05	0.000448482	0.000369906	NDUFAF6/LRPPRC/NDUFA6/COX5A/COX7B/TRAP1/NDUFS6/ETFA/UQCRQ/ETFB/NDUFB5/NDUFB3/NDUFV1/UQCR11/NDUFAF5/ACAD9/NDUFV3/COX18	18
R-HSA-453274	R-HSA-453274	Mitotic G2-G2/M phases	27/613	198/10867	1.73347e-05	0.000480533	0.000396342	SDCCAG8/CEP41/MYBL2/PKMYT1/PSMD12/CCNA2/DCTN3/PSMC2/PSMD1/PAFAH1B1/PSME3/PSMA5/PSMB8/TUBB6/PSMD9/HMMR/PPP2CA/TUBGCP5/MZT2A/CEP131/MZT2B/CCNB1/HAUS6/MZT1/LIN9/LIN54/RPS27A	27
R-HSA-176409	R-HSA-176409	APC/C:Cdc20 mediated degradation of mitotic proteins	15/613	76/10867	1.79649e-05	0.000486685	0.000401416	MAD2L1/PSMD12/CCNA2/PSMC2/CDC23/PSMD1/ANAPC15/PSME3/PSMA5/PSMB8/PSMD9/ANAPC10/CCNB1/ANAPC1/RPS27A	15
R-HSA-176814	R-HSA-176814	Activation of APC/C and APC/C:Cdc20 mediated degradation of mitotic proteins	15/613	77/10867	2.11707e-05	0.000560789	0.000462537	MAD2L1/PSMD12/CCNA2/PSMC2/CDC23/PSMD1/ANAPC15/PSME3/PSMA5/PSMB8/PSMD9/ANAPC10/CCNB1/ANAPC1/RPS27A	15
R-HSA-5685938	R-HSA-5685938	HDR through Single Strand Annealing (SSA)	10/613	37/10867	2.63561e-05	0.000682967	0.000563309	ATRIP/BRCA1/BARD1/EXO1/WRN/ATR/DNA2/RMI1/BRIP1/RHNO1	10
R-HSA-174143	R-HSA-174143	APC/C-mediated degradation of cell cycle proteins	16/613	88/10867	2.79752e-05	0.000694718	0.000573002	MAD2L1/PSMD12/CCNA2/SKP2/PSMC2/CDC23/PSMD1/ANAPC15/PSME3/PSMA5/PSMB8/PSMD9/ANAPC10/CCNB1/ANAPC1/RPS27A	16
R-HSA-453276	R-HSA-453276	Regulation of mitotic cell cycle	16/613	88/10867	2.79752e-05	0.000694718	0.000573002	MAD2L1/PSMD12/CCNA2/SKP2/PSMC2/CDC23/PSMD1/ANAPC15/PSME3/PSMA5/PSMB8/PSMD9/ANAPC10/CCNB1/ANAPC1/RPS27A	16
R-HSA-5693607	R-HSA-5693607	Processing of DNA double-strand break ends	17/613	98/10867	2.99071e-05	0.000727535	0.000600069	ATRIP/TIMELESS/UBE2N/BRCA1/BARD1/CCNA2/H2AX/EXO1/WRN/ATR/UBE2V2/BABAM2/DNA2/RMI1/BRIP1/RHNO1/RPS27A	17
R-HSA-176408	R-HSA-176408	Regulation of APC/C activators between G1/S and early anaphase	15/613	81/10867	3.96242e-05	0.000944642	0.000779137	MAD2L1/PSMD12/CCNA2/PSMC2/CDC23/PSMD1/ANAPC15/PSME3/PSMA5/PSMB8/PSMD9/ANAPC10/CCNB1/ANAPC1/RPS27A	15
R-HSA-174184	R-HSA-174184	Cdc20:Phospho-APC/C mediated degradation of Cyclin A	14/613	73/10867	4.76414e-05	0.0011135	0.000918411	MAD2L1/PSMD12/CCNA2/PSMC2/CDC23/PSMD1/ANAPC15/PSME3/PSMA5/PSMB8/PSMD9/ANAPC10/ANAPC1/RPS27A	14
R-HSA-179419	R-HSA-179419	APC:Cdc20 mediated degradation of cell cycle proteins prior to satisfation of the cell cycle checkpoint	14/613	74/10867	5.57682e-05	0.00127838	0.0010544	MAD2L1/PSMD12/CCNA2/PSMC2/CDC23/PSMD1/ANAPC15/PSME3/PSMA5/PSMB8/PSMD9/ANAPC10/ANAPC1/RPS27A	14
R-HSA-72306	R-HSA-72306	tRNA processing	17/613	107/10867	9.45187e-05	0.00212578	0.00175334	FAM98B/NUP58/LCMT2/METTL1/DDX1/POP7/RPP40/CDKAL1/NUP210/TSEN34/TRMT11/NUP37/TSEN2/DUS2/TRMT13/TRMT61B/ADAT2	17
R-HSA-180786	R-HSA-180786	Extension of Telomeres	11/613	51/10867	0.000101246	0.00220787	0.00182104	PIF1/RUVBL1/PCNA/POLA1/POLA2/CCNA2/PPP6C/POLD2/WRN/NHP2/DNA2	11
R-HSA-70895	R-HSA-70895	Branched-chain amino acid catabolism	7/613	21/10867	0.000101873	0.00220787	0.00182104	MCCC2/ACADSB/HIBCH/BCKDK/DBT/DLD/BCKDHB	7
R-HSA-72203	R-HSA-72203	Processing of Capped Intron-Containing Pre-mRNA	29/613	244/10867	0.000112176	0.00238775	0.00196941	TXNL4A/RBMX/FUS/NUP58/EIF4E/SRRT/SRSF2/SRSF1/SRSF11/HNRNPU/SRSF6/METTL3/PAPOLA/SLBP/HNRNPA3/SRSF7/U2SURP/NUP210/RBM8A/PRPF40A/MAGOHB/NUP37/THOC7/SNRNP25/WBP11/CPSF3/POLR2D/HNRNPK/SNRPA1	29
R-HSA-9609507	R-HSA-9609507	Protein localization	22/613	163/10867	0.000119793	0.00250515	0.00206624	PEX14/SLC25A13/PHYH/AGPS/MPV17/CYB5A/PEX10/FXN/BCS1L/PMPCA/TOMM22/TIMM8B/FIS1/TIMM10B/TIMM21/PECR/COA4/DNAJC19/CHCHD5/CHCHD4/NUDT19/RPS27A	22
R-HSA-1852241	R-HSA-1852241	Organelle biogenesis and maintenance	33/613	296/10867	0.000135007	0.00277463	0.0022885	SDCCAG8/IFT80/TTC26/MKS1/ATP5PD/SSBP1/CEP41/IFT27/ATP5PF/RAB11A/GABPB1/DCTN3/PAFAH1B1/ATP5F1C/TUBB6/IDH2/CEP131/B9D1/TGS1/IFT74/CEP97/HDAC3/IFT81/CEP83/HAUS6/APOO/TCP1/CHCHD6/DYNLL2/GABPA/TTC8/MICOS10/MICOS13	33
R-HSA-113510	R-HSA-113510	E2F mediated regulation of DNA replication	7/613	22/10867	0.000142199	0.00287289	0.00236955	POLA1/POLA2/ORC5/TFDP2/ORC3/PPP2CA/CCNB1	7
R-HSA-69017	R-HSA-69017	CDK-mediated phosphorylation and removal of Cdc6	13/613	73/10867	0.000193843	0.00382124	0.00315174	PSMD12/CCNA2/PSMC2/CDC23/PSMD1/ANAPC15/PSME3/PSMA5/PSMB8/PSMD9/ANAPC10/ANAPC1/RPS27A	13
R-HSA-69202	R-HSA-69202	Cyclin E associated events during G1/S transition	14/613	83/10867	0.000202303	0.00382124	0.00315174	PSMD12/CCNA2/SKP2/PSMC2/TFDP2/PSMD1/PSME3/PSMA5/PSMB8/PSMD9/AKT1/LIN9/LIN54/RPS27A	14
R-HSA-68877	R-HSA-68877	Mitotic Prometaphase	25/613	204/10867	0.000203427	0.00382124	0.00315174	SDCCAG8/SMC1A/CEP41/CENPA/MAD2L1/DCTN3/KIF2A/PAFAH1B1/ITGB3BP/TUBB6/PPP2CA/TUBGCP5/PDS5A/MZT2A/CEP131/MZT2B/CENPS/CCNB1/NUP37/ZWILCH/HAUS6/DYNLL2/MZT1/PPP2R5E/CENPH	25
R-HSA-1268020	R-HSA-1268020	Mitochondrial protein import	12/613	64/10867	0.000205167	0.00382124	0.00315174	SLC25A13/FXN/BCS1L/PMPCA/TOMM22/TIMM8B/TIMM10B/TIMM21/COA4/DNAJC19/CHCHD5/CHCHD4	12
R-HSA-174084	R-HSA-174084	Autodegradation of Cdh1 by Cdh1:APC/C	12/613	64/10867	0.000205167	0.00382124	0.00315174	PSMD12/PSMC2/CDC23/PSMD1/ANAPC15/PSME3/PSMA5/PSMB8/PSMD9/ANAPC10/ANAPC1/RPS27A	12
R-HSA-174178	R-HSA-174178	APC/C:Cdh1 mediated degradation of Cdc20 and other APC/C:Cdh1 targeted proteins in late mitosis/early G1	13/613	74/10867	0.000223269	0.0040944	0.00337705	PSMD12/SKP2/PSMC2/CDC23/PSMD1/ANAPC15/PSME3/PSMA5/PSMB8/PSMD9/ANAPC10/ANAPC1/RPS27A	13
R-HSA-72202	R-HSA-72202	Transport of Mature Transcript to Cytoplasm	14/613	84/10867	0.000230447	0.00416201	0.00343282	NUP58/EIF4E/SRSF2/SRSF1/SRSF11/SRSF6/SLBP/SRSF7/NUP210/RBM8A/MAGOHB/NUP37/THOC7/CPSF3	14
R-HSA-69473	R-HSA-69473	G2/M DNA damage checkpoint	15/613	95/10867	0.000258161	0.00459087	0.00378653	ATRIP/UBE2N/BRCA1/BARD1/H2AX/EXO1/WRN/ATR/UBE2V2/BABAM2/DNA2/CCNB1/RMI1/BRIP1/RHNO1	15
R-HSA-69656	R-HSA-69656	Cyclin A:Cdk2-associated events at S phase entry	14/613	85/10867	0.000261895	0.00459087	0.00378653	PSMD12/CCNA2/SKP2/PSMC2/TFDP2/PSMD1/PSME3/PSMA5/PSMB8/PSMD9/AKT1/LIN9/LIN54/RPS27A	14
R-HSA-176974	R-HSA-176974	Unwinding of DNA	5/613	12/10867	0.000319269	0.00546468	0.00450725	GINS2/MCM5/MCM6/MCM2/MCM4	5
R-HSA-73856	R-HSA-73856	RNA Polymerase II Transcription Termination	12/613	67/10867	0.000320912	0.00546468	0.00450725	SRSF2/SRSF1/SRSF11/SRSF6/PAPOLA/SLBP/SRSF7/RBM8A/MAGOHB/THOC7/CPSF3/LSM10	12
R-HSA-174154	R-HSA-174154	APC/C:Cdc20 mediated degradation of Securin	12/613	68/10867	0.000370099	0.00621349	0.00512487	PSMD12/PSMC2/CDC23/PSMD1/ANAPC15/PSME3/PSMA5/PSMB8/PSMD9/ANAPC10/ANAPC1/RPS27A	12
R-HSA-450531	R-HSA-450531	Regulation of mRNA stability by proteins that bind AU-rich elements	14/613	88/10867	0.000379289	0.00627935	0.00517919	PARN/ANP32A/PSMD12/EXOSC9/PSMC2/SET/PSMD1/PSME3/PSMA5/PSMB8/PSMD9/AKT1/EXOSC7/RPS27A	14
R-HSA-68962	R-HSA-68962	Activation of the pre-replicative complex	8/613	33/10867	0.000386571	0.00631223	0.00520631	MCM5/POLA1/POLA2/MCM6/ORC5/MCM2/ORC3/MCM4	8
R-HSA-379724	R-HSA-379724	tRNA Aminoacylation	9/613	42/10867	0.000454066	0.00731415	0.00603269	PPA2/FARSB/EARS2/RARS2/AIMP2/FARS2/AIMP1/DARS2/MARS2	9
R-HSA-72312	R-HSA-72312	rRNA processing	24/613	204/10867	0.000497639	0.00790914	0.00652343	WDR3/EXOSC9/RRP9/UTP3/NHP2/EMG1/DDX21/RPP40/PDCD11/RPL23/EXOSC7/FCF1/WDR43/TSR3/MPHOSPH10/NOC4L/MRM1/RBM28/WDR12/WDR75/IMP3/NOP58/UTP15/RPS27A	24
R-HSA-9707564	R-HSA-9707564	Cytoprotection by HMOX1	17/613	124/10867	0.000575759	0.00886925	0.00731533	LRPPRC/COX5A/COX7B/PSMD12/SKP2/PSMC2/PSMD1/CUL3/PSME3/PSMA5/PSMB8/PSMD9/TGS1/HDAC3/SIN3A/COX18/RPS27A	17
R-HSA-69618	R-HSA-69618	Mitotic Spindle Checkpoint	16/613	113/10867	0.000577495	0.00886925	0.00731533	CENPA/MAD2L1/KIF2A/CDC23/PAFAH1B1/ITGB3BP/ANAPC15/ANAPC10/PPP2CA/CENPS/NUP37/ZWILCH/DYNLL2/PPP2R5E/ANAPC1/CENPH	16
R-HSA-8868773	R-HSA-8868773	rRNA processing in the nucleus and cytosol	23/613	194/10867	0.00058037	0.00886925	0.00731533	WDR3/EXOSC9/RRP9/UTP3/NHP2/EMG1/DDX21/RPP40/PDCD11/RPL23/EXOSC7/FCF1/WDR43/TSR3/MPHOSPH10/NOC4L/RBM28/WDR12/WDR75/IMP3/NOP58/UTP15/RPS27A	23
R-HSA-71291	R-HSA-71291	Metabolism of amino acids and derivatives	37/613	374/10867	0.00059627	0.00899689	0.0074206	PDHA1/MCCC2/SUOX/RIDA/ACADSB/AIMP2/GCAT/HIBCH/BCKDK/PSMD12/AZIN1/SLC25A13/PSMC2/AIMP1/PSMD1/DBT/SRM/PSME3/PSMA5/PSMB8/QDPR/PSMD9/KYAT3/DLD/BCKDHB/RPL23/LIAS/DLAT/PYCR3/ALDH18A1/SCLY/SRR/NMRAL1/EEFSEC/RIMKLB/CARNMT1/RPS27A	37
R-HSA-169911	R-HSA-169911	Regulation of Apoptosis	10/613	53/10867	0.000652073	0.00971588	0.00801363	PSMD12/PSMC2/PSMD1/PSME3/PSMA5/PSMB8/PSMD9/OPA1/OMA1/RPS27A	10
R-HSA-5633007	R-HSA-5633007	Regulation of TP53 Activity	20/613	160/10867	0.000664822	0.00978355	0.00806945	ATRIP/NOC2L/RBBP7/BRCA1/BARD1/CCNA2/USP7/EXO1/WRN/MAP2K6/AKT1/ATR/PPP2CA/DNA2/RMI1/MLST8/BRIP1/RHNO1/SETD9/RPS27A	20
R-HSA-5358565	R-HSA-5358565	Mismatch repair (MMR) directed by MSH2:MSH6 (MutSalpha)	5/613	14/10867	0.000734242	0.0105448	0.0086973	MSH6/PCNA/MLH1/POLD2/EXO1	5
R-HSA-69166	R-HSA-69166	Removal of the Flap Intermediate	5/613	14/10867	0.000734242	0.0105448	0.0086973	PCNA/POLA1/POLA2/POLD2/DNA2	5
R-HSA-379726	R-HSA-379726	Mitochondrial tRNA aminoacylation	6/613	21/10867	0.000822418	0.0116705	0.00962579	PPA2/EARS2/RARS2/FARS2/DARS2/MARS2	6
R-HSA-176187	R-HSA-176187	Activation of ATR in response to replication stress	8/613	37/10867	0.000880448	0.0122476	0.0101018	ATRIP/MCM5/MCM6/ORC5/MCM2/ORC3/ATR/MCM4	8
R-HSA-71406	R-HSA-71406	Pyruvate metabolism and Citric Acid (TCA) cycle	10/613	55/10867	0.000883636	0.0122476	0.0101018	PDHA1/LDHB/SLC16A3/FH/LDHC/PDK3/IDH2/DLD/DLAT/SUCLG2	10
R-HSA-73886	R-HSA-73886	Chromosome Maintenance	18/613	141/10867	0.00094908	0.0130035	0.0107252	PIF1/RUVBL1/PCNA/RBBP7/CENPA/POLA1/POLA2/CCNA2/PPP6C/POLD2/ITGB3BP/H2AX/WRN/NHP2/DNA2/CENPS/POLR2D/CENPH	18
R-HSA-5358508	R-HSA-5358508	Mismatch Repair	5/613	15/10867	0.00105063	0.0140713	0.011606	MSH6/PCNA/MLH1/POLD2/EXO1	5
R-HSA-69183	R-HSA-69183	Processive synthesis on the lagging strand	5/613	15/10867	0.00105063	0.0140713	0.011606	PCNA/POLA1/POLA2/POLD2/DNA2	5
R-HSA-72172	R-HSA-72172	mRNA Splicing	22/613	191/10867	0.00111545	0.0147735	0.0121851	TXNL4A/RBMX/FUS/SRRT/SRSF2/SRSF1/SRSF11/HNRNPU/SRSF6/PAPOLA/HNRNPA3/SRSF7/U2SURP/RBM8A/PRPF40A/MAGOHB/SNRNP25/WBP11/CPSF3/POLR2D/HNRNPK/SNRPA1	22
R-HSA-499943	R-HSA-499943	Interconversion of nucleotide di- and triphosphates	7/613	30/10867	0.00114426	0.0149885	0.0123625	DTYMK/AK4/CTPS1/DUT/AK2/NME4/DCTPP1	7
R-HSA-72187	R-HSA-72187	mRNA 3'-end processing	10/613	58/10867	0.00135391	0.017542	0.0144686	SRSF2/SRSF1/SRSF11/SRSF6/PAPOLA/SRSF7/RBM8A/MAGOHB/THOC7/CPSF3	10
R-HSA-8949215	R-HSA-8949215	Mitochondrial calcium ion transport	6/613	23/10867	0.00138913	0.0176566	0.0145631	AFG3L2/PHB2/VDAC3/PMPCA/MCUB/LETM1	6
R-HSA-70268	R-HSA-70268	Pyruvate metabolism	7/613	31/10867	0.0014072	0.0176566	0.0145631	PDHA1/LDHB/SLC16A3/LDHC/PDK3/DLD/DLAT	7
R-HSA-8949613	R-HSA-8949613	Cristae formation	7/613	31/10867	0.0014072	0.0176566	0.0145631	ATP5PD/ATP5PF/ATP5F1C/APOO/CHCHD6/MICOS10/MICOS13	7
R-HSA-1362300	R-HSA-1362300	Transcription of E2F targets under negative control by p107 (RBL1) and p130 (RBL2) in complex with HDAC1	5/613	16/10867	0.00145789	0.0179155	0.0147766	MYBL2/CCNA2/TFDP2/LIN9/LIN54	5
R-HSA-156711	R-HSA-156711	Polo-like kinase mediated events	5/613	16/10867	0.00145789	0.0179155	0.0147766	MYBL2/PKMYT1/CCNB1/LIN9/LIN54	5
R-HSA-72163	R-HSA-72163	mRNA Splicing - Major Pathway	21/613	183/10867	0.00150207	0.0182701	0.0150691	TXNL4A/RBMX/FUS/SRRT/SRSF2/SRSF1/SRSF11/HNRNPU/SRSF6/PAPOLA/HNRNPA3/SRSF7/U2SURP/RBM8A/PRPF40A/MAGOHB/WBP11/CPSF3/POLR2D/HNRNPK/SNRPA1	21
R-HSA-68827	R-HSA-68827	CDT1 association with the CDC6:ORC:origin complex	10/613	59/10867	0.0015497	0.018659	0.0153899	PSMD12/PSMC2/ORC5/PSMD1/PSME3/PSMA5/PSMB8/PSMD9/ORC3/RPS27A	10
R-HSA-8951664	R-HSA-8951664	Neddylation	25/613	234/10867	0.00156575	0.0186637	0.0153938	KBTBD6/FBXO9/RBBP7/PSMD12/CCNF/SKP2/PSMC2/CUL2/PSMD1/FBXO11/CUL3/PSME3/PSMA5/PSMB8/ASB9/COMMD4/PSMD9/DCAF4/ASB13/FBXO4/COMMD5/FBXW9/DCAF7/ANKRD9/RPS27A	25
R-HSA-6791226	R-HSA-6791226	Major pathway of rRNA processing in the nucleolus and cytosol	21/613	184/10867	0.00160853	0.0189839	0.0156578	WDR3/EXOSC9/RRP9/UTP3/EMG1/DDX21/RPP40/PDCD11/RPL23/EXOSC7/FCF1/WDR43/MPHOSPH10/NOC4L/RBM28/WDR12/WDR75/IMP3/NOP58/UTP15/RPS27A	21
R-HSA-174048	R-HSA-174048	APC/C:Cdc20 mediated degradation of Cyclin B	6/613	24/10867	0.00176503	0.0204588	0.0168744	CDC23/ANAPC15/ANAPC10/CCNB1/ANAPC1/RPS27A	6
R-HSA-187577	R-HSA-187577	SCF(Skp2)-mediated degradation of p27/p21	10/613	60/10867	0.00176784	0.0204588	0.0168744	PSMD12/CCNA2/SKP2/PSMC2/PSMD1/PSME3/PSMA5/PSMB8/PSMD9/RPS27A	10
R-HSA-6804756	R-HSA-6804756	Regulation of TP53 Activity through Phosphorylation	13/613	92/10867	0.00187885	0.0214233	0.0176698	ATRIP/NOC2L/BRCA1/BARD1/CCNA2/EXO1/WRN/ATR/DNA2/RMI1/BRIP1/RHNO1/RPS27A	13
R-HSA-2500257	R-HSA-2500257	Resolution of Sister Chromatid Cohesion	16/613	126/10867	0.00188712	0.0214233	0.0176698	SMC1A/CENPA/MAD2L1/KIF2A/PAFAH1B1/ITGB3BP/TUBB6/PPP2CA/PDS5A/CENPS/CCNB1/NUP37/ZWILCH/DYNLL2/PPP2R5E/CENPH	16
R-HSA-1592230	R-HSA-1592230	Mitochondrial biogenesis	13/613	95/10867	0.0025164	0.0282977	0.0233398	ATP5PD/SSBP1/ATP5PF/GABPB1/ATP5F1C/IDH2/TGS1/HDAC3/APOO/CHCHD6/GABPA/MICOS10/MICOS13	13
R-HSA-3700989	R-HSA-3700989	Transcriptional Regulation by TP53	34/613	365/10867	0.00269791	0.0300552	0.0247894	CNOT9/ATRIP/LRPPRC/NOC2L/PCNA/COX5A/RBBP7/COX7B/BRCA1/BARD1/CCNA2/MLH1/TFDP2/USP7/EXO1/ELOA/WRN/CRADD/MAP2K6/AKT1/ATR/PPP2CA/RAD51D/DNA2/CCNB1/RMI1/MLST8/LAMTOR1/BRIP1/RHNO1/COX18/POLR2D/SETD9/RPS27A	34
R-HSA-179409	R-HSA-179409	APC-Cdc20 mediated degradation of Nek2A	6/613	26/10867	0.00274222	0.030266	0.0249633	MAD2L1/CDC23/ANAPC15/ANAPC10/ANAPC1/RPS27A	6
R-HSA-9604323	R-HSA-9604323	Negative regulation of NOTCH4 signaling	9/613	54/10867	0.00296271	0.0323996	0.0267231	PSMD12/PSMC2/PSMD1/PSME3/PSMA5/PSMB8/PSMD9/AKT1/RPS27A	9
R-HSA-159236	R-HSA-159236	Transport of Mature mRNA derived from an Intron-Containing Transcript	11/613	75/10867	0.00305153	0.0330675	0.027274	NUP58/SRSF2/SRSF1/SRSF11/SRSF6/SRSF7/NUP210/RBM8A/MAGOHB/NUP37/THOC7	11
R-HSA-9707587	R-HSA-9707587	Regulation of HMOX1 expression and activity	10/613	65/10867	0.0032603	0.0350115	0.0288774	PSMD12/SKP2/PSMC2/PSMD1/CUL3/PSME3/PSMA5/PSMB8/PSMD9/RPS27A	10
R-HSA-1538133	R-HSA-1538133	G0 and Early G1	6/613	27/10867	0.00336043	0.0357646	0.0294985	MYBL2/PCNA/CCNA2/TFDP2/LIN9/LIN54	6
R-HSA-9687139	R-HSA-9687139	Aberrant regulation of mitotic cell cycle due to RB1 defects	7/613	36/10867	0.00349745	0.0368935	0.0304296	SKP2/CDC23/TFDP2/ANAPC15/E2F2/ANAPC10/ANAPC1	7
R-HSA-3108214	R-HSA-3108214	SUMOylation of DNA damage response and repair proteins	11/613	77/10867	0.00376044	0.0393197	0.0324307	PIAS2/SMC1A/NUP58/BRCA1/TDG/WRN/PARP1/NUP210/SMC6/NUP37/NSMCE1	11
R-HSA-76061	R-HSA-76061	RNA Polymerase III Transcription Initiation From Type 1 Promoter	6/613	28/10867	0.00407665	0.0421493	0.0347646	GTF3C3/GTF3A/POLR3G/POLR3K/POLR3H/GTF3C4	6
R-HSA-176412	R-HSA-176412	Phosphorylation of the APC/C	5/613	20/10867	0.00428936	0.0421493	0.0347646	CDC23/ANAPC15/ANAPC10/CCNB1/ANAPC1	5
R-HSA-69186	R-HSA-69186	Lagging Strand Synthesis	5/613	20/10867	0.00428936	0.0421493	0.0347646	PCNA/POLA1/POLA2/POLD2/DNA2	5
R-HSA-9687136	R-HSA-9687136	Aberrant regulation of mitotic exit in cancer due to RB1 defects	5/613	20/10867	0.00428936	0.0421493	0.0347646	SKP2/CDC23/ANAPC15/ANAPC10/ANAPC1	5
R-HSA-4641258	R-HSA-4641258	Degradation of DVL	9/613	57/10867	0.00431394	0.0421493	0.0347646	PSMD12/PSMC2/PSMD1/CUL3/PSME3/PSMA5/PSMB8/PSMD9/RPS27A	9
R-HSA-6784531	R-HSA-6784531	tRNA processing in the nucleus	9/613	57/10867	0.00431394	0.0421493	0.0347646	FAM98B/NUP58/DDX1/POP7/RPP40/NUP210/TSEN34/NUP37/TSEN2	9
R-HSA-6799198	R-HSA-6799198	Complex I biogenesis	9/613	57/10867	0.00431394	0.0421493	0.0347646	NDUFAF6/NDUFA6/NDUFS6/NDUFB5/NDUFB3/NDUFV1/NDUFAF5/ACAD9/NDUFV3	9
R-HSA-8932339	R-HSA-8932339	ROS sensing by NFE2L2	9/613	57/10867	0.00431394	0.0421493	0.0347646	PSMD12/PSMC2/PSMD1/CUL3/PSME3/PSMA5/PSMB8/PSMD9/RPS27A	9
R-HSA-5658442	R-HSA-5658442	Regulation of RAS by GAPs	10/613	68/10867	0.00455216	0.0441153	0.0363861	PSMD12/PSMC2/PSMD1/CUL3/PSME3/PSMA5/PSMB8/PSMD9/HRAS/RPS27A	10
R-HSA-5689603	R-HSA-5689603	UCH proteinases	13/613	102/10867	0.00470768	0.0452544	0.0373257	INO80C/RUVBL1/BARD1/PSMD12/ACTB/PSMC2/PSMD1/PSME3/PSMA5/PSMB8/PSMD9/UCHL5/RPS27A	13
R-HSA-113501	R-HSA-113501	Inhibition of replication initiation of damaged DNA by RB1/E2F1	4/613	13/10867	0.00476158	0.0453729	0.0374234	POLA1/POLA2/TFDP2/PPP2CA	4
R-HSA-9675126	R-HSA-9675126	Diseases of mitotic cell cycle	7/613	38/10867	0.00479613	0.0453729	0.0374234	SKP2/CDC23/TFDP2/ANAPC15/E2F2/ANAPC10/ANAPC1	7
R-HSA-5205647	R-HSA-5205647	Mitophagy	6/613	29/10867	0.00489975	0.0459882	0.0379309	PGAM5/ATG5/MFN2/TOMM22/MTERF3/RPS27A	6
R-HSA-141405	R-HSA-141405	Inhibition of the proteolytic activity of APC/C required for the onset of anaphase by mitotic spindle checkpoint components	5/613	21/10867	0.00537278	0.0496462	0.040948	MAD2L1/CDC23/ANAPC15/ANAPC10/ANAPC1	5
R-HSA-141430	R-HSA-141430	Inactivation of APC/C via direct inhibition of the APC/C complex	5/613	21/10867	0.00537278	0.0496462	0.040948	MAD2L1/CDC23/ANAPC15/ANAPC10/ANAPC1	5
R-HSA-351202	R-HSA-351202	Metabolism of polyamines	9/613	59/10867	0.00545304	0.0500002	0.04124	PSMD12/AZIN1/PSMC2/PSMD1/SRM/PSME3/PSMA5/PSMB8/PSMD9	9
R-HSA-5358606	R-HSA-5358606	Mismatch repair (MMR) directed by MSH2:MSH3 (MutSbeta)	4/613	14/10867	0.00637252	0.0563433	0.0464718	PCNA/MLH1/POLD2/EXO1	4
R-HSA-69091	R-HSA-69091	Polymerase switching	4/613	14/10867	0.00637252	0.0563433	0.0464718	PCNA/POLA1/POLA2/POLD2	4
R-HSA-69109	R-HSA-69109	Leading Strand Synthesis	4/613	14/10867	0.00637252	0.0563433	0.0464718	PCNA/POLA1/POLA2/POLD2	4
R-HSA-162909	R-HSA-162909	Host Interactions of HIV factors	15/613	130/10867	0.00642124	0.0563433	0.0464718	PSIP1/NUP58/RANBP1/AP1B1/PSMD12/PSMC2/PSMD1/PSME3/PSMA5/PSMB8/PSMD9/NUP210/NUP37/PPIA/RPS27A	15
R-HSA-1483166	R-HSA-1483166	Synthesis of PA	7/613	40/10867	0.006428	0.0563433	0.0464718	LPCAT1/GPD1L/AGPAT5/GPAT4/PLA2G12A/PLD6/LCLAT1	7
R-HSA-211733	R-HSA-211733	Regulation of activated PAK-2p34 by proteasome mediated degradation	8/613	50/10867	0.00642843	0.0563433	0.0464718	PSMD12/PSMC2/PSMD1/PSME3/PSMA5/PSMB8/PSMD9/RPS27A	8
R-HSA-5205685	R-HSA-5205685	PINK1-PRKN Mediated Mitophagy	5/613	22/10867	0.0066361	0.0574757	0.0474058	ATG5/MFN2/TOMM22/MTERF3/RPS27A	5
R-HSA-1168372	R-HSA-1168372	Downstream signaling events of B Cell Receptor (BCR)	11/613	83/10867	0.00670229	0.0574757	0.0474058	PSMD12/PSMC2/PSMD1/PSME3/PSMA5/PSMB8/MAP3K7/PSMD9/HRAS/PPIA/RPS27A	11
R-HSA-195253	R-HSA-195253	Degradation of beta-catenin by the destruction complex	11/613	83/10867	0.00670229	0.0574757	0.0474058	CTNNB1/PSMD12/PSMC2/PSMD1/PSME3/PSMA5/PSMB8/PSMD9/PPP2CA/PPP2R5E/RPS27A	11
R-HSA-389661	R-HSA-389661	Glyoxylate metabolism and glycine degradation	6/613	31/10867	0.00690217	0.058767	0.0484709	PDHA1/DBT/DLD/BCKDHB/LIAS/DLAT	6
R-HSA-350562	R-HSA-350562	Regulation of ornithine decarboxylase (ODC)	8/613	51/10867	0.00725794	0.0613579	0.0506078	PSMD12/AZIN1/PSMC2/PSMD1/PSME3/PSMA5/PSMB8/PSMD9	8
R-HSA-8939902	R-HSA-8939902	Regulation of RUNX2 expression and activity	10/613	73/10867	0.00756549	0.0626292	0.0516563	PSMD12/SKP2/PSMC2/STAT1/PSMD1/PSME3/PSMA5/PSMB8/PSMD9/RPS27A	10
R-HSA-141424	R-HSA-141424	Amplification of signal from the kinetochores	12/613	96/10867	0.00756594	0.0626292	0.0516563	CENPA/MAD2L1/KIF2A/PAFAH1B1/ITGB3BP/PPP2CA/CENPS/NUP37/ZWILCH/DYNLL2/PPP2R5E/CENPH	12
R-HSA-141444	R-HSA-141444	Amplification of signal from unattached kinetochores via a MAD2 inhibitory signal	12/613	96/10867	0.00756594	0.0626292	0.0516563	CENPA/MAD2L1/KIF2A/PAFAH1B1/ITGB3BP/PPP2CA/CENPS/NUP37/ZWILCH/DYNLL2/PPP2R5E/CENPH	12
R-HSA-171319	R-HSA-171319	Telomere Extension By Telomerase	5/613	23/10867	0.00809359	0.0644598	0.0531662	PIF1/RUVBL1/CCNA2/PPP6C/NHP2	5
R-HSA-180534	R-HSA-180534	Vpu mediated degradation of CD4	8/613	52/10867	0.00816562	0.0644598	0.0531662	PSMD12/PSMC2/PSMD1/PSME3/PSMA5/PSMB8/PSMD9/RPS27A	8
R-HSA-349425	R-HSA-349425	Autodegradation of the E3 ubiquitin ligase COP1	8/613	52/10867	0.00816562	0.0644598	0.0531662	PSMD12/PSMC2/PSMD1/PSME3/PSMA5/PSMB8/PSMD9/RPS27A	8
R-HSA-69601	R-HSA-69601	Ubiquitin Mediated Degradation of Phosphorylated Cdc25A	8/613	52/10867	0.00816562	0.0644598	0.0531662	PSMD12/PSMC2/PSMD1/PSME3/PSMA5/PSMB8/PSMD9/RPS27A	8
R-HSA-69610	R-HSA-69610	p53-Independent DNA Damage Response	8/613	52/10867	0.00816562	0.0644598	0.0531662	PSMD12/PSMC2/PSMD1/PSME3/PSMA5/PSMB8/PSMD9/RPS27A	8
R-HSA-69613	R-HSA-69613	p53-Independent G1/S DNA damage checkpoint	8/613	52/10867	0.00816562	0.0644598	0.0531662	PSMD12/PSMC2/PSMD1/PSME3/PSMA5/PSMB8/PSMD9/RPS27A	8
R-HSA-75815	R-HSA-75815	Ubiquitin-dependent degradation of Cyclin D	8/613	52/10867	0.00816562	0.0644598	0.0531662	PSMD12/PSMC2/PSMD1/PSME3/PSMA5/PSMB8/PSMD9/RPS27A	8
R-HSA-8956320	R-HSA-8956320	Nucleobase biosynthesis	4/613	15/10867	0.00830776	0.0651503	0.0537358	PAICS/UMPS/PPAT/GMPS	4
R-HSA-9711123	R-HSA-9711123	Cellular response to chemical stress	17/613	160/10867	0.0087717	0.068339	0.0563658	LRPPRC/COX5A/COX7B/PSMD12/SKP2/PSMC2/PSMD1/CUL3/PSME3/PSMA5/PSMB8/PSMD9/TGS1/HDAC3/SIN3A/COX18/RPS27A	17
R-HSA-983168	R-HSA-983168	Antigen processing: Ubiquitination & Proteasome degradation	28/613	309/10867	0.00886842	0.0686439	0.0566173	KBTBD6/UBE2G2/FBXO9/UBE2N/PSMD12/CCNF/THOP1/SKP2/PSMC2/CDC23/CUL2/PSMD1/ARIH2/FBXO11/CUL3/PSME3/PSMA5/PSMB8/ASB9/PSMD9/ANAPC10/UBE2V2/RCHY1/ASB13/FBXO4/FBXW9/ANAPC1/RPS27A	28
R-HSA-1234174	R-HSA-1234174	Cellular response to hypoxia	10/613	75/10867	0.00912996	0.0702123	0.0579109	PSMD12/PSMC2/CUL2/PSMD1/PSME3/PSMA5/PSMB8/PSMD9/HIGD1A/RPS27A	10
R-HSA-6782315	R-HSA-6782315	tRNA modification in the nucleus and cytosol	7/613	43/10867	0.00960471	0.0729979	0.0602085	LCMT2/METTL1/CDKAL1/TRMT11/DUS2/TRMT13/ADAT2	7
R-HSA-5617833	R-HSA-5617833	Cilium Assembly	20/613	201/10867	0.00961466	0.0729979	0.0602085	SDCCAG8/IFT80/TTC26/MKS1/CEP41/IFT27/RAB11A/DCTN3/PAFAH1B1/TUBB6/CEP131/B9D1/IFT74/CEP97/IFT81/CEP83/HAUS6/TCP1/DYNLL2/TTC8	20
R-HSA-2990846	R-HSA-2990846	SUMOylation	19/613	188/10867	0.00976357	0.0736594	0.060754	PIAS2/SMC1A/NUP58/PCNA/PARK7/BRCA1/TDG/WRN/CBX5/PARP1/NUP210/SMC6/NUP37/CASP8AP2/SIN3A/NSMCE1/NOP58/UBA2/HNRNPK	19
R-HSA-180585	R-HSA-180585	Vif-mediated degradation of APOBEC3G	8/613	54/10867	0.0102329	0.0762351	0.0628785	PSMD12/PSMC2/PSMD1/PSME3/PSMA5/PSMB8/PSMD9/RPS27A	8
R-HSA-8854050	R-HSA-8854050	FBXL7 down-regulates AURKA during mitotic entry and in early mitosis	8/613	54/10867	0.0102329	0.0762351	0.0628785	PSMD12/PSMC2/PSMD1/PSME3/PSMA5/PSMB8/PSMD9/RPS27A	8
R-HSA-204174	R-HSA-204174	Regulation of pyruvate dehydrogenase (PDH) complex	4/613	16/10867	0.010591	0.0779292	0.0642757	PDHA1/PDK3/DLD/DLAT	4
R-HSA-8949664	R-HSA-8949664	Processing of SMDT1	4/613	16/10867	0.010591	0.0779292	0.0642757	AFG3L2/PHB2/PMPCA/MCUB	4
R-HSA-174417	R-HSA-174417	Telomere C-strand (Lagging Strand) Synthesis	6/613	34/10867	0.0109284	0.0794473	0.0655279	PCNA/POLA1/POLA2/POLD2/WRN/DNA2	6
R-HSA-8852276	R-HSA-8852276	The role of GTSE1 in G2/M progression after G2 checkpoint	10/613	77/10867	0.0109307	0.0794473	0.0655279	PSMD12/PSMC2/PSMD1/PSME3/PSMA5/PSMB8/TUBB6/PSMD9/CCNB1/RPS27A	10
R-HSA-157579	R-HSA-157579	Telomere Maintenance	13/613	113/10867	0.0110095	0.0794746	0.0655504	PIF1/RUVBL1/PCNA/POLA1/POLA2/CCNA2/PPP6C/POLD2/H2AX/WRN/NHP2/DNA2/POLR2D	13
R-HSA-1234176	R-HSA-1234176	Oxygen-dependent proline hydroxylation of Hypoxia-inducible Factor Alpha	9/613	66/10867	0.0113403	0.0794746	0.0655504	PSMD12/PSMC2/CUL2/PSMD1/PSME3/PSMA5/PSMB8/PSMD9/RPS27A	9
R-HSA-69563	R-HSA-69563	p53-Dependent G1 DNA Damage Response	9/613	66/10867	0.0113403	0.0794746	0.0655504	PSMD12/CCNA2/PSMC2/PSMD1/PSME3/PSMA5/PSMB8/PSMD9/RPS27A	9
R-HSA-69580	R-HSA-69580	p53-Dependent G1/S DNA damage checkpoint	9/613	66/10867	0.0113403	0.0794746	0.0655504	PSMD12/CCNA2/PSMC2/PSMD1/PSME3/PSMA5/PSMB8/PSMD9/RPS27A	9
R-HSA-174113	R-HSA-174113	SCF-beta-TrCP mediated degradation of Emi1	8/613	55/10867	0.0114011	0.0794746	0.0655504	PSMD12/PSMC2/PSMD1/PSME3/PSMA5/PSMB8/PSMD9/RPS27A	8
R-HSA-4641257	R-HSA-4641257	Degradation of AXIN	8/613	55/10867	0.0114011	0.0794746	0.0655504	PSMD12/PSMC2/PSMD1/PSME3/PSMA5/PSMB8/PSMD9/RPS27A	8
R-HSA-8941858	R-HSA-8941858	Regulation of RUNX3 expression and activity	8/613	55/10867	0.0114011	0.0794746	0.0655504	PSMD12/PSMC2/PSMD1/PSME3/PSMA5/PSMB8/PSMD9/RPS27A	8
R-HSA-1169091	R-HSA-1169091	Activation of NF-kappaB in B cells	9/613	67/10867	0.0124663	0.0862657	0.0711517	PSMD12/PSMC2/PSMD1/PSME3/PSMA5/PSMB8/MAP3K7/PSMD9/RPS27A	9
R-HSA-8953750	R-HSA-8953750	Transcriptional Regulation by E2F6	6/613	35/10867	0.0125773	0.0862657	0.0711517	CBX3/RBBP7/BRCA1/TFDP2/CBX5/YAF2	6
R-HSA-450408	R-HSA-450408	AUF1 (hnRNP D0) binds and destabilizes mRNA	8/613	56/10867	0.0126648	0.0862657	0.0711517	PSMD12/PSMC2/PSMD1/PSME3/PSMA5/PSMB8/PSMD9/RPS27A	8
R-HSA-5362768	R-HSA-5362768	Hh mutants are degraded by ERAD	8/613	56/10867	0.0126648	0.0862657	0.0711517	PSMD12/PSMC2/PSMD1/PSME3/PSMA5/PSMB8/PSMD9/RPS27A	8
R-HSA-174437	R-HSA-174437	Removal of the Flap Intermediate from the C-strand	4/613	17/10867	0.0132435	0.088687	0.0731488	PCNA/POLD2/WRN/DNA2	4
R-HSA-435354	R-HSA-435354	Zinc transporters	4/613	17/10867	0.0132435	0.088687	0.0731488	SLC39A8/SLC39A4/SLC30A7/SLC30A6	4
R-HSA-450604	R-HSA-450604	KSRP (KHSRP) binds and destabilizes mRNA	4/613	17/10867	0.0132435	0.088687	0.0731488	PARN/EXOSC9/AKT1/EXOSC7	4
R-HSA-69615	R-HSA-69615	G1/S DNA Damage Checkpoints	9/613	68/10867	0.0136736	0.0910554	0.0751022	PSMD12/CCNA2/PSMC2/PSMD1/PSME3/PSMA5/PSMB8/PSMD9/RPS27A	9
R-HSA-69541	R-HSA-69541	Stabilization of p53	8/613	57/10867	0.0140283	0.0928982	0.0766222	PSMD12/PSMC2/PSMD1/PSME3/PSMA5/PSMB8/PSMD9/RPS27A	8
R-HSA-1169410	R-HSA-1169410	Antiviral mechanism by IFN-stimulated genes	10/613	80/10867	0.0141207	0.0929939	0.0767011	NUP58/UBE2N/ABCE1/STAT1/EIF4E/EIF2AK2/NUP210/NUP37/OAS3/RPS27A	10
R-HSA-3108232	R-HSA-3108232	SUMO E3 ligases SUMOylate target proteins	18/613	182/10867	0.0143903	0.0932436	0.076907	PIAS2/SMC1A/NUP58/PCNA/PARK7/BRCA1/TDG/WRN/CBX5/PARP1/NUP210/SMC6/NUP37/CASP8AP2/SIN3A/NSMCE1/NOP58/HNRNPK	18
R-HSA-6804757	R-HSA-6804757	Regulation of TP53 Degradation	6/613	36/10867	0.0143933	0.0932436	0.076907	CCNA2/USP7/AKT1/PPP2CA/MLST8/RPS27A	6
R-HSA-76046	R-HSA-76046	RNA Polymerase III Transcription Initiation	6/613	36/10867	0.0143933	0.0932436	0.076907	GTF3C3/GTF3A/POLR3G/POLR3K/POLR3H/GTF3C4	6
R-HSA-9648025	R-HSA-9648025	EML4 and NUDC in mitotic spindle formation	13/613	117/10867	0.0144776	0.0932827	0.0769393	CENPA/MAD2L1/KIF2A/PAFAH1B1/ITGB3BP/TUBB6/PPP2CA/CENPS/NUP37/ZWILCH/DYNLL2/PPP2R5E/CENPH	13
R-HSA-8948751	R-HSA-8948751	Regulation of PTEN stability and activity	9/613	69/10867	0.0149653	0.0959065	0.0791034	PSMD12/PSMC2/PSMD1/PSME3/PSMA5/PSMB8/PSMD9/AKT1/RPS27A	9
R-HSA-9663891	R-HSA-9663891	Selective autophagy	10/613	81/10867	0.015325	0.0976864	0.0805715	PGAM5/ATG5/PARK7/UBE2N/MFN2/TUBB6/TOMM22/MTERF3/DYNLL2/RPS27A	10
R-HSA-72649	R-HSA-72649	Translation initiation complex formation	8/613	58/10867	0.0154956	0.0977286	0.0806062	EIF3M/EIF3A/EIF2S1/EIF4E/EIF3J/EIF3E/EIF3H/RPS27A	8
R-HSA-72702	R-HSA-72702	Ribosomal scanning and start codon recognition	8/613	58/10867	0.0154956	0.0977286	0.0806062	EIF3M/EIF3A/EIF2S1/EIF4E/EIF3J/EIF3E/EIF3H/RPS27A	8
R-HSA-76066	R-HSA-76066	RNA Polymerase III Transcription Initiation From Type 2 Promoter	5/613	27/10867	0.01613	0.101194	0.0834648	GTF3C3/POLR3G/POLR3K/POLR3H/GTF3C4	5
R-HSA-6806003	R-HSA-6806003	Regulation of TP53 Expression and Degradation	6/613	37/10867	0.016384	0.101497	0.0837147	CCNA2/USP7/AKT1/PPP2CA/MLST8/RPS27A	6
R-HSA-380320	R-HSA-380320	Recruitment of NuMA to mitotic centrosomes	11/613	94/10867	0.0164614	0.101497	0.0837147	SDCCAG8/CEP41/DCTN3/PAFAH1B1/TUBB6/TUBGCP5/MZT2A/CEP131/MZT2B/HAUS6/MZT1	11
R-HSA-2871837	R-HSA-2871837	FCERI mediated NF-kB activation	10/613	82/10867	0.016604	0.101497	0.0837147	UBE2N/PSMD12/PSMC2/PSMD1/PSME3/PSMA5/PSMB8/MAP3K7/PSMD9/RPS27A	10
R-HSA-380270	R-HSA-380270	Recruitment of mitotic centrosome proteins and complexes	10/613	82/10867	0.016604	0.101497	0.0837147	SDCCAG8/CEP41/DCTN3/PAFAH1B1/TUBGCP5/MZT2A/CEP131/MZT2B/HAUS6/MZT1	10
R-HSA-380287	R-HSA-380287	Centrosome maturation	10/613	82/10867	0.016604	0.101497	0.0837147	SDCCAG8/CEP41/DCTN3/PAFAH1B1/TUBGCP5/MZT2A/CEP131/MZT2B/HAUS6/MZT1	10
R-HSA-5387390	R-HSA-5387390	Hh mutants abrogate ligand secretion	8/613	59/10867	0.0170709	0.10277	0.0847644	PSMD12/PSMC2/PSMD1/PSME3/PSMA5/PSMB8/PSMD9/RPS27A	8
R-HSA-5676590	R-HSA-5676590	NIK-->noncanonical NF-kB signaling	8/613	59/10867	0.0170709	0.10277	0.0847644	PSMD12/PSMC2/PSMD1/PSME3/PSMA5/PSMB8/PSMD9/RPS27A	8
R-HSA-72662	R-HSA-72662	Activation of the mRNA upon binding of the cap-binding complex and eIFs, and subsequent binding to 43S	8/613	59/10867	0.0170709	0.10277	0.0847644	EIF3M/EIF3A/EIF2S1/EIF4E/EIF3J/EIF3E/EIF3H/RPS27A	8
R-HSA-8878166	R-HSA-8878166	Transcriptional regulation by RUNX2	13/613	121/10867	0.0187261	0.109607	0.0904031	PSMD12/SKP2/PSMC2/STAT1/PSMD1/PSME3/PSMA5/PSMB8/PSMD9/AKT1/CCNB1/HDAC3/RPS27A	13
R-HSA-69205	R-HSA-69205	G1/S-Specific Transcription	5/613	28/10867	0.0187503	0.109607	0.0904031	PCNA/POLA1/TFDP2/LIN9/LIN54	5
R-HSA-5607761	R-HSA-5607761	Dectin-1 mediated noncanonical NF-kB signaling	8/613	60/10867	0.0187582	0.109607	0.0904031	PSMD12/PSMC2/PSMD1/PSME3/PSMA5/PSMB8/PSMD9/RPS27A	8
R-HSA-5610780	R-HSA-5610780	Degradation of GLI1 by the proteasome	8/613	60/10867	0.0187582	0.109607	0.0904031	PSMD12/PSMC2/PSMD1/PSME3/PSMA5/PSMB8/PSMD9/RPS27A	8
R-HSA-5610783	R-HSA-5610783	Degradation of GLI2 by the proteasome	8/613	60/10867	0.0187582	0.109607	0.0904031	PSMD12/PSMC2/PSMD1/PSME3/PSMA5/PSMB8/PSMD9/RPS27A	8
R-HSA-5610785	R-HSA-5610785	GLI3 is processed to GLI3R by the proteasome	8/613	60/10867	0.0187582	0.109607	0.0904031	PSMD12/PSMC2/PSMD1/PSME3/PSMA5/PSMB8/PSMD9/RPS27A	8
R-HSA-1236978	R-HSA-1236978	Cross-presentation of soluble exogenous antigens (endosomes)	7/613	49/10867	0.019162	0.11142	0.0918989	PSMD12/PSMC2/PSMD1/PSME3/PSMA5/PSMB8/PSMD9	7
R-HSA-110320	R-HSA-110320	Translesion Synthesis by POLH	4/613	19/10867	0.0197269	0.11251	0.0927976	PCNA/UFD1/RCHY1/RPS27A	4
R-HSA-1362277	R-HSA-1362277	Transcription of E2F targets under negative control by DREAM complex	4/613	19/10867	0.0197269	0.11251	0.0927976	PCNA/TFDP2/LIN9/LIN54	4
R-HSA-174414	R-HSA-174414	Processive synthesis on the C-strand of the telomere	4/613	19/10867	0.0197269	0.11251	0.0927976	PCNA/POLD2/WRN/DNA2	4
R-HSA-8876725	R-HSA-8876725	Protein methylation	4/613	19/10867	0.0197269	0.11251	0.0927976	METTL21A/ETFB/PRMT3/EEF2KMT	4
R-HSA-5678895	R-HSA-5678895	Defective CFTR causes cystic fibrosis	8/613	61/10867	0.0205614	0.116264	0.0958938	PSMD12/PSMC2/PSMD1/PSME3/PSMA5/PSMB8/PSMD9/RPS27A	8
R-HSA-5632684	R-HSA-5632684	Hedgehog 'on' state	10/613	85/10867	0.0209154	0.116264	0.0958938	PSMD12/PSMC2/PSMD1/CUL3/PSME3/PSMA5/PSMB8/PSMD9/SPOPL/RPS27A	10
R-HSA-390471	R-HSA-390471	Association of TriC/CCT with target proteins during biosynthesis	6/613	39/10867	0.0209184	0.116264	0.0958938	HDAC3/FBXO4/TCP1/AP3M1/FBXW9/DCAF7	6
R-HSA-73933	R-HSA-73933	Resolution of Abasic Sites (AP sites)	6/613	39/10867	0.0209184	0.116264	0.0958938	PCNA/POLD2/TDG/NTHL1/PARP1/NEIL2	6
R-HSA-2468052	R-HSA-2468052	Establishment of Sister Chromatid Cohesion	3/613	11/10867	0.0209704	0.116264	0.0958938	SMC1A/ESCO2/PDS5A	3
R-HSA-68689	R-HSA-68689	CDC6 association with the ORC:origin complex	3/613	11/10867	0.0209704	0.116264	0.0958938	ORC5/E2F2/ORC3	3
R-HSA-5620912	R-HSA-5620912	Anchoring of the basal body to the plasma membrane	11/613	98/10867	0.0218554	0.120609	0.0994781	SDCCAG8/MKS1/CEP41/RAB11A/DCTN3/PAFAH1B1/CEP131/B9D1/CEP97/CEP83/HAUS6	11
R-HSA-72695	R-HSA-72695	Formation of the ternary complex, and subsequently, the 43S complex	7/613	51/10867	0.0234585	0.127795	0.105405	EIF3M/EIF3A/EIF2S1/EIF3J/EIF3E/EIF3H/RPS27A	7
R-HSA-6783310	R-HSA-6783310	Fanconi Anemia Pathway	6/613	40/10867	0.0234755	0.127795	0.105405	ATRIP/ATR/CENPS/FAAP100/UBE2T/RPS27A	6
R-HSA-176407	R-HSA-176407	Conversion from APC/C:Cdc20 to APC/C:Cdh1 in late anaphase	4/613	20/10867	0.0235863	0.127795	0.105405	CDC23/ANAPC15/ANAPC10/ANAPC1	4
R-HSA-8978934	R-HSA-8978934	Metabolism of cofactors	4/613	20/10867	0.0235863	0.127795	0.105405	PTS/AKT1/PDSS1/COQ3	4
R-HSA-9033241	R-HSA-9033241	Peroxisomal protein import	8/613	63/10867	0.0245306	0.13231	0.109129	PEX14/PHYH/AGPS/MPV17/PEX10/PECR/NUDT19/RPS27A	8
R-HSA-72165	R-HSA-72165	mRNA Splicing - Minor Pathway	7/613	52/10867	0.0258374	0.138731	0.114425	TXNL4A/SRSF2/SRSF1/SRSF6/SRSF7/SNRNP25/POLR2D	7
R-HSA-74158	R-HSA-74158	RNA Polymerase III Transcription	6/613	41/10867	0.0262341	0.139235	0.11484	GTF3C3/GTF3A/POLR3G/POLR3K/POLR3H/GTF3C4	6
R-HSA-749476	R-HSA-749476	RNA Polymerase III Abortive And Retractive Initiation	6/613	41/10867	0.0262341	0.139235	0.11484	GTF3C3/GTF3A/POLR3G/POLR3K/POLR3H/GTF3C4	6
R-HSA-5663220	R-HSA-5663220	RHO GTPases Activate Formins	14/613	140/10867	0.0263986	0.139235	0.11484	CENPA/MAD2L1/KIF2A/ACTB/PAFAH1B1/ITGB3BP/TUBB6/PPP2CA/CENPS/NUP37/ZWILCH/DYNLL2/PPP2R5E/CENPH	14
R-HSA-6807070	R-HSA-6807070	PTEN Regulation	14/613	140/10867	0.0263986	0.139235	0.11484	RBBP7/PSMD12/PSMC2/USP7/PSMD1/PSME3/PSMA5/PSMB8/PSMD9/AKT1/HDAC3/MLST8/LAMTOR1/RPS27A	14
R-HSA-4608870	R-HSA-4608870	Asymmetric localization of PCP proteins	8/613	64/10867	0.0267038	0.140169	0.115611	PSMD12/PSMC2/PSMD1/PSME3/PSMA5/PSMB8/PSMD9/RPS27A	8
R-HSA-73817	R-HSA-73817	Purine ribonucleoside monophosphate biosynthesis	3/613	12/10867	0.0268109	0.140169	0.115611	PAICS/PPAT/GMPS	3
R-HSA-5358346	R-HSA-5358346	Hedgehog ligand biogenesis	8/613	65/10867	0.0290072	0.150989	0.124535	PSMD12/PSMC2/PSMD1/PSME3/PSMA5/PSMB8/PSMD9/RPS27A	8
R-HSA-159234	R-HSA-159234	Transport of Mature mRNAs Derived from Intronless Transcripts	6/613	42/10867	0.0291997	0.151331	0.124817	NUP58/EIF4E/SLBP/NUP210/NUP37/CPSF3	6
R-HSA-9020702	R-HSA-9020702	Interleukin-1 signaling	11/613	103/10867	0.0302943	0.156324	0.128935	UBE2N/PSMD12/PSMC2/PSMD1/PSME3/PSMA5/PSMB8/MAP3K7/PSMD9/MAP2K6/RPS27A	11
R-HSA-5620924	R-HSA-5620924	Intraflagellar transport	7/613	54/10867	0.0310781	0.159677	0.131701	IFT80/TTC26/IFT27/TUBB6/IFT74/IFT81/DYNLL2	7
R-HSA-70326	R-HSA-70326	Glucose metabolism	10/613	91/10867	0.0318915	0.163153	0.134568	NUP58/SLC25A13/TPI1/PPP2CA/SLC25A11/PFKM/NUP210/PGP/NUP37/ADPGK	10
R-HSA-71403	R-HSA-71403	Citric acid cycle (TCA cycle)	4/613	22/10867	0.0325909	0.166019	0.136932	FH/IDH2/DLD/SUCLG2	4
R-HSA-8852135	R-HSA-8852135	Protein ubiquitination	9/613	79/10867	0.0332082	0.168116	0.138661	UBE2G2/PCNA/PEX14/UBE2N/USP7/PEX10/UBE2V2/UBE2T/RPS27A	9
R-HSA-68884	R-HSA-68884	Mitotic Telophase/Cytokinesis	3/613	13/10867	0.0334257	0.168116	0.138661	SMC1A/PDS5A/KIF20A	3
R-HSA-74217	R-HSA-74217	Purine salvage	3/613	13/10867	0.0334257	0.168116	0.138661	HPRT1/APRT/ADAL	3
R-HSA-8956321	R-HSA-8956321	Nucleotide salvage	4/613	23/10867	0.0377483	0.189059	0.155935	HPRT1/APRT/UCK2/ADAL	4
R-HSA-5693571	R-HSA-5693571	Nonhomologous End-Joining (NHEJ)	8/613	69/10867	0.039584	0.197423	0.162834	UBE2N/BRCA1/BARD1/H2AX/XRCC5/UBE2V2/BABAM2/PAXIP1	8
R-HSA-162594	R-HSA-162594	Early Phase of HIV Life Cycle	3/613	14/10867	0.0408038	0.201083	0.165852	PSIP1/XRCC5/PPIA	3
R-HSA-8964539	R-HSA-8964539	Glutamate and glutamine metabolism	3/613	14/10867	0.0408038	0.201083	0.165852	PYCR3/ALDH18A1/RIMKLB	3
R-HSA-9013694	R-HSA-9013694	Signaling by NOTCH4	9/613	82/10867	0.0408238	0.201083	0.165852	PSMD12/PSMC2/PSMD1/PSME3/PSMA5/PSMB8/PSMD9/AKT1/RPS27A	9
R-HSA-1632852	R-HSA-1632852	Macroautophagy	13/613	136/10867	0.0432275	0.211757	0.174656	PGAM5/ATG5/PARK7/UBE2N/MFN2/TUBB6/TOMM22/MTERF3/CHMP6/MLST8/LAMTOR1/DYNLL2/RPS27A	13
R-HSA-450302	R-HSA-450302	activated TAK1 mediates p38 MAPK activation	4/613	24/10867	0.0433461	0.211757	0.174656	UBE2N/MAP3K7/MAP2K6/RPS27A	4
R-HSA-159230	R-HSA-159230	Transport of the SLBP Dependant Mature mRNA	5/613	35/10867	0.0449304	0.2186	0.180301	NUP58/EIF4E/SLBP/NUP210/NUP37	5
R-HSA-70171	R-HSA-70171	Glycolysis	8/613	71/10867	0.0457278	0.221575	0.182755	NUP58/TPI1/PPP2CA/PFKM/NUP210/PGP/NUP37/ADPGK	8
R-HSA-5696399	R-HSA-5696399	Global Genome Nucleotide Excision Repair (GG-NER)	9/613	84/10867	0.0465095	0.22445	0.185126	INO80C/RUVBL1/PCNA/UBE2N/ACTB/POLD2/UBE2V2/PARP1/RPS27A	9
R-HSA-5696398	R-HSA-5696398	Nucleotide Excision Repair	11/613	111/10867	0.0482588	0.228132	0.188163	INO80C/RUVBL1/PCNA/UBE2N/ACTB/POLD2/USP7/UBE2V2/PARP1/POLR2D/RPS27A	11
R-HSA-4839743	R-HSA-4839743	Signaling by CTNNB1 phospho-site mutants	3/613	15/10867	0.0489279	0.228132	0.188163	CTNNB1/PPP2CA/PPP2R5E	3
R-HSA-5339716	R-HSA-5339716	Signaling by GSK3beta mutants	3/613	15/10867	0.0489279	0.228132	0.188163	CTNNB1/PPP2CA/PPP2R5E	3
R-HSA-5358747	R-HSA-5358747	S33 mutants of beta-catenin aren't phosphorylated	3/613	15/10867	0.0489279	0.228132	0.188163	CTNNB1/PPP2CA/PPP2R5E	3
R-HSA-5358749	R-HSA-5358749	S37 mutants of beta-catenin aren't phosphorylated	3/613	15/10867	0.0489279	0.228132	0.188163	CTNNB1/PPP2CA/PPP2R5E	3
R-HSA-5358751	R-HSA-5358751	S45 mutants of beta-catenin aren't phosphorylated	3/613	15/10867	0.0489279	0.228132	0.188163	CTNNB1/PPP2CA/PPP2R5E	3
R-HSA-5358752	R-HSA-5358752	T41 mutants of beta-catenin aren't phosphorylated	3/613	15/10867	0.0489279	0.228132	0.188163	CTNNB1/PPP2CA/PPP2R5E	3
R-HSA-71336	R-HSA-71336	Pentose phosphate pathway	3/613	15/10867	0.0489279	0.228132	0.188163	PRPS2/SHPK/RPE	3
R-HSA-1169408	R-HSA-1169408	ISG15 antiviral mechanism	8/613	72/10867	0.0490214	0.228132	0.188163	NUP58/UBE2N/STAT1/EIF4E/EIF2AK2/NUP210/NUP37/RPS27A	8
R-HSA-202424	R-HSA-202424	Downstream TCR signaling	10/613	98/10867	0.0491862	0.228132	0.188163	UBE2N/PSMD12/PSMC2/PSMD1/PSME3/PSMA5/PSMB8/MAP3K7/PSMD9/RPS27A	10
R-HSA-69273	R-HSA-69273	Cyclin A/B1/B2 associated events during G2/M transition	4/613	25/10867	0.0493844	0.228163	0.188188	PKMYT1/CCNA2/PPP2CA/CCNB1	4
R-HSA-983705	R-HSA-983705	Signaling by the B Cell Receptor (BCR)	11/613	112/10867	0.0509236	0.234366	0.193305	PSMD12/PSMC2/PSMD1/PSME3/PSMA5/PSMB8/MAP3K7/PSMD9/HRAS/PPIA/RPS27A	11
R-HSA-983169	R-HSA-983169	Class I MHC mediated antigen processing & presentation	29/613	377/10867	0.054911	0.251746	0.207639	KBTBD6/UBE2G2/FBXO9/UBE2N/PSMD12/CCNF/THOP1/SKP2/PSMC2/CDC23/CUL2/PSMD1/ARIH2/ITGB5/FBXO11/CUL3/PSME3/PSMA5/PSMB8/ASB9/PSMD9/ANAPC10/UBE2V2/RCHY1/ASB13/FBXO4/FBXW9/ANAPC1/RPS27A	29
R-HSA-174411	R-HSA-174411	Polymerase switching on the C-strand of the telomere	4/613	26/10867	0.0558606	0.254144	0.209617	PCNA/POLA1/POLA2/POLD2	4
R-HSA-425410	R-HSA-425410	Metal ion SLC transporters	4/613	26/10867	0.0558606	0.254144	0.209617	SLC39A8/SLC39A4/SLC30A7/SLC30A6	4
R-HSA-429958	R-HSA-429958	mRNA decay by 3' to 5' exoribonuclease	3/613	16/10867	0.0577748	0.261854	0.215976	DCPS/EXOSC9/EXOSC7	3
R-HSA-5607764	R-HSA-5607764	CLEC7A (Dectin-1) signaling	10/613	101/10867	0.0582181	0.262863	0.216809	UBE2N/PSMD12/PSMC2/PSMD1/PSME3/PSMA5/PSMB8/MAP3K7/PSMD9/RPS27A	10
R-HSA-5696394	R-HSA-5696394	DNA Damage Recognition in GG-NER	5/613	38/10867	0.0606204	0.271652	0.224058	INO80C/RUVBL1/ACTB/PARP1/RPS27A	5
R-HSA-9013407	R-HSA-9013407	RHOH GTPase cycle	5/613	38/10867	0.0606204	0.271652	0.224058	PAK1/DBT/TFRC/LAMTOR1/FAM91A1	5
R-HSA-5687128	R-HSA-5687128	MAPK6/MAPK4 signaling	9/613	89/10867	0.0629514	0.281042	0.231802	PAK1/PSMD12/PSMC2/PSMD1/PSME3/PSMA5/PSMB8/PSMD9/RPS27A	9
R-HSA-110313	R-HSA-110313	Translesion synthesis by Y family DNA polymerases bypasses lesions on DNA template	5/613	39/10867	0.0664589	0.294494	0.242898	PCNA/POLD2/UFD1/RCHY1/RPS27A	5
R-HSA-8853884	R-HSA-8853884	Transcriptional Regulation by VENTX	5/613	39/10867	0.0664589	0.294494	0.242898	CTNNB1/CDC23/ANAPC15/ANAPC10/ANAPC1	5
R-HSA-196299	R-HSA-196299	Beta-catenin phosphorylation cascade	3/613	17/10867	0.0673172	0.295008	0.243322	CTNNB1/PPP2CA/PPP2R5E	3
R-HSA-432142	R-HSA-432142	Platelet sensitization by LDL	3/613	17/10867	0.0673172	0.295008	0.243322	LRP8/PPP2CA/PPP2R5E	3
R-HSA-450385	R-HSA-450385	Butyrate Response Factor 1 (BRF1) binds and destabilizes mRNA	3/613	17/10867	0.0673172	0.295008	0.243322	EXOSC9/AKT1/EXOSC7	3
R-HSA-5693565	R-HSA-5693565	Recruitment and ATM-mediated phosphorylation of repair and signaling proteins at DNA double strand breaks	8/613	77/10867	0.0677698	0.295903	0.24406	UBE2N/BRCA1/BARD1/H2AX/UBE2V2/BABAM2/BAZ1B/RPS27A	8
R-HSA-162906	R-HSA-162906	HIV Infection	19/613	234/10867	0.0699734	0.303881	0.250641	PSIP1/NUP58/RANBP1/AP1B1/PSMD12/PSMC2/PSMD1/PSME3/ELOA/PSMA5/PSMB8/PSMD9/XRCC5/NUP210/NUP37/PPIA/CHMP6/POLR2D/RPS27A	19
R-HSA-75067	R-HSA-75067	Processing of Capped Intronless Pre-mRNA	4/613	28/10867	0.0701069	0.303881	0.250641	PAPOLA/SLBP/CPSF3/LSM10	4
R-HSA-390466	R-HSA-390466	Chaperonin-mediated protein folding	9/613	91/10867	0.0704447	0.304239	0.250936	ACTB/TUBB6/HDAC3/FBXO4/TCP1/AP3M1/FBXW9/GNB4/DCAF7	9
R-HSA-5619084	R-HSA-5619084	ABC transporter disorders	8/613	78/10867	0.0719829	0.308646	0.25457	PSMD12/PSMC2/PSMD1/PSME3/PSMA5/PSMB8/PSMD9/RPS27A	8
R-HSA-5693606	R-HSA-5693606	DNA Double Strand Break Response	8/613	78/10867	0.0719829	0.308646	0.25457	UBE2N/BRCA1/BARD1/H2AX/UBE2V2/BABAM2/BAZ1B/RPS27A	8
R-HSA-2454202	R-HSA-2454202	Fc epsilon receptor (FCERI) signaling	12/613	134/10867	0.0754783	0.322474	0.265975	PAK1/UBE2N/PSMD12/PSMC2/PSMD1/PSME3/PSMA5/PSMB8/MAP3K7/PSMD9/HRAS/RPS27A	12
R-HSA-202403	R-HSA-202403	TCR signaling	11/613	120/10867	0.0758285	0.322813	0.266255	PAK1/UBE2N/PSMD12/PSMC2/PSMD1/PSME3/PSMA5/PSMB8/MAP3K7/PSMD9/RPS27A	11
R-HSA-191859	R-HSA-191859	snRNP Assembly	6/613	53/10867	0.0765161	0.32343	0.266764	NUP58/CLNS1A/NUP210/TGS1/NUP37/GEMIN5	6
R-HSA-194441	R-HSA-194441	Metabolism of non-coding RNA	6/613	53/10867	0.0765161	0.32343	0.266764	NUP58/CLNS1A/NUP210/TGS1/NUP37/GEMIN5	6
R-HSA-163210	R-HSA-163210	Formation of ATP by chemiosmotic coupling	3/613	18/10867	0.077524	0.324241	0.267433	ATP5PD/ATP5PF/ATP5F1C	3
R-HSA-6804114	R-HSA-6804114	TP53 Regulates Transcription of Genes Involved in G2 Cell Cycle Arrest	3/613	18/10867	0.077524	0.324241	0.267433	PCNA/TFDP2/CCNB1	3
R-HSA-73780	R-HSA-73780	RNA Polymerase III Chain Elongation	3/613	18/10867	0.077524	0.324241	0.267433	POLR3G/POLR3K/POLR3H	3
R-HSA-5218920	R-HSA-5218920	VEGFR2 mediated vascular permeability	4/613	29/10867	0.0778623	0.324517	0.26766	CTNNB1/PAK1/AKT1/MLST8	4
R-HSA-159231	R-HSA-159231	Transport of Mature mRNA Derived from an Intronless Transcript	5/613	41/10867	0.079039	0.327134	0.269819	NUP58/EIF4E/NUP210/NUP37/CPSF3	5
R-HSA-165159	R-HSA-165159	MTOR signalling	5/613	41/10867	0.079039	0.327134	0.269819	PPM1A/EIF4E/AKT1/MLST8/LAMTOR1	5
R-HSA-109581	R-HSA-109581	Apoptosis	15/613	180/10867	0.0837927	0.345608	0.285057	CTNNB1/PSMD12/PSMC2/DFFA/TFDP2/PSMD1/PSME3/PSMA5/PSMB8/PSMD9/AKT1/OPA1/DYNLL2/OMA1/RPS27A	15
R-HSA-9612973	R-HSA-9612973	Autophagy	13/613	151/10867	0.0843821	0.34684	0.286072	PGAM5/ATG5/PARK7/UBE2N/MFN2/TUBB6/TOMM22/MTERF3/CHMP6/MLST8/LAMTOR1/DYNLL2/RPS27A	13
R-HSA-163841	R-HSA-163841	Gamma carboxylation, hypusine formation and arylsulfatase activation	5/613	42/10867	0.085774	0.351176	0.289649	ICMT/F8/EIF5A/ARSJ/FN3KRP	5
R-HSA-8866652	R-HSA-8866652	Synthesis of active ubiquitin: roles of E1 and E2 enzymes	4/613	30/10867	0.0860264	0.351176	0.289649	UBE2G2/USP7/UBE2T/RPS27A	4
R-HSA-429914	R-HSA-429914	Deadenylation-dependent mRNA decay	6/613	55/10867	0.0881038	0.358252	0.295485	DCPS/CNOT9/PARN/EXOSC9/EIF4E/EXOSC7	6
R-HSA-2995383	R-HSA-2995383	Initiation of Nuclear Envelope (NE) Reformation	3/613	19/10867	0.0883609	0.358252	0.295485	LBR/PPP2CA/CCNB1	3
R-HSA-8878159	R-HSA-8878159	Transcriptional regulation by RUNX3	9/613	96/10867	0.0915119	0.36977	0.304985	CTNNB1/PSMD12/PSMC2/PSMD1/PSME3/PSMA5/PSMB8/PSMD9/RPS27A	9
R-HSA-9646399	R-HSA-9646399	Aggrephagy	5/613	43/10867	0.0927999	0.373708	0.308233	PARK7/UBE2N/TUBB6/DYNLL2/RPS27A	5
R-HSA-2151201	R-HSA-2151201	Transcriptional activation of mitochondrial biogenesis	6/613	56/10867	0.0942377	0.37822	0.311955	SSBP1/GABPB1/IDH2/TGS1/HDAC3/GABPA	6
R-HSA-391251	R-HSA-391251	Protein folding	9/613	97/10867	0.0961259	0.384503	0.317137	ACTB/TUBB6/HDAC3/FBXO4/TCP1/AP3M1/FBXW9/GNB4/DCAF7	9
R-HSA-9010553	R-HSA-9010553	Regulation of expression of SLITs and ROBOs	14/613	171/10867	0.103037	0.40975	0.337961	GSPT1/PSMD12/PSMC2/CUL2/PSMD1/PSME3/PSMA5/PSMB8/PSMD9/RPL23/ROBO1/RBM8A/MAGOHB/RPS27A	14
R-HSA-381042	R-HSA-381042	PERK regulates gene expression	4/613	32/10867	0.103534	0.40975	0.337961	PARN/EIF2S1/EXOSC9/EXOSC7	4
R-HSA-5610787	R-HSA-5610787	Hedgehog 'off' state	10/613	113/10867	0.104705	0.40975	0.337961	MKS1/PSMD12/PSMC2/PSMD1/PSME3/PSMA5/PSMB8/TUBB6/PSMD9/RPS27A	10
R-HSA-5621481	R-HSA-5621481	C-type lectin receptors (CLRs)	12/613	142/10867	0.104911	0.40975	0.337961	PAK1/UBE2N/PSMD12/PSMC2/PSMD1/PSME3/PSMA5/PSMB8/MAP3K7/PSMD9/HRAS/RPS27A	12
R-HSA-2465910	R-HSA-2465910	MASTL Facilitates Mitotic Progression	2/613	10/10867	0.105875	0.40975	0.337961	PPP2CA/CCNB1	2
R-HSA-2470946	R-HSA-2470946	Cohesin Loading onto Chromatin	2/613	10/10867	0.105875	0.40975	0.337961	SMC1A/PDS5A	2
R-HSA-390450	R-HSA-390450	Folding of actin by CCT/TriC	2/613	10/10867	0.105875	0.40975	0.337961	ACTB/TCP1	2
R-HSA-442380	R-HSA-442380	Zinc influx into cells by the SLC39 gene family	2/613	10/10867	0.105875	0.40975	0.337961	SLC39A8/SLC39A4	2
R-HSA-937042	R-HSA-937042	IRAK2 mediated activation of TAK1 complex	2/613	10/10867	0.105875	0.40975	0.337961	MAP3K7/RPS27A	2
R-HSA-9701898	R-HSA-9701898	STAT3 nuclear events downstream of ALK signaling	2/613	10/10867	0.105875	0.40975	0.337961	HDAC3/SIN3A	2
R-HSA-389513	R-HSA-389513	CTLA4 inhibitory signaling	3/613	21/10867	0.111778	0.431197	0.35565	AKT1/PPP2CA/PPP2R5E	3
R-HSA-180910	R-HSA-180910	Vpr-mediated nuclear import of PICs	4/613	33/10867	0.112851	0.432534	0.356753	PSIP1/NUP58/NUP210/NUP37	4
R-HSA-5694530	R-HSA-5694530	Cargo concentration in the ER	4/613	33/10867	0.112851	0.432534	0.356753	CTSC/CD59/F8/CTSZ	4
R-HSA-8866654	R-HSA-8866654	E3 ubiquitin ligases ubiquitinate target proteins	6/613	59/10867	0.113965	0.435406	0.359121	PCNA/PEX14/UBE2N/PEX10/UBE2V2/RPS27A	6
R-HSA-8854518	R-HSA-8854518	AURKA Activation by TPX2	7/613	73/10867	0.116509	0.443702	0.365964	SDCCAG8/CEP41/DCTN3/PAFAH1B1/HMMR/CEP131/HAUS6	7
R-HSA-196854	R-HSA-196854	Metabolism of vitamins and cofactors	15/613	190/10867	0.117848	0.447371	0.36899	MCCC2/AASDHPPT/FPGS/LRP8/HLCS/CYB5A/MOCS3/PTS/AKT1/PARP8/PDSS1/NUDT12/COQ3/PNPO/DHFR2	15
R-HSA-5688426	R-HSA-5688426	Deubiquitination	22/613	298/10867	0.118482	0.448352	0.3698	INO80C/RUVBL1/USP14/BRCA1/BARD1/PSMD12/CCNA2/ACTB/SKP2/PSMC2/USP7/PSMD1/PSME3/PSMA5/PSMB8/UFD1/MAP3K7/PSMD9/VDAC3/BABAM2/UCHL5/RPS27A	22
R-HSA-159227	R-HSA-159227	Transport of the SLBP independent Mature mRNA	4/613	34/10867	0.122523	0.449225	0.370519	NUP58/EIF4E/NUP210/NUP37	4
R-HSA-165054	R-HSA-165054	Rev-mediated nuclear export of HIV RNA	4/613	34/10867	0.122523	0.449225	0.370519	NUP58/RANBP1/NUP210/NUP37	4
R-HSA-2565942	R-HSA-2565942	Regulation of PLK1 Activity at G2/M Transition	8/613	88/10867	0.122622	0.449225	0.370519	SDCCAG8/CEP41/DCTN3/PAFAH1B1/CEP131/CCNB1/HAUS6/RPS27A	8
R-HSA-606279	R-HSA-606279	Deposition of new CENPA-containing nucleosomes at the centromere	7/613	74/10867	0.122825	0.449225	0.370519	RUVBL1/RBBP7/CENPA/ITGB3BP/H2AX/CENPS/CENPH	7
R-HSA-6807505	R-HSA-6807505	RNA polymerase II transcribes snRNA genes	7/613	74/10867	0.122825	0.449225	0.370519	RPRD1A/INTS9/SRRT/ICE2/INTS12/NABP2/POLR2D	7
R-HSA-774815	R-HSA-774815	Nucleosome assembly	7/613	74/10867	0.122825	0.449225	0.370519	RUVBL1/RBBP7/CENPA/ITGB3BP/H2AX/CENPS/CENPH	7
R-HSA-4570464	R-HSA-4570464	SUMOylation of RNA binding proteins	5/613	47/10867	0.123693	0.449225	0.370519	NUP58/NUP210/NUP37/NOP58/HNRNPK	5
R-HSA-69231	R-HSA-69231	Cyclin D associated events in G1	5/613	47/10867	0.123693	0.449225	0.370519	SKP2/TFDP2/E2F2/PPP2CA/RPS27A	5
R-HSA-69236	R-HSA-69236	G1 Phase	5/613	47/10867	0.123693	0.449225	0.370519	SKP2/TFDP2/E2F2/PPP2CA/RPS27A	5
R-HSA-196780	R-HSA-196780	Biotin transport and metabolism	2/613	11/10867	0.124743	0.449225	0.370519	MCCC2/HLCS	2
R-HSA-77286	R-HSA-77286	mitochondrial fatty acid beta-oxidation of saturated fatty acids	2/613	11/10867	0.124743	0.449225	0.370519	HADH/ACADM	2
R-HSA-77588	R-HSA-77588	SLBP Dependent Processing of Replication-Dependent Histone Pre-mRNAs	2/613	11/10867	0.124743	0.449225	0.370519	SLBP/LSM10	2
R-HSA-8934903	R-HSA-8934903	Receptor Mediated Mitophagy	2/613	11/10867	0.124743	0.449225	0.370519	PGAM5/ATG5	2
R-HSA-9014325	R-HSA-9014325	TICAM1,TRAF6-dependent induction of TAK1 complex	2/613	11/10867	0.124743	0.449225	0.370519	MAP3K7/RPS27A	2
R-HSA-9645460	R-HSA-9645460	Alpha-protein kinase 1 signaling pathway	2/613	11/10867	0.124743	0.449225	0.370519	MAP3K7/RPS27A	2
R-HSA-9708530	R-HSA-9708530	Regulation of BACH1 activity	2/613	11/10867	0.124743	0.449225	0.370519	SKP2/RPS27A	2
R-HSA-8978868	R-HSA-8978868	Fatty acid metabolism	14/613	177/10867	0.12619	0.453057	0.37368	CYP2U1/ACOT13/CPT2/ELOVL6/PTGES3/HADH/PHYH/ACADM/ACLY/ACOT7/HSD17B8/PECR/PRXL2B/NUDT19	14
R-HSA-382556	R-HSA-382556	ABC-family proteins mediated transport	9/613	103/10867	0.126567	0.453057	0.37368	EIF2S1/PSMD12/PSMC2/PSMD1/PSME3/PSMA5/PSMB8/PSMD9/RPS27A	9
R-HSA-3371556	R-HSA-3371556	Cellular response to heat stress	8/613	89/10867	0.128515	0.458653	0.378296	NUP58/BAG5/PTGES3/ATR/HSPA4/NUP210/NUP37/MLST8	8
R-HSA-2995410	R-HSA-2995410	Nuclear Envelope (NE) Reassembly	7/613	75/10867	0.129311	0.460117	0.379503	NUP58/LBR/TUBB6/PPP2CA/CCNB1/NUP37/CHMP6	7
R-HSA-6791312	R-HSA-6791312	TP53 Regulates Transcription of Cell Cycle Genes	5/613	48/10867	0.132078	0.467173	0.385323	CNOT9/PCNA/CCNA2/TFDP2/CCNB1	5
R-HSA-73893	R-HSA-73893	DNA Damage Bypass	5/613	48/10867	0.132078	0.467173	0.385323	PCNA/POLD2/UFD1/RCHY1/RPS27A	5
R-HSA-3301854	R-HSA-3301854	Nuclear Pore Complex (NPC) Disassembly	4/613	35/10867	0.132535	0.467402	0.385511	NUP58/CCNB1/NUP210/NUP37	4
R-HSA-1236974	R-HSA-1236974	ER-Phagosome pathway	8/613	90/10867	0.134553	0.473117	0.390226	PSMD12/PSMC2/PSMD1/PSME3/PSMA5/PSMB8/PSMD9/RPS27A	8
R-HSA-5358351	R-HSA-5358351	Signaling by Hedgehog	12/613	149/10867	0.135533	0.475164	0.391914	MKS1/PSMD12/PSMC2/PSMD1/CUL3/PSME3/PSMA5/PSMB8/TUBB6/PSMD9/SPOPL/RPS27A	12
R-HSA-5357801	R-HSA-5357801	Programmed Cell Death	16/613	210/10867	0.136059	0.475609	0.392281	CTNNB1/PSMD12/PSMC2/DFFA/TFDP2/PSMD1/PSME3/PSMA5/PSMB8/PSMD9/AKT1/OPA1/CHMP6/DYNLL2/OMA1/RPS27A	16
R-HSA-2173795	R-HSA-2173795	Downregulation of SMAD2/3:SMAD4 transcriptional activity	3/613	23/10867	0.137262	0.475627	0.392296	PPM1A/PARP1/RPS27A	3
R-HSA-450321	R-HSA-450321	JNK (c-Jun kinases) phosphorylation and activation mediated by activated human TAK1	3/613	23/10867	0.137262	0.475627	0.392296	UBE2N/MAP3K7/RPS27A	3
R-HSA-73980	R-HSA-73980	RNA Polymerase III Transcription Termination	3/613	23/10867	0.137262	0.475627	0.392296	POLR3G/POLR3K/POLR3H	3
R-HSA-1236975	R-HSA-1236975	Antigen processing-Cross presentation	9/613	105/10867	0.137737	0.475892	0.392514	PSMD12/PSMC2/PSMD1/ITGB5/PSME3/PSMA5/PSMB8/PSMD9/RPS27A	9
R-HSA-176033	R-HSA-176033	Interactions of Vpr with host cellular proteins	4/613	36/10867	0.14287	0.488751	0.40312	PSIP1/NUP58/NUP210/NUP37	4
R-HSA-177243	R-HSA-177243	Interactions of Rev with host cellular proteins	4/613	36/10867	0.14287	0.488751	0.40312	NUP58/RANBP1/NUP210/NUP37	4
R-HSA-1834949	R-HSA-1834949	Cytosolic sensors of pathogen-associated DNA	6/613	63/10867	0.143213	0.488751	0.40312	CTNNB1/XRCC5/POLR3G/POLR3K/POLR3H/RPS27A	6
R-HSA-1474151	R-HSA-1474151	Tetrahydrobiopterin (BH4) synthesis, recycling, salvage and regulation	2/613	12/10867	0.144329	0.488751	0.40312	PTS/AKT1	2
R-HSA-2160916	R-HSA-2160916	Hyaluronan uptake and degradation	2/613	12/10867	0.144329	0.488751	0.40312	HYAL2/HMMR	2
R-HSA-9673767	R-HSA-9673767	Signaling by PDGFRA transmembrane, juxtamembrane and kinase domain mutants	2/613	12/10867	0.144329	0.488751	0.40312	STAT1/HRAS	2
R-HSA-9673770	R-HSA-9673770	Signaling by PDGFRA extracellular domain mutants	2/613	12/10867	0.144329	0.488751	0.40312	STAT1/HRAS	2
R-HSA-4086400	R-HSA-4086400	PCP/CE pathway	8/613	92/10867	0.14705	0.496554	0.409556	PSMD12/PSMC2/PSMD1/PSME3/PSMA5/PSMB8/PSMD9/RPS27A	8
R-HSA-166208	R-HSA-166208	mTORC1-mediated signalling	3/613	24/10867	0.150678	0.503105	0.414959	EIF4E/MLST8/LAMTOR1	3
R-HSA-203927	R-HSA-203927	MicroRNA (miRNA) biogenesis	3/613	24/10867	0.150678	0.503105	0.414959	TARBP2/DICER1/POLR2D	3
R-HSA-379716	R-HSA-379716	Cytosolic tRNA aminoacylation	3/613	24/10867	0.150678	0.503105	0.414959	FARSB/AIMP2/AIMP1	3
R-HSA-429947	R-HSA-429947	Deadenylation of mRNA	3/613	24/10867	0.150678	0.503105	0.414959	CNOT9/PARN/EIF4E	3
R-HSA-168638	R-HSA-168638	NOD1/2 Signaling Pathway	4/613	37/10867	0.15351	0.50829	0.419236	UBE2N/MAP3K7/MAP2K6/RPS27A	4
R-HSA-5689901	R-HSA-5689901	Metalloprotease DUBs	4/613	37/10867	0.15351	0.50829	0.419236	BRCA1/BARD1/BABAM2/RPS27A	4
R-HSA-77289	R-HSA-77289	Mitochondrial Fatty Acid Beta-Oxidation	4/613	37/10867	0.15351	0.50829	0.419236	ACOT13/HADH/ACADM/ACOT7	4
R-HSA-196849	R-HSA-196849	Metabolism of water-soluble vitamins and cofactors	10/613	123/10867	0.156064	0.515313	0.425028	MCCC2/AASDHPPT/FPGS/HLCS/CYB5A/MOCS3/PARP8/NUDT12/PNPO/DHFR2	10
R-HSA-6796648	R-HSA-6796648	TP53 Regulates Transcription of DNA Repair Genes	6/613	65/10867	0.159008	0.523585	0.431851	BRCA1/MLH1/ELOA/ATR/RAD51D/POLR2D	6
R-HSA-3232142	R-HSA-3232142	SUMOylation of ubiquitinylation proteins	4/613	38/10867	0.164439	0.531371	0.438273	PIAS2/NUP58/NUP210/NUP37	4
R-HSA-8950505	R-HSA-8950505	Gene and protein expression by JAK-STAT signaling after Interleukin-12 stimulation	4/613	38/10867	0.164439	0.531371	0.438273	HNRNPDL/PPIA/TCP1/SNRPA1	4
R-HSA-5674400	R-HSA-5674400	Constitutive Signaling by AKT1 E17K in Cancer	3/613	25/10867	0.164491	0.531371	0.438273	RPS6KB2/AKT1/MLST8	3
R-HSA-5696397	R-HSA-5696397	Gap-filling DNA repair synthesis and ligation in GG-NER	3/613	25/10867	0.164491	0.531371	0.438273	PCNA/POLD2/RPS27A	3
R-HSA-1358803	R-HSA-1358803	Downregulation of ERBB2:ERBB3 signaling	2/613	13/10867	0.164493	0.531371	0.438273	AKT1/RPS27A	2
R-HSA-1362409	R-HSA-1362409	Mitochondrial iron-sulfur cluster biogenesis	2/613	13/10867	0.164493	0.531371	0.438273	FXN/ISCA2	2
R-HSA-174430	R-HSA-174430	Telomere C-strand synthesis initiation	2/613	13/10867	0.164493	0.531371	0.438273	POLA1/POLA2	2
R-HSA-446652	R-HSA-446652	Interleukin-1 family signaling	11/613	141/10867	0.172279	0.555018	0.457777	UBE2N/PSMD12/PSMC2/PSMD1/PSME3/PSMA5/PSMB8/MAP3K7/PSMD9/MAP2K6/RPS27A	11
R-HSA-156827	R-HSA-156827	L13a-mediated translational silencing of Ceruloplasmin expression	9/613	111/10867	0.174124	0.55945	0.461433	EIF3M/EIF3A/EIF2S1/EIF4E/EIF3J/EIF3E/RPL23/EIF3H/RPS27A	9
R-HSA-5689880	R-HSA-5689880	Ub-specific processing proteases	16/613	220/10867	0.178526	0.567221	0.467842	RUVBL1/USP14/PSMD12/CCNA2/SKP2/PSMC2/USP7/PSMD1/PSME3/PSMA5/PSMB8/UFD1/MAP3K7/PSMD9/VDAC3/RPS27A	16
R-HSA-110373	R-HSA-110373	Resolution of AP sites via the multiple-nucleotide patch replacement pathway	3/613	26/10867	0.17866	0.567221	0.467842	PCNA/POLD2/PARP1	3
R-HSA-2173788	R-HSA-2173788	Downregulation of TGF-beta receptor signaling	3/613	26/10867	0.17866	0.567221	0.467842	STRAP/UCHL5/RPS27A	3
R-HSA-5223345	R-HSA-5223345	Miscellaneous transport and binding events	3/613	26/10867	0.17866	0.567221	0.467842	CTNS/LRRC8B/NIPAL1	3
R-HSA-72706	R-HSA-72706	GTP hydrolysis and joining of the 60S ribosomal subunit	9/613	112/10867	0.180584	0.567221	0.467842	EIF3M/EIF3A/EIF2S1/EIF4E/EIF3J/EIF3E/RPL23/EIF3H/RPS27A	9
R-HSA-189451	R-HSA-189451	Heme biosynthesis	2/613	14/10867	0.185108	0.567221	0.467842	UROS/HMBS	2
R-HSA-428540	R-HSA-428540	Activation of RAC1	2/613	14/10867	0.185108	0.567221	0.467842	PAK1/ROBO1	2
R-HSA-4839735	R-HSA-4839735	Signaling by AXIN mutants	2/613	14/10867	0.185108	0.567221	0.467842	PPP2CA/PPP2R5E	2
R-HSA-4839744	R-HSA-4839744	Signaling by APC mutants	2/613	14/10867	0.185108	0.567221	0.467842	PPP2CA/PPP2R5E	2
R-HSA-4839748	R-HSA-4839748	Signaling by AMER1 mutants	2/613	14/10867	0.185108	0.567221	0.467842	PPP2CA/PPP2R5E	2
R-HSA-5467337	R-HSA-5467337	APC truncation mutants have impaired AXIN binding	2/613	14/10867	0.185108	0.567221	0.467842	PPP2CA/PPP2R5E	2
R-HSA-5467340	R-HSA-5467340	AXIN missense mutants destabilize the destruction complex	2/613	14/10867	0.185108	0.567221	0.467842	PPP2CA/PPP2R5E	2
R-HSA-5467348	R-HSA-5467348	Truncations of AMER1 destabilize the destruction complex	2/613	14/10867	0.185108	0.567221	0.467842	PPP2CA/PPP2R5E	2
R-HSA-9005891	R-HSA-9005891	Loss of function of MECP2 in Rett syndrome	2/613	14/10867	0.185108	0.567221	0.467842	HDAC3/SIN3A	2
R-HSA-9005895	R-HSA-9005895	Pervasive developmental disorders	2/613	14/10867	0.185108	0.567221	0.467842	HDAC3/SIN3A	2
R-HSA-9675151	R-HSA-9675151	Disorders of Developmental Biology	2/613	14/10867	0.185108	0.567221	0.467842	HDAC3/SIN3A	2
R-HSA-9697154	R-HSA-9697154	Disorders of Nervous System Development	2/613	14/10867	0.185108	0.567221	0.467842	HDAC3/SIN3A	2
R-HSA-975110	R-HSA-975110	TRAF6 mediated IRF7 activation in TLR7/8 or 9 signaling	2/613	14/10867	0.185108	0.567221	0.467842	UBE2N/RPS27A	2
R-HSA-168276	R-HSA-168276	NS1 Mediated Effects on Host Pathways	4/613	40/10867	0.187085	0.570346	0.470419	NUP58/EIF2AK2/NUP210/NUP37	4
R-HSA-445355	R-HSA-445355	Smooth Muscle Contraction	4/613	40/10867	0.187085	0.570346	0.470419	PAK1/GUCY1B1/ITGB5/TPM3	4
R-HSA-1483206	R-HSA-1483206	Glycerophospholipid biosynthesis	10/613	129/10867	0.191928	0.58139	0.479529	AGK/LPCAT1/PTDSS1/GPD1L/AGPAT5/CHPT1/GPAT4/PLA2G12A/PLD6/LCLAT1	10
R-HSA-3371453	R-HSA-3371453	Regulation of HSF1-mediated heat shock response	6/613	69/10867	0.192698	0.58139	0.479529	NUP58/BAG5/ATR/HSPA4/NUP210/NUP37	6
R-HSA-264876	R-HSA-264876	Insulin processing	3/613	27/10867	0.193146	0.58139	0.479529	RAB27A/SLC30A7/SLC30A6	3
R-HSA-380994	R-HSA-380994	ATF4 activates genes in response to endoplasmic reticulum stress	3/613	27/10867	0.193146	0.58139	0.479529	PARN/EXOSC9/EXOSC7	3
R-HSA-9648002	R-HSA-9648002	RAS processing	3/613	27/10867	0.193146	0.58139	0.479529	ICMT/HRAS/RPS27A	3
R-HSA-5619115	R-HSA-5619115	Disorders of transmembrane transporters	13/613	176/10867	0.194326	0.583469	0.481243	NUP58/PSMD12/PSMC2/PSMD1/PSME3/PSMA5/PSMB8/SLC24A1/PSMD9/NUP210/SLC39A4/NUP37/RPS27A	13
R-HSA-8939236	R-HSA-8939236	RUNX1 regulates transcription of genes involved in differentiation of HSCs	10/613	130/10867	0.198237	0.593714	0.489693	PSMD12/PSMC2/MYB/PSMD1/H2AX/PSME3/PSMA5/PSMB8/PSMD9/RPS27A	10
R-HSA-5696400	R-HSA-5696400	Dual Incision in GG-NER	4/613	41/10867	0.198766	0.593806	0.489769	PCNA/POLD2/PARP1/RPS27A	4
R-HSA-3858494	R-HSA-3858494	Beta-catenin independent WNT signaling	11/613	146/10867	0.201415	0.597537	0.492847	CTNNB1/PSMD12/PSMC2/PSMD1/PSME3/PSMA5/PSMB8/MAP3K7/PSMD9/GNB4/RPS27A	11
R-HSA-380259	R-HSA-380259	Loss of Nlp from mitotic centrosomes	6/613	70/10867	0.201518	0.597537	0.492847	SDCCAG8/CEP41/DCTN3/PAFAH1B1/CEP131/HAUS6	6
R-HSA-380284	R-HSA-380284	Loss of proteins required for interphase microtubule organization from the centrosome	6/613	70/10867	0.201518	0.597537	0.492847	SDCCAG8/CEP41/DCTN3/PAFAH1B1/CEP131/HAUS6	6
R-HSA-2162123	R-HSA-2162123	Synthesis of Prostaglandins (PG) and Thromboxanes (TX)	2/613	15/10867	0.206059	0.606475	0.500219	PTGES3/PRXL2B	2
R-HSA-937039	R-HSA-937039	IRAK1 recruits IKK complex	2/613	15/10867	0.206059	0.606475	0.500219	UBE2N/RPS27A	2
R-HSA-975144	R-HSA-975144	IRAK1 recruits IKK complex upon TLR7/8 or 9 stimulation	2/613	15/10867	0.206059	0.606475	0.500219	UBE2N/RPS27A	2
R-HSA-389957	R-HSA-389957	Prefoldin mediated transfer of substrate to CCT/TriC	3/613	28/10867	0.207911	0.608919	0.502234	ACTB/TUBB6/TCP1	3
R-HSA-76071	R-HSA-76071	RNA Polymerase III Transcription Initiation From Type 3 Promoter	3/613	28/10867	0.207911	0.608919	0.502234	POLR3G/POLR3K/POLR3H	3
R-HSA-3769402	R-HSA-3769402	Deactivation of the beta-catenin transactivating complex	4/613	42/10867	0.210659	0.613951	0.506385	CTNNB1/CTNNBIP1/AKT1/RPS27A	4
R-HSA-3928662	R-HSA-3928662	EPHB-mediated forward signaling	4/613	42/10867	0.210659	0.613951	0.506385	PAK1/ACTR3/ACTB/HRAS	4
R-HSA-5668541	R-HSA-5668541	TNFR2 non-canonical NF-kB pathway	8/613	102/10867	0.217196	0.628172	0.518114	PSMD12/PSMC2/PSMD1/PSME3/PSMA5/PSMB8/PSMD9/RPS27A	8
R-HSA-168643	R-HSA-168643	Nucleotide-binding domain, leucine rich repeat containing receptor (NLR) signaling pathways	5/613	57/10867	0.217532	0.628172	0.518114	UBE2N/MAP3K7/MAP2K6/SUGT1/RPS27A	5
R-HSA-447115	R-HSA-447115	Interleukin-12 family signaling	5/613	57/10867	0.217532	0.628172	0.518114	HNRNPDL/STAT1/PPIA/TCP1/SNRPA1	5
R-HSA-5628897	R-HSA-5628897	TP53 Regulates Metabolic Genes	7/613	87/10867	0.21911	0.628172	0.518114	LRPPRC/COX5A/COX7B/AKT1/MLST8/LAMTOR1/COX18	7
R-HSA-199992	R-HSA-199992	trans-Golgi Network Vesicle Budding	6/613	72/10867	0.219584	0.628172	0.518114	AP1B1/TPD52/CTSZ/AP4M1/TFRC/SNX5	6
R-HSA-212165	R-HSA-212165	Epigenetic regulation of gene expression	11/613	149/10867	0.219865	0.628172	0.518114	CBX3/RBBP7/ACTB/POLR1G/TDG/H2AX/DDX21/BAZ1B/UBTF/SIN3A/AEBP2	11
R-HSA-168325	R-HSA-168325	Viral Messenger RNA Synthesis	4/613	43/10867	0.222748	0.628172	0.518114	NUP58/NUP210/NUP37/POLR2D	4
R-HSA-5362517	R-HSA-5362517	Signaling by Retinoic Acid	4/613	43/10867	0.222748	0.628172	0.518114	PDHA1/PDK3/DLD/DLAT	4
R-HSA-5675221	R-HSA-5675221	Negative regulation of MAPK pathway	4/613	43/10867	0.222748	0.628172	0.518114	PPP2CA/HRAS/PPP2R5E/RPS27A	4
R-HSA-5696395	R-HSA-5696395	Formation of Incision Complex in GG-NER	4/613	43/10867	0.222748	0.628172	0.518114	UBE2N/UBE2V2/PARP1/RPS27A	4
R-HSA-162588	R-HSA-162588	Budding and maturation of HIV virion	3/613	29/10867	0.222917	0.628172	0.518114	PPIA/CHMP6/RPS27A	3
R-HSA-380972	R-HSA-380972	Energy dependent regulation of mTOR by LKB1-AMPK	3/613	29/10867	0.222917	0.628172	0.518114	PPM1A/MLST8/LAMTOR1	3
R-HSA-390918	R-HSA-390918	Peroxisomal lipid metabolism	3/613	29/10867	0.222917	0.628172	0.518114	PHYH/PECR/NUDT19	3
R-HSA-9683701	R-HSA-9683701	Translation of Structural Proteins	3/613	29/10867	0.222917	0.628172	0.518114	MGAT1/PARP8/RPS27A	3
R-HSA-71387	R-HSA-71387	Metabolism of carbohydrates	20/613	295/10867	0.227062	0.629901	0.51954	NUP58/PRPS2/CHSY1/SLC25A13/HYAL2/TPI1/HMMR/PPP2CA/SLC25A11/PFKM/NUP210/KHK/PGP/SHPK/NUP37/CRYL1/B4GALT7/RPE/ADPGK/RPS27A	20
R-HSA-110312	R-HSA-110312	Translesion synthesis by REV1	2/613	16/10867	0.227243	0.629901	0.51954	PCNA/RPS27A	2
R-HSA-1295596	R-HSA-1295596	Spry regulation of FGF signaling	2/613	16/10867	0.227243	0.629901	0.51954	PPP2CA/RPS27A	2
R-HSA-175474	R-HSA-175474	Assembly Of The HIV Virion	2/613	16/10867	0.227243	0.629901	0.51954	PPIA/RPS27A	2
R-HSA-205043	R-HSA-205043	NRIF signals cell death from the nucleus	2/613	16/10867	0.227243	0.629901	0.51954	ITGB3BP/RPS27A	2
R-HSA-975163	R-HSA-975163	IRAK2 mediated activation of TAK1 complex upon TLR7/8 or 9 stimulation	2/613	16/10867	0.227243	0.629901	0.51954	MAP3K7/RPS27A	2
R-HSA-917937	R-HSA-917937	Iron uptake and transport	5/613	58/10867	0.227944	0.629901	0.51954	IREB2/HFE/ATP6V1E2/TFRC/RPS27A	5
R-HSA-72613	R-HSA-72613	Eukaryotic Translation Initiation	9/613	119/10867	0.228615	0.629901	0.51954	EIF3M/EIF3A/EIF2S1/EIF4E/EIF3J/EIF3E/RPL23/EIF3H/RPS27A	9
R-HSA-72737	R-HSA-72737	Cap-dependent Translation Initiation	9/613	119/10867	0.228615	0.629901	0.51954	EIF3M/EIF3A/EIF2S1/EIF4E/EIF3J/EIF3E/RPL23/EIF3H/RPS27A	9
R-HSA-170834	R-HSA-170834	Signaling by TGF-beta Receptor Complex	6/613	73/10867	0.228815	0.629901	0.51954	PPM1A/STRAP/TFDP2/PARP1/UCHL5/RPS27A	6
R-HSA-2173793	R-HSA-2173793	Transcriptional activity of SMAD2/SMAD3:SMAD4 heterotrimer	4/613	44/10867	0.235011	0.645469	0.53238	PPM1A/TFDP2/PARP1/RPS27A	4
R-HSA-110314	R-HSA-110314	Recognition of DNA damage by PCNA-containing replication complex	3/613	30/10867	0.238127	0.649535	0.535735	PCNA/POLD2/RPS27A	3
R-HSA-114452	R-HSA-114452	Activation of BH3-only proteins	3/613	30/10867	0.238127	0.649535	0.535735	TFDP2/AKT1/DYNLL2	3
R-HSA-6804758	R-HSA-6804758	Regulation of TP53 Activity through Acetylation	3/613	30/10867	0.238127	0.649535	0.535735	RBBP7/MAP2K6/AKT1	3
R-HSA-162587	R-HSA-162587	HIV Life Cycle	11/613	152/10867	0.238972	0.650352	0.536409	PSIP1/NUP58/RANBP1/ELOA/XRCC5/NUP210/NUP37/PPIA/CHMP6/POLR2D/RPS27A	11
R-HSA-201681	R-HSA-201681	TCF dependent signaling in response to WNT	16/613	233/10867	0.242343	0.658024	0.542736	CTNNB1/RUVBL1/CTNNBIP1/PSMD12/PSMC2/PSMD1/H2AX/CUL3/PSME3/PSMA5/PSMB8/PSMD9/AKT1/PPP2CA/PPP2R5E/RPS27A	16
R-HSA-3899300	R-HSA-3899300	SUMOylation of transcription cofactors	4/613	45/10867	0.247432	0.658151	0.542841	PIAS2/PARK7/CASP8AP2/SIN3A	4
R-HSA-4615885	R-HSA-4615885	SUMOylation of DNA replication proteins	4/613	45/10867	0.247432	0.658151	0.542841	NUP58/PCNA/NUP210/NUP37	4
R-HSA-196757	R-HSA-196757	Metabolism of folate and pterines	2/613	17/10867	0.248566	0.658151	0.542841	FPGS/DHFR2	2
R-HSA-2142845	R-HSA-2142845	Hyaluronan metabolism	2/613	17/10867	0.248566	0.658151	0.542841	HYAL2/HMMR	2
R-HSA-3781860	R-HSA-3781860	Diseases associated with N-glycosylation of proteins	2/613	17/10867	0.248566	0.658151	0.542841	RFT1/ALG6	2
R-HSA-450513	R-HSA-450513	Tristetraprolin (TTP, ZFP36) binds and destabilizes mRNA	2/613	17/10867	0.248566	0.658151	0.542841	EXOSC9/EXOSC7	2
R-HSA-5655862	R-HSA-5655862	Translesion synthesis by POLK	2/613	17/10867	0.248566	0.658151	0.542841	PCNA/RPS27A	2
R-HSA-5656121	R-HSA-5656121	Translesion synthesis by POLI	2/613	17/10867	0.248566	0.658151	0.542841	PCNA/RPS27A	2
R-HSA-937072	R-HSA-937072	TRAF6-mediated induction of TAK1 complex within TLR4 complex	2/613	17/10867	0.248566	0.658151	0.542841	MAP3K7/RPS27A	2
R-HSA-9659787	R-HSA-9659787	Aberrant regulation of mitotic G1/S transition in cancer due to RB1 defects	2/613	17/10867	0.248566	0.658151	0.542841	TFDP2/E2F2	2
R-HSA-9661069	R-HSA-9661069	Defective binding of RB1 mutants to E2F1,(E2F2, E2F3)	2/613	17/10867	0.248566	0.658151	0.542841	TFDP2/E2F2	2
R-HSA-376176	R-HSA-376176	Signaling by ROBO receptors	15/613	218/10867	0.249015	0.658151	0.542841	PAK1/GSPT1/PSMD12/PSMC2/CUL2/PSMD1/PSME3/PSMA5/PSMB8/PSMD9/RPL23/ROBO1/RBM8A/MAGOHB/RPS27A	15
R-HSA-2980736	R-HSA-2980736	Peptide hormone metabolism	7/613	91/10867	0.253083	0.659779	0.544184	CTNNB1/ATP6AP2/CTSZ/RAB27A/SPCS1/SLC30A7/SLC30A6	7
R-HSA-168271	R-HSA-168271	Transport of Ribonucleoproteins into the Host Nucleus	3/613	31/10867	0.253506	0.659779	0.544184	NUP58/NUP210/NUP37	3
R-HSA-168333	R-HSA-168333	NEP/NS2 Interacts with the Cellular Export Machinery	3/613	31/10867	0.253506	0.659779	0.544184	NUP58/NUP210/NUP37	3
R-HSA-170822	R-HSA-170822	Regulation of Glucokinase by Glucokinase Regulatory Protein	3/613	31/10867	0.253506	0.659779	0.544184	NUP58/NUP210/NUP37	3
R-HSA-4641262	R-HSA-4641262	Disassembly of the destruction complex and recruitment of AXIN to the membrane	3/613	31/10867	0.253506	0.659779	0.544184	CTNNB1/PPP2CA/PPP2R5E	3
R-HSA-5619107	R-HSA-5619107	Defective TPR may confer susceptibility towards thyroid papillary carcinoma (TPC)	3/613	31/10867	0.253506	0.659779	0.544184	NUP58/NUP210/NUP37	3
R-HSA-917977	R-HSA-917977	Transferrin endocytosis and recycling	3/613	31/10867	0.253506	0.659779	0.544184	HFE/ATP6V1E2/TFRC	3
R-HSA-73884	R-HSA-73884	Base Excision Repair	7/613	92/10867	0.261815	0.67992	0.560796	PCNA/POLD2/TDG/H2AX/NTHL1/PARP1/NEIL2	7
R-HSA-2173789	R-HSA-2173789	TGF-beta receptor signaling activates SMADs	3/613	32/10867	0.26902	0.686089	0.565884	STRAP/UCHL5/RPS27A	3
R-HSA-389958	R-HSA-389958	Cooperation of Prefoldin and TriC/CCT in actin and tubulin folding	3/613	32/10867	0.26902	0.686089	0.565884	ACTB/TUBB6/TCP1	3
R-HSA-397795	R-HSA-397795	G-protein beta:gamma signalling	3/613	32/10867	0.26902	0.686089	0.565884	PAK1/AKT1/GNB4	3
R-HSA-5626467	R-HSA-5626467	RHO GTPases activate IQGAPs	3/613	32/10867	0.26902	0.686089	0.565884	CTNNB1/ACTB/TUBB6	3
R-HSA-5656169	R-HSA-5656169	Termination of translesion DNA synthesis	3/613	32/10867	0.26902	0.686089	0.565884	PCNA/POLD2/RPS27A	3
R-HSA-162710	R-HSA-162710	Synthesis of glycosylphosphatidylinositol (GPI)	2/613	18/10867	0.269946	0.686089	0.565884	PIGW/PIGX	2
R-HSA-2022377	R-HSA-2022377	Metabolism of Angiotensinogen to Angiotensins	2/613	18/10867	0.269946	0.686089	0.565884	ATP6AP2/CTSZ	2
R-HSA-446353	R-HSA-446353	Cell-extracellular matrix interactions	2/613	18/10867	0.269946	0.686089	0.565884	RSU1/ACTB	2
R-HSA-5609975	R-HSA-5609975	Diseases associated with glycosylation precursor biosynthesis	2/613	18/10867	0.269946	0.686089	0.565884	DOLK/PMM2	2
R-HSA-74259	R-HSA-74259	Purine catabolism	2/613	18/10867	0.269946	0.686089	0.565884	ITPA/DNPH1	2
R-HSA-9020591	R-HSA-9020591	Interleukin-12 signaling	4/613	47/10867	0.272669	0.691535	0.570376	HNRNPDL/PPIA/TCP1/SNRPA1	4
R-HSA-446193	R-HSA-446193	Biosynthesis of the N-glycan precursor (dolichol lipid-linked oligosaccharide, LLO) and transfer to a nascent protein	6/613	78/10867	0.276632	0.700096	0.577437	ALG10/RFT1/DOLK/PMM2/ALG6/ALG10B	6
R-HSA-168274	R-HSA-168274	Export of Viral Ribonucleoproteins from Nucleus	3/613	33/10867	0.284637	0.711294	0.586673	NUP58/NUP210/NUP37	3
R-HSA-180746	R-HSA-180746	Nuclear import of Rev protein	3/613	33/10867	0.284637	0.711294	0.586673	NUP58/NUP210/NUP37	3
R-HSA-2559585	R-HSA-2559585	Oncogene Induced Senescence	3/613	33/10867	0.284637	0.711294	0.586673	TFDP2/E2F2/RPS27A	3
R-HSA-389356	R-HSA-389356	CD28 co-stimulation	3/613	33/10867	0.284637	0.711294	0.586673	PAK1/AKT1/MLST8	3
R-HSA-445989	R-HSA-445989	TAK1 activates NFkB by phosphorylation and activation of IKKs complex	3/613	33/10867	0.284637	0.711294	0.586673	UBE2N/MAP3K7/RPS27A	3
R-HSA-9022692	R-HSA-9022692	Regulation of MECP2 expression and activity	3/613	33/10867	0.284637	0.711294	0.586673	LBR/HDAC3/SIN3A	3
R-HSA-1236382	R-HSA-1236382	Constitutive Signaling by Ligand-Responsive EGFR Cancer Variants	2/613	19/10867	0.291309	0.718924	0.592967	HRAS/RPS27A	2
R-HSA-1482925	R-HSA-1482925	Acyl chain remodelling of PG	2/613	19/10867	0.291309	0.718924	0.592967	LPCAT1/PLA2G12A	2
R-HSA-197264	R-HSA-197264	Nicotinamide salvaging	2/613	19/10867	0.291309	0.718924	0.592967	PARP8/NUDT12	2
R-HSA-5637815	R-HSA-5637815	Signaling by Ligand-Responsive EGFR Variants in Cancer	2/613	19/10867	0.291309	0.718924	0.592967	HRAS/RPS27A	2
R-HSA-6804760	R-HSA-6804760	Regulation of TP53 Activity through Methylation	2/613	19/10867	0.291309	0.718924	0.592967	SETD9/RPS27A	2
R-HSA-77595	R-HSA-77595	Processing of Intronless Pre-mRNAs	2/613	19/10867	0.291309	0.718924	0.592967	PAPOLA/CPSF3	2
R-HSA-450294	R-HSA-450294	MAP kinase activation	5/613	64/10867	0.292995	0.721592	0.595166	UBE2N/MAP3K7/MAP2K6/PPP2CA/RPS27A	5
R-HSA-4085377	R-HSA-4085377	SUMOylation of SUMOylation proteins	3/613	34/10867	0.300326	0.735088	0.606299	NUP58/NUP210/NUP37	3
R-HSA-4791275	R-HSA-4791275	Signaling by WNT in cancer	3/613	34/10867	0.300326	0.735088	0.606299	CTNNB1/PPP2CA/PPP2R5E	3
R-HSA-70263	R-HSA-70263	Gluconeogenesis	3/613	34/10867	0.300326	0.735088	0.606299	SLC25A13/TPI1/SLC25A11	3
R-HSA-6782210	R-HSA-6782210	Gap-filling DNA repair synthesis and ligation in TC-NER	5/613	65/10867	0.304161	0.74295	0.612783	PCNA/POLD2/USP7/POLR2D/RPS27A	5
R-HSA-168927	R-HSA-168927	TICAM1, RIP1-mediated IKK complex recruitment	2/613	20/10867	0.312589	0.74971	0.618359	UBE2N/RPS27A	2
R-HSA-2028269	R-HSA-2028269	Signaling by Hippo	2/613	20/10867	0.312589	0.74971	0.618359	WWC1/MOB1A	2
R-HSA-5627117	R-HSA-5627117	RHO GTPases Activate ROCKs	2/613	20/10867	0.312589	0.74971	0.618359	PAK1/MYH10	2
R-HSA-8876384	R-HSA-8876384	Listeria monocytogenes entry into host cells	2/613	20/10867	0.312589	0.74971	0.618359	CTNNB1/RPS27A	2
R-HSA-8964616	R-HSA-8964616	G beta:gamma signalling through CDC42	2/613	20/10867	0.312589	0.74971	0.618359	PAK1/GNB4	2
R-HSA-9603798	R-HSA-9603798	Class I peroxisomal membrane protein import	2/613	20/10867	0.312589	0.74971	0.618359	PEX14/FIS1	2
R-HSA-9669938	R-HSA-9669938	Signaling by KIT in disease	2/613	20/10867	0.312589	0.74971	0.618359	STAT1/HRAS	2
R-HSA-9670439	R-HSA-9670439	Signaling by phosphorylated juxtamembrane, extracellular and kinase domain KIT mutants	2/613	20/10867	0.312589	0.74971	0.618359	STAT1/HRAS	2
R-HSA-9671555	R-HSA-9671555	Signaling by PDGFR in disease	2/613	20/10867	0.312589	0.74971	0.618359	STAT1/HRAS	2
R-HSA-6782135	R-HSA-6782135	Dual incision in TC-NER	5/613	66/10867	0.315389	0.753477	0.621466	PCNA/POLD2/USP7/POLR2D/RPS27A	5
R-HSA-432720	R-HSA-432720	Lysosome Vesicle Biogenesis	3/613	35/10867	0.316056	0.753477	0.621466	AP1B1/CTSZ/AP4M1	3
R-HSA-9615710	R-HSA-9615710	Late endosomal microautophagy	3/613	35/10867	0.316056	0.753477	0.621466	PARK7/CHMP6/RPS27A	3
R-HSA-6811436	R-HSA-6811436	COPI-independent Golgi-to-ER retrograde traffic	4/613	51/10867	0.324233	0.769892	0.635005	DCTN3/PAFAH1B1/TUBB6/DYNLL2	4
R-HSA-9678108	R-HSA-9678108	SARS-CoV-1 Infection	4/613	51/10867	0.324233	0.769892	0.635005	MGAT1/PARP8/CHMP6/RPS27A	4
R-HSA-6802952	R-HSA-6802952	Signaling by BRAF and RAF1 fusions	5/613	67/10867	0.326669	0.774133	0.638502	AGK/ACTB/RAP1A/HRAS/AGGF1	5
R-HSA-5673000	R-HSA-5673000	RAF activation	3/613	36/10867	0.3318	0.781537	0.644609	PPP2CA/HRAS/PPP2R5E	3
R-HSA-6802948	R-HSA-6802948	Signaling by high-kinase activity BRAF mutants	3/613	36/10867	0.3318	0.781537	0.644609	ACTB/RAP1A/HRAS	3
R-HSA-8956319	R-HSA-8956319	Nucleobase catabolism	3/613	36/10867	0.3318	0.781537	0.644609	ENTPD5/ITPA/DNPH1	3
R-HSA-381771	R-HSA-381771	Synthesis, secretion, and inactivation of Glucagon-like Peptide-1 (GLP-1)	2/613	21/10867	0.333727	0.781537	0.644609	CTNNB1/SPCS1	2
R-HSA-5621575	R-HSA-5621575	CD209 (DC-SIGN) signaling	2/613	21/10867	0.333727	0.781537	0.644609	PAK1/HRAS	2
R-HSA-5651801	R-HSA-5651801	PCNA-Dependent Long Patch Base Excision Repair	2/613	21/10867	0.333727	0.781537	0.644609	PCNA/POLD2	2
R-HSA-2980766	R-HSA-2980766	Nuclear Envelope Breakdown	4/613	52/10867	0.337252	0.786881	0.649017	NUP58/CCNB1/NUP210/NUP37	4
R-HSA-1257604	R-HSA-1257604	PIP3 activates AKT signaling	17/613	267/10867	0.337845	0.786881	0.649017	RBBP7/PSMD12/RPS6KB2/PSMC2/USP7/PSMD1/PSME3/PSMA5/PSMB8/PSMD9/AKT1/PPP2CA/HDAC3/MLST8/LAMTOR1/PPP2R5E/RPS27A	17
R-HSA-204005	R-HSA-204005	COPII-mediated vesicle transport	5/613	68/10867	0.337989	0.786881	0.649017	PPP6C/CTSC/CD59/F8/CTSZ	5
R-HSA-72689	R-HSA-72689	Formation of a pool of free 40S subunits	7/613	101/10867	0.343466	0.798072	0.658247	EIF3M/EIF3A/EIF3J/EIF3E/RPL23/EIF3H/RPS27A	7
R-HSA-425366	R-HSA-425366	Transport of bile salts and organic acids, metal ions and amine compounds	6/613	85/10867	0.34679	0.80423	0.663326	SLC16A3/SLC16A7/SLC39A8/SLC39A4/SLC30A7/SLC30A6	6
R-HSA-75105	R-HSA-75105	Fatty acyl-CoA biosynthesis	3/613	37/10867	0.347532	0.804384	0.663453	ELOVL6/ACLY/HSD17B8	3
R-HSA-388841	R-HSA-388841	Costimulation by the CD28 family	5/613	69/10867	0.34934	0.807002	0.665613	PAK1/AKT1/PPP2CA/MLST8/PPP2R5E	5
R-HSA-157118	R-HSA-157118	Signaling by NOTCH	15/613	236/10867	0.354103	0.813016	0.670573	WWC1/PSMD12/PSMC2/STAT1/TFDP2/PSMD1/H2AX/PSME3/PSMA5/PSMB8/PSMD9/AKT1/POGLUT1/HDAC3/RPS27A	15
R-HSA-3296482	R-HSA-3296482	Defects in vitamin and cofactor metabolism	2/613	22/10867	0.354671	0.813016	0.670573	MCCC2/HLCS	2
R-HSA-389357	R-HSA-389357	CD28 dependent PI3K/Akt signaling	2/613	22/10867	0.354671	0.813016	0.670573	AKT1/MLST8	2
R-HSA-9613829	R-HSA-9613829	Chaperone Mediated Autophagy	2/613	22/10867	0.354671	0.813016	0.670573	PARK7/RPS27A	2
R-HSA-9013424	R-HSA-9013424	RHOV GTPase cycle	3/613	38/10867	0.363225	0.829434	0.684114	PAK1/TPM3/CEP97	3
R-HSA-9607240	R-HSA-9607240	FLT3 Signaling	3/613	38/10867	0.363225	0.829434	0.684114	AKT1/HRAS/RPS27A	3
R-HSA-4551638	R-HSA-4551638	SUMOylation of chromatin organization proteins	5/613	71/10867	0.372092	0.846462	0.698159	PIAS2/NUP58/CBX5/NUP210/NUP37	5
R-HSA-2453902	R-HSA-2453902	The canonical retinoid cycle in rods (twilight vision)	2/613	23/10867	0.375377	0.846462	0.698159	HSD17B6/CYP4V2	2
R-HSA-5620922	R-HSA-5620922	BBSome-mediated cargo-targeting to cilium	2/613	23/10867	0.375377	0.846462	0.698159	TCP1/TTC8	2
R-HSA-9013418	R-HSA-9013418	RHOBTB2 GTPase cycle	2/613	23/10867	0.375377	0.846462	0.698159	RBMX/CUL3	2
R-HSA-9013422	R-HSA-9013422	RHOBTB1 GTPase cycle	2/613	23/10867	0.375377	0.846462	0.698159	RBMX/CUL3	2
R-HSA-211000	R-HSA-211000	Gene Silencing by RNA	9/613	138/10867	0.376224	0.846462	0.698159	NUP58/TSN/TARBP2/H2AX/DICER1/NUP210/NUP37/PLD6/POLR2D	9
R-HSA-3371497	R-HSA-3371497	HSP90 chaperone cycle for steroid hormone receptors (SHR) in the presence of ligand	4/613	55/10867	0.376363	0.846462	0.698159	DCTN3/PTGES3/TUBB6/DYNLL2	4
R-HSA-9639288	R-HSA-9639288	Amino acids regulate mTORC1	4/613	55/10867	0.376363	0.846462	0.698159	ATP6V1E2/MIOS/MLST8/LAMTOR1	4
R-HSA-448424	R-HSA-448424	Interleukin-17 signaling	5/613	72/10867	0.383473	0.860828	0.710008	UBE2N/MAP3K7/MAP2K6/PPP2CA/RPS27A	5
R-HSA-162599	R-HSA-162599	Late Phase of HIV Life Cycle	9/613	139/10867	0.384361	0.8612	0.710315	NUP58/RANBP1/ELOA/NUP210/NUP37/PPIA/CHMP6/POLR2D/RPS27A	9
R-HSA-432722	R-HSA-432722	Golgi Associated Vesicle Biogenesis	4/613	56/10867	0.38937	0.870786	0.718221	AP1B1/TPD52/TFRC/SNX5	4
R-HSA-5250913	R-HSA-5250913	Positive epigenetic regulation of rRNA expression	7/613	106/10867	0.39018	0.870963	0.718368	CBX3/RBBP7/ACTB/POLR1G/H2AX/DDX21/BAZ1B	7
R-HSA-5654741	R-HSA-5654741	Signaling by FGFR3	3/613	40/10867	0.394407	0.875322	0.721963	PPP2CA/HRAS/RPS27A	3
R-HSA-5674135	R-HSA-5674135	MAP2K and MAPK activation	3/613	40/10867	0.394407	0.875322	0.721963	ACTB/RAP1A/HRAS	3
R-HSA-3371571	R-HSA-3371571	HSF1-dependent transactivation	2/613	24/10867	0.395804	0.875322	0.721963	PTGES3/MLST8	2
R-HSA-400508	R-HSA-400508	Incretin synthesis, secretion, and inactivation	2/613	24/10867	0.395804	0.875322	0.721963	CTNNB1/SPCS1	2
R-HSA-5627123	R-HSA-5627123	RHO GTPases activate PAKs	2/613	24/10867	0.395804	0.875322	0.721963	PAK1/MYH10	2
R-HSA-2299718	R-HSA-2299718	Condensation of Prophase Chromosomes	5/613	74/10867	0.406198	0.896645	0.73955	MCPH1/SET/H2AX/CCNB1/NCAPD3	5
R-HSA-68875	R-HSA-68875	Mitotic Prophase	9/613	142/10867	0.408822	0.900769	0.742952	MCPH1/NUP58/SET/H2AX/PPP2CA/CCNB1/NCAPD3/NUP210/NUP37	9
R-HSA-5654743	R-HSA-5654743	Signaling by FGFR4	3/613	41/10867	0.409852	0.901372	0.743449	PPP2CA/HRAS/RPS27A	3
R-HSA-1643713	R-HSA-1643713	Signaling by EGFR in Cancer	2/613	25/10867	0.415918	0.901409	0.743479	HRAS/RPS27A	2
R-HSA-191273	R-HSA-191273	Cholesterol biosynthesis	2/613	25/10867	0.415918	0.901409	0.743479	LBR/ACAT2	2
R-HSA-210991	R-HSA-210991	Basigin interactions	2/613	25/10867	0.415918	0.901409	0.743479	SLC16A3/PPIA	2
R-HSA-389960	R-HSA-389960	Formation of tubulin folding intermediates by CCT/TriC	2/613	25/10867	0.415918	0.901409	0.743479	TUBB6/TCP1	2
R-HSA-392451	R-HSA-392451	G beta:gamma signalling through PI3Kgamma	2/613	25/10867	0.415918	0.901409	0.743479	AKT1/GNB4	2
R-HSA-9013508	R-HSA-9013508	NOTCH3 Intracellular Domain Regulates Transcription	2/613	25/10867	0.415918	0.901409	0.743479	WWC1/STAT1	2
R-HSA-937041	R-HSA-937041	IKK complex recruitment mediated by RIP1	2/613	25/10867	0.415918	0.901409	0.743479	UBE2N/RPS27A	2
R-HSA-9705462	R-HSA-9705462	Inactivation of CSF3 (G-CSF) signaling	2/613	25/10867	0.415918	0.901409	0.743479	STAT1/RPS27A	2
R-HSA-2682334	R-HSA-2682334	EPH-Ephrin signaling	6/613	92/10867	0.418309	0.904945	0.746396	PAK1/ACTR3/ACTB/EFNA5/HRAS/MYH10	6
R-HSA-9013406	R-HSA-9013406	RHOQ GTPase cycle	4/613	59/10867	0.428112	0.924474	0.762503	PAK1/ARHGEF9/TFRC/LAMTOR1	4
R-HSA-180024	R-HSA-180024	DARPP-32 events	2/613	26/10867	0.43569	0.924622	0.762625	PDE4B/PPP2CA	2
R-HSA-9660826	R-HSA-9660826	Purinergic signaling in leishmaniasis infection	2/613	26/10867	0.43569	0.924622	0.762625	ENTPD5/SUGT1	2
R-HSA-9664424	R-HSA-9664424	Cell recruitment (pro-inflammatory response)	2/613	26/10867	0.43569	0.924622	0.762625	ENTPD5/SUGT1	2
R-HSA-9656223	R-HSA-9656223	Signaling by RAF1 mutants	3/613	43/10867	0.440357	0.924622	0.762625	ACTB/RAP1A/HRAS	3
R-HSA-111367	R-HSA-111367	SLBP independent Processing of Histone Pre-mRNAs	1/613	10/10867	0.440592	0.924622	0.762625	LSM10	1
R-HSA-164940	R-HSA-164940	Nef mediated downregulation of MHC class I complex cell surface expression	1/613	10/10867	0.440592	0.924622	0.762625	AP1B1	1
R-HSA-2161522	R-HSA-2161522	Abacavir transport and metabolism	1/613	10/10867	0.440592	0.924622	0.762625	ADAL	1
R-HSA-3215018	R-HSA-3215018	Processing and activation of SUMO	1/613	10/10867	0.440592	0.924622	0.762625	UBA2	1
R-HSA-428542	R-HSA-428542	Regulation of commissural axon pathfinding by SLIT and ROBO	1/613	10/10867	0.440592	0.924622	0.762625	ROBO1	1
R-HSA-5685939	R-HSA-5685939	HDR through MMEJ (alt-NHEJ)	1/613	10/10867	0.440592	0.924622	0.762625	PARP1	1
R-HSA-70635	R-HSA-70635	Urea cycle	1/613	10/10867	0.440592	0.924622	0.762625	NMRAL1	1
R-HSA-74182	R-HSA-74182	Ketone body metabolism	1/613	10/10867	0.440592	0.924622	0.762625	OXCT1	1
R-HSA-8853334	R-HSA-8853334	Signaling by FGFR3 fusions in cancer	1/613	10/10867	0.440592	0.924622	0.762625	HRAS	1
R-HSA-8868766	R-HSA-8868766	rRNA processing in the mitochondrion	1/613	10/10867	0.440592	0.924622	0.762625	MRM1	1
R-HSA-9020958	R-HSA-9020958	Interleukin-21 signaling	1/613	10/10867	0.440592	0.924622	0.762625	STAT1	1
R-HSA-9706019	R-HSA-9706019	RHOBTB3 ATPase cycle	1/613	10/10867	0.440592	0.924622	0.762625	CUL3	1
R-HSA-2559582	R-HSA-2559582	Senescence-Associated Secretory Phenotype (SASP)	7/613	112/10867	0.446281	0.932568	0.769179	CCNA2/CDC23/H2AX/ANAPC15/ANAPC10/ANAPC1/RPS27A	7
R-HSA-913531	R-HSA-913531	Interferon Signaling	12/613	199/10867	0.448574	0.932568	0.769179	NUP58/TRIM14/UBE2N/ABCE1/STAT1/EIF4E/EIF2AK2/PSMB8/NUP210/NUP37/OAS3/RPS27A	12
R-HSA-446203	R-HSA-446203	Asparagine N-linked glycosylation	18/613	304/10867	0.450784	0.932568	0.769179	ALG10/RFT1/MGAT1/MANEA/DCTN3/PPP6C/DOLK/CTSC/PMM2/CD59/TUBB6/F8/CTSZ/COG4/ALG6/DYNLL2/ALG10B/RPS27A	18
R-HSA-110328	R-HSA-110328	Recognition and association of DNA glycosylase with site containing an affected pyrimidine	4/613	61/10867	0.453588	0.932568	0.769179	TDG/H2AX/NTHL1/NEIL2	4
R-HSA-110329	R-HSA-110329	Cleavage of the damaged pyrimidine	4/613	61/10867	0.453588	0.932568	0.769179	TDG/H2AX/NTHL1/NEIL2	4
R-HSA-73928	R-HSA-73928	Depyrimidination	4/613	61/10867	0.453588	0.932568	0.769179	TDG/H2AX/NTHL1/NEIL2	4
R-HSA-8943724	R-HSA-8943724	Regulation of PTEN gene transcription	4/613	61/10867	0.453588	0.932568	0.769179	RBBP7/HDAC3/MLST8/LAMTOR1	4
R-HSA-189445	R-HSA-189445	Metabolism of porphyrins	2/613	27/10867	0.455093	0.932568	0.769179	UROS/HMBS	2
R-HSA-201556	R-HSA-201556	Signaling by ALK	2/613	27/10867	0.455093	0.932568	0.769179	HDAC3/SIN3A	2
R-HSA-354192	R-HSA-354192	Integrin signaling	2/613	27/10867	0.455093	0.932568	0.769179	RAP1A/AKT1	2
R-HSA-9615933	R-HSA-9615933	Postmitotic nuclear pore complex (NPC) reformation	2/613	27/10867	0.455093	0.932568	0.769179	NUP58/NUP37	2
R-HSA-3214858	R-HSA-3214858	RMTs methylate histone arginines	5/613	79/10867	0.462388	0.932568	0.769179	RBBP7/H2AX/PRMT3/PRMT6/SMARCE1	5
R-HSA-6781827	R-HSA-6781827	Transcription-Coupled Nucleotide Excision Repair (TC-NER)	5/613	79/10867	0.462388	0.932568	0.769179	PCNA/POLD2/USP7/POLR2D/RPS27A	5
R-HSA-1566948	R-HSA-1566948	Elastic fibre formation	3/613	45/10867	0.470236	0.932568	0.769179	EFEMP1/ITGB5/LOXL3	3
R-HSA-1059683	R-HSA-1059683	Interleukin-6 signaling	1/613	11/10867	0.472177	0.932568	0.769179	STAT1	1
R-HSA-1234158	R-HSA-1234158	Regulation of gene expression by Hypoxia-inducible Factor	1/613	11/10867	0.472177	0.932568	0.769179	HIGD1A	1
R-HSA-196025	R-HSA-196025	Formation of annular gap junctions	1/613	11/10867	0.472177	0.932568	0.769179	ACTB	1
R-HSA-2025928	R-HSA-2025928	Calcineurin activates NFAT	1/613	11/10867	0.472177	0.932568	0.769179	PPIA	1
R-HSA-2485179	R-HSA-2485179	Activation of the phototransduction cascade	1/613	11/10867	0.472177	0.932568	0.769179	SLC24A1	1
R-HSA-2514853	R-HSA-2514853	Condensation of Prometaphase Chromosomes	1/613	11/10867	0.472177	0.932568	0.769179	CCNB1	1
R-HSA-2586552	R-HSA-2586552	Signaling by Leptin	1/613	11/10867	0.472177	0.932568	0.769179	LEPR	1
R-HSA-351906	R-HSA-351906	Apoptotic cleavage of cell adhesion proteins	1/613	11/10867	0.472177	0.932568	0.769179	CTNNB1	1
R-HSA-376172	R-HSA-376172	DSCAM interactions	1/613	11/10867	0.472177	0.932568	0.769179	PAK1	1
R-HSA-5655291	R-HSA-5655291	Signaling by FGFR4 in disease	1/613	11/10867	0.472177	0.932568	0.769179	HRAS	1
R-HSA-73614	R-HSA-73614	Pyrimidine salvage	1/613	11/10867	0.472177	0.932568	0.769179	UCK2	1
R-HSA-8851805	R-HSA-8851805	MET activates RAS signaling	1/613	11/10867	0.472177	0.932568	0.769179	HRAS	1
R-HSA-8875555	R-HSA-8875555	MET activates RAP1 and RAC1	1/613	11/10867	0.472177	0.932568	0.769179	RAP1A	1
R-HSA-8963691	R-HSA-8963691	Phenylalanine and tyrosine metabolism	1/613	11/10867	0.472177	0.932568	0.769179	QDPR	1
R-HSA-9020956	R-HSA-9020956	Interleukin-27 signaling	1/613	11/10867	0.472177	0.932568	0.769179	STAT1	1
R-HSA-9028731	R-HSA-9028731	Activated NTRK2 signals through FRS2 and FRS3	1/613	11/10867	0.472177	0.932568	0.769179	HRAS	1
R-HSA-9614399	R-HSA-9614399	Regulation of localization of FOXO transcription factors	1/613	11/10867	0.472177	0.932568	0.769179	AKT1	1
R-HSA-9634285	R-HSA-9634285	Constitutive Signaling by Overexpressed ERBB2	1/613	11/10867	0.472177	0.932568	0.769179	HRAS	1
R-HSA-9664873	R-HSA-9664873	Pexophagy	1/613	11/10867	0.472177	0.932568	0.769179	RPS27A	1
R-HSA-9683610	R-HSA-9683610	Maturation of nucleoprotein	1/613	11/10867	0.472177	0.932568	0.769179	PARP8	1
R-HSA-948021	R-HSA-948021	Transport to the Golgi and subsequent modification	11/613	185/10867	0.473277	0.932568	0.769179	MGAT1/MANEA/DCTN3/PPP6C/CTSC/CD59/TUBB6/F8/CTSZ/COG4/DYNLL2	11
R-HSA-1482788	R-HSA-1482788	Acyl chain remodelling of PC	2/613	28/10867	0.474107	0.932568	0.769179	LPCAT1/PLA2G12A	2
R-HSA-1483191	R-HSA-1483191	Synthesis of PC	2/613	28/10867	0.474107	0.932568	0.769179	LPCAT1/CHPT1	2
R-HSA-9682385	R-HSA-9682385	FLT3 signaling in disease	2/613	28/10867	0.474107	0.932568	0.769179	HRAS/RPS27A	2
R-HSA-73929	R-HSA-73929	Base-Excision Repair, AP Site Formation	4/613	63/10867	0.478681	0.940014	0.77532	TDG/H2AX/NTHL1/NEIL2	4
R-HSA-195258	R-HSA-195258	RHO GTPase Effectors	19/613	327/10867	0.481174	0.942301	0.777207	CTNNB1/PAK1/CENPA/ACTR3/MAD2L1/KIF2A/ACTB/PAFAH1B1/ITGB3BP/H2AX/TUBB6/PPP2CA/CENPS/MYH10/NUP37/ZWILCH/DYNLL2/PPP2R5E/CENPH	19
R-HSA-8878171	R-HSA-8878171	Transcriptional regulation by RUNX1	14/613	239/10867	0.481819	0.942301	0.777207	PSMD12/PSMC2/MYB/PSMD1/H2AX/PSME3/PSMA5/PSMB8/PSMD9/YAF2/SIN3A/PRMT6/SMARCE1/RPS27A	14
R-HSA-4420097	R-HSA-4420097	VEGFA-VEGFR2 Pathway	6/613	99/10867	0.488814	0.942301	0.777207	CTNNB1/PAK1/ACTB/AKT1/HRAS/MLST8	6
R-HSA-186763	R-HSA-186763	Downstream signal transduction	2/613	29/10867	0.492714	0.942301	0.777207	STAT1/HRAS	2
R-HSA-5601884	R-HSA-5601884	PIWI-interacting RNA (piRNA) biogenesis	2/613	29/10867	0.492714	0.942301	0.777207	PLD6/POLR2D	2
R-HSA-5654732	R-HSA-5654732	Negative regulation of FGFR3 signaling	2/613	29/10867	0.492714	0.942301	0.777207	PPP2CA/RPS27A	2
R-HSA-8863795	R-HSA-8863795	Downregulation of ERBB2 signaling	2/613	29/10867	0.492714	0.942301	0.777207	AKT1/RPS27A	2
R-HSA-6802946	R-HSA-6802946	Signaling by moderate kinase activity BRAF mutants	3/613	47/10867	0.499374	0.942301	0.777207	ACTB/RAP1A/HRAS	3
R-HSA-6802949	R-HSA-6802949	Signaling by RAS mutants	3/613	47/10867	0.499374	0.942301	0.777207	ACTB/RAP1A/HRAS	3
R-HSA-6802955	R-HSA-6802955	Paradoxical activation of RAF signaling by kinase inactive BRAF	3/613	47/10867	0.499374	0.942301	0.777207	ACTB/RAP1A/HRAS	3
R-HSA-73762	R-HSA-73762	RNA Polymerase I Transcription Initiation	3/613	47/10867	0.499374	0.942301	0.777207	RBBP7/POLR1G/UBTF	3
R-HSA-9649948	R-HSA-9649948	Signaling downstream of RAS mutants	3/613	47/10867	0.499374	0.942301	0.777207	ACTB/RAP1A/HRAS	3
R-HSA-170968	R-HSA-170968	Frs2-mediated activation	1/613	12/10867	0.501981	0.942301	0.777207	RAP1A	1
R-HSA-174403	R-HSA-174403	Glutathione synthesis and recycling	1/613	12/10867	0.501981	0.942301	0.777207	GGCT	1
R-HSA-190873	R-HSA-190873	Gap junction degradation	1/613	12/10867	0.501981	0.942301	0.777207	ACTB	1
R-HSA-211958	R-HSA-211958	Miscellaneous substrates	1/613	12/10867	0.501981	0.942301	0.777207	CYP2U1	1
R-HSA-3371511	R-HSA-3371511	HSF1 activation	1/613	12/10867	0.501981	0.942301	0.777207	PTGES3	1
R-HSA-389359	R-HSA-389359	CD28 dependent Vav1 pathway	1/613	12/10867	0.501981	0.942301	0.777207	PAK1	1
R-HSA-5689877	R-HSA-5689877	Josephin domain DUBs	1/613	12/10867	0.501981	0.942301	0.777207	RPS27A	1
R-HSA-622323	R-HSA-622323	Presynaptic nicotinic acetylcholine receptors	1/613	12/10867	0.501981	0.942301	0.777207	CHRNA5	1
R-HSA-629594	R-HSA-629594	Highly calcium permeable postsynaptic nicotinic acetylcholine receptors	1/613	12/10867	0.501981	0.942301	0.777207	CHRNA5	1
R-HSA-6803207	R-HSA-6803207	TP53 Regulates Transcription of Caspase Activators and Caspases	1/613	12/10867	0.501981	0.942301	0.777207	CRADD	1
R-HSA-71064	R-HSA-71064	Lysine catabolism	1/613	12/10867	0.501981	0.942301	0.777207	DLD	1
R-HSA-71384	R-HSA-71384	Ethanol oxidation	1/613	12/10867	0.501981	0.942301	0.777207	ALDH1B1	1
R-HSA-8963693	R-HSA-8963693	Aspartate and asparagine metabolism	1/613	12/10867	0.501981	0.942301	0.777207	SLC25A13	1
R-HSA-8984722	R-HSA-8984722	Interleukin-35 Signalling	1/613	12/10867	0.501981	0.942301	0.777207	STAT1	1
R-HSA-9013973	R-HSA-9013973	TICAM1-dependent activation of IRF3/IRF7	1/613	12/10867	0.501981	0.942301	0.777207	RPS27A	1
R-HSA-9634600	R-HSA-9634600	Regulation of glycolysis by fructose 2,6-bisphosphate metabolism	1/613	12/10867	0.501981	0.942301	0.777207	PPP2CA	1
R-HSA-199977	R-HSA-199977	ER to Golgi Anterograde Transport	9/613	154/10867	0.505795	0.944522	0.779039	DCTN3/PPP6C/CTSC/CD59/TUBB6/F8/CTSZ/COG4/DYNLL2	9
R-HSA-3928663	R-HSA-3928663	EPHA-mediated growth cone collapse	2/613	30/10867	0.510899	0.944522	0.779039	EFNA5/MYH10	2
R-HSA-525793	R-HSA-525793	Myogenesis	2/613	30/10867	0.510899	0.944522	0.779039	CTNNB1/MAP2K6	2
R-HSA-5357956	R-HSA-5357956	TNFR1-induced NFkappaB signaling pathway	2/613	30/10867	0.510899	0.944522	0.779039	MAP3K7/RPS27A	2
R-HSA-9674555	R-HSA-9674555	Signaling by CSF3 (G-CSF)	2/613	30/10867	0.510899	0.944522	0.779039	STAT1/RPS27A	2
R-HSA-6802957	R-HSA-6802957	Oncogenic MAPK signaling	5/613	84/10867	0.516916	0.944522	0.779039	AGK/ACTB/RAP1A/HRAS/AGGF1	5
R-HSA-9006936	R-HSA-9006936	Signaling by TGFB family members	6/613	102/10867	0.518219	0.944522	0.779039	PPM1A/STRAP/TFDP2/PARP1/UCHL5/RPS27A	6
R-HSA-168142	R-HSA-168142	Toll Like Receptor 10 (TLR10) Cascade	5/613	85/10867	0.527548	0.944522	0.779039	UBE2N/MAP3K7/MAP2K6/PPP2CA/RPS27A	5
R-HSA-168176	R-HSA-168176	Toll Like Receptor 5 (TLR5) Cascade	5/613	85/10867	0.527548	0.944522	0.779039	UBE2N/MAP3K7/MAP2K6/PPP2CA/RPS27A	5
R-HSA-975871	R-HSA-975871	MyD88 cascade initiated on plasma membrane	5/613	85/10867	0.527548	0.944522	0.779039	UBE2N/MAP3K7/MAP2K6/PPP2CA/RPS27A	5
R-HSA-6811440	R-HSA-6811440	Retrograde transport at the Trans-Golgi-Network	3/613	49/10867	0.527679	0.944522	0.779039	ARFRP1/COG4/SCOC	3
R-HSA-9012852	R-HSA-9012852	Signaling by NOTCH3	3/613	49/10867	0.527679	0.944522	0.779039	WWC1/STAT1/RPS27A	3
R-HSA-9694635	R-HSA-9694635	Translation of Structural Proteins	3/613	49/10867	0.527679	0.944522	0.779039	MGAT1/PARP8/RPS27A	3
R-HSA-5617472	R-HSA-5617472	Activation of anterior HOX genes in hindbrain development during early embryogenesis	7/613	121/10867	0.528321	0.944522	0.779039	PIAS2/CNOT9/RBBP7/H2AX/PAXIP1/HDAC3/POLR2D	7
R-HSA-5619507	R-HSA-5619507	Activation of HOX genes during differentiation	7/613	121/10867	0.528321	0.944522	0.779039	PIAS2/CNOT9/RBBP7/H2AX/PAXIP1/HDAC3/POLR2D	7
R-HSA-196807	R-HSA-196807	Nicotinate metabolism	2/613	31/10867	0.52865	0.944522	0.779039	PARP8/NUDT12	2
R-HSA-5654733	R-HSA-5654733	Negative regulation of FGFR4 signaling	2/613	31/10867	0.52865	0.944522	0.779039	PPP2CA/RPS27A	2
R-HSA-9668328	R-HSA-9668328	Sealing of the nuclear envelope (NE) by ESCRT-III	2/613	31/10867	0.52865	0.944522	0.779039	TUBB6/CHMP6	2
R-HSA-140342	R-HSA-140342	Apoptosis induced DNA fragmentation	1/613	13/10867	0.530105	0.944522	0.779039	DFFA	1
R-HSA-1663150	R-HSA-1663150	The activation of arylsulfatases	1/613	13/10867	0.530105	0.944522	0.779039	ARSJ	1
R-HSA-171007	R-HSA-171007	p38MAPK events	1/613	13/10867	0.530105	0.944522	0.779039	HRAS	1
R-HSA-179812	R-HSA-179812	GRB2 events in EGFR signaling	1/613	13/10867	0.530105	0.944522	0.779039	HRAS	1
R-HSA-202670	R-HSA-202670	ERKs are inactivated	1/613	13/10867	0.530105	0.944522	0.779039	PPP2CA	1
R-HSA-203615	R-HSA-203615	eNOS activation	1/613	13/10867	0.530105	0.944522	0.779039	AKT1	1
R-HSA-209543	R-HSA-209543	p75NTR recruits signalling complexes	1/613	13/10867	0.530105	0.944522	0.779039	RPS27A	1
R-HSA-209560	R-HSA-209560	NF-kB is activated and signals survival	1/613	13/10867	0.530105	0.944522	0.779039	RPS27A	1
R-HSA-2564830	R-HSA-2564830	Cytosolic iron-sulfur cluster assembly	1/613	13/10867	0.530105	0.944522	0.779039	BRIP1	1
R-HSA-3270619	R-HSA-3270619	IRF3-mediated induction of type I IFN	1/613	13/10867	0.530105	0.944522	0.779039	XRCC5	1
R-HSA-400511	R-HSA-400511	Synthesis, secretion, and inactivation of Glucose-dependent Insulinotropic Polypeptide (GIP)	1/613	13/10867	0.530105	0.944522	0.779039	SPCS1	1
R-HSA-425561	R-HSA-425561	Sodium/Calcium exchangers	1/613	13/10867	0.530105	0.944522	0.779039	SLC24A1	1
R-HSA-5210891	R-HSA-5210891	Uptake and function of anthrax toxins	1/613	13/10867	0.530105	0.944522	0.779039	MAP2K6	1
R-HSA-75035	R-HSA-75035	Chk1/Chk2(Cds1) mediated inactivation of Cyclin B:Cdk1 complex	1/613	13/10867	0.530105	0.944522	0.779039	CCNB1	1
R-HSA-75109	R-HSA-75109	Triglyceride biosynthesis	1/613	13/10867	0.530105	0.944522	0.779039	GK	1
R-HSA-9637687	R-HSA-9637687	Suppression of phagosomal maturation	1/613	13/10867	0.530105	0.944522	0.779039	RPS27A	1
R-HSA-1483257	R-HSA-1483257	Phospholipid metabolism	12/613	212/10867	0.537938	0.949041	0.782766	AGK/LPCAT1/PTDSS1/GPD1L/AGPAT5/CHPT1/PI4K2B/GPAT4/TNFAIP8L1/PLA2G12A/PLD6/LCLAT1	12
R-HSA-1227986	R-HSA-1227986	Signaling by ERBB2	3/613	50/10867	0.541493	0.949041	0.782766	AKT1/HRAS/RPS27A	3
R-HSA-5654736	R-HSA-5654736	Signaling by FGFR1	3/613	50/10867	0.541493	0.949041	0.782766	PPP2CA/HRAS/RPS27A	3
R-HSA-2132295	R-HSA-2132295	MHC class II antigen presentation	7/613	123/10867	0.545947	0.949041	0.782766	AP1B1/DCTN3/KIF2A/CTSC/TUBB6/KIF20A/DYNLL2	7
R-HSA-2173796	R-HSA-2173796	SMAD2/SMAD3:SMAD4 heterotrimer regulates transcription	2/613	32/10867	0.545959	0.949041	0.782766	TFDP2/RPS27A	2
R-HSA-2871796	R-HSA-2871796	FCERI mediated MAPK activation	2/613	32/10867	0.545959	0.949041	0.782766	PAK1/HRAS	2
R-HSA-73863	R-HSA-73863	RNA Polymerase I Transcription Termination	2/613	32/10867	0.545959	0.949041	0.782766	POLR1G/UBTF	2
R-HSA-917729	R-HSA-917729	Endosomal Sorting Complex Required For Transport (ESCRT)	2/613	32/10867	0.545959	0.949041	0.782766	CHMP6/RPS27A	2
R-HSA-9609646	R-HSA-9609646	HCMV Infection	9/613	160/10867	0.552601	0.949041	0.782766	NUP58/RBBP7/TUBB6/NUP210/NUP37/HDAC3/CHMP6/DYNLL2/HNRNPK	9
R-HSA-9007101	R-HSA-9007101	Rab regulation of trafficking	7/613	124/10867	0.554656	0.949041	0.782766	TRAPPC13/TBC1D7/RAB11A/RIN2/AKT1/RAB27A/DENND4A	7
R-HSA-5620920	R-HSA-5620920	Cargo trafficking to the periciliary membrane	3/613	51/10867	0.555072	0.949041	0.782766	RAB11A/TCP1/TTC8	3
R-HSA-1250347	R-HSA-1250347	SHC1 events in ERBB4 signaling	1/613	14/10867	0.556643	0.949041	0.782766	HRAS	1
R-HSA-1614558	R-HSA-1614558	Degradation of cysteine and homocysteine	1/613	14/10867	0.556643	0.949041	0.782766	SUOX	1
R-HSA-162658	R-HSA-162658	Golgi Cisternae Pericentriolar Stack Reorganization	1/613	14/10867	0.556643	0.949041	0.782766	CCNB1	1
R-HSA-169893	R-HSA-169893	Prolonged ERK activation events	1/613	14/10867	0.556643	0.949041	0.782766	RAP1A	1
R-HSA-174490	R-HSA-174490	Membrane binding and targetting of GAG proteins	1/613	14/10867	0.556643	0.949041	0.782766	RPS27A	1
R-HSA-174495	R-HSA-174495	Synthesis And Processing Of GAG, GAGPOL Polyproteins	1/613	14/10867	0.556643	0.949041	0.782766	RPS27A	1
R-HSA-180336	R-HSA-180336	SHC1 events in EGFR signaling	1/613	14/10867	0.556643	0.949041	0.782766	HRAS	1
R-HSA-198323	R-HSA-198323	AKT phosphorylates targets in the cytosol	1/613	14/10867	0.556643	0.949041	0.782766	AKT1	1
R-HSA-200425	R-HSA-200425	Carnitine metabolism	1/613	14/10867	0.556643	0.949041	0.782766	CPT2	1
R-HSA-3371568	R-HSA-3371568	Attenuation phase	1/613	14/10867	0.556643	0.949041	0.782766	PTGES3	1
R-HSA-6804116	R-HSA-6804116	TP53 Regulates Transcription of Genes Involved in G1 Cell Cycle Arrest	1/613	14/10867	0.556643	0.949041	0.782766	CCNA2	1
R-HSA-6804759	R-HSA-6804759	Regulation of TP53 Activity through Association with Co-factors	1/613	14/10867	0.556643	0.949041	0.782766	AKT1	1
R-HSA-71240	R-HSA-71240	Tryptophan catabolism	1/613	14/10867	0.556643	0.949041	0.782766	KYAT3	1
R-HSA-877312	R-HSA-877312	Regulation of IFNG signaling	1/613	14/10867	0.556643	0.949041	0.782766	STAT1	1
R-HSA-8849471	R-HSA-8849471	PTK6 Regulates RHO GTPases, RAS GTPase and MAP kinases	1/613	14/10867	0.556643	0.949041	0.782766	HRAS	1
R-HSA-9027284	R-HSA-9027284	Erythropoietin activates RAS	1/613	14/10867	0.556643	0.949041	0.782766	HRAS	1
R-HSA-9679504	R-HSA-9679504	Translation of Replicase and Assembly of the Replication Transcription Complex	1/613	14/10867	0.556643	0.949041	0.782766	CHMP6	1
R-HSA-9694676	R-HSA-9694676	Translation of Replicase and Assembly of the Replication Transcription Complex	1/613	14/10867	0.556643	0.949041	0.782766	CHMP6	1
R-HSA-2559583	R-HSA-2559583	Cellular Senescence	11/613	197/10867	0.558495	0.949041	0.782766	RBBP7/CCNA2/CDC23/TFDP2/H2AX/ANAPC15/E2F2/MAP2K6/ANAPC10/ANAPC1/RPS27A	11
R-HSA-418346	R-HSA-418346	Platelet homeostasis	5/613	88/10867	0.558802	0.949041	0.782766	LRP8/GUCY1B1/PPP2CA/GNB4/PPP2R5E	5
R-HSA-9013404	R-HSA-9013404	RAC2 GTPase cycle	5/613	88/10867	0.558802	0.949041	0.782766	PAK1/LBR/TFRC/LAMTOR1/DEF6	5
R-HSA-909733	R-HSA-909733	Interferon alpha/beta signaling	4/613	70/10867	0.562484	0.949041	0.782766	ABCE1/STAT1/PSMB8/OAS3	4
R-HSA-418990	R-HSA-418990	Adherens junctions interactions	2/613	33/10867	0.562818	0.949041	0.782766	CTNNB1/ACTB	2
R-HSA-5654726	R-HSA-5654726	Negative regulation of FGFR1 signaling	2/613	33/10867	0.562818	0.949041	0.782766	PPP2CA/RPS27A	2
R-HSA-5663202	R-HSA-5663202	Diseases of signal transduction by growth factor receptors and second messengers	24/613	433/10867	0.566909	0.949041	0.782766	CTNNB1/AGK/PSMD12/ACTB/RPS6KB2/PSMC2/STAT1/PSMD1/PSME3/RAP1A/PSMA5/PSMB8/PSMD9/AKT1/PPP2CA/HRAS/TPM3/AGGF1/WDCP/HDAC3/MLST8/PPP2R5E/POLR2D/RPS27A	24
R-HSA-3214841	R-HSA-3214841	PKMTs methylate histone lysines	4/613	71/10867	0.57385	0.949041	0.782766	SETDB2/RBBP7/AEBP2/NSD1	4
R-HSA-194138	R-HSA-194138	Signaling by VEGF	6/613	108/10867	0.574887	0.949041	0.782766	CTNNB1/PAK1/ACTB/AKT1/HRAS/MLST8	6
R-HSA-9006925	R-HSA-9006925	Intracellular signaling by second messengers	17/613	309/10867	0.578935	0.949041	0.782766	RBBP7/PSMD12/RPS6KB2/PSMC2/USP7/PSMD1/PSME3/PSMA5/PSMB8/PSMD9/AKT1/PPP2CA/HDAC3/MLST8/LAMTOR1/PPP2R5E/RPS27A	17
R-HSA-8876198	R-HSA-8876198	RAB GEFs exchange GTP for GDP on RABs	5/613	90/10867	0.579055	0.949041	0.782766	TRAPPC13/RIN2/AKT1/RAB27A/DENND4A	5
R-HSA-167238	R-HSA-167238	Pausing and recovery of Tat-mediated HIV elongation	2/613	34/10867	0.579224	0.949041	0.782766	ELOA/POLR2D	2
R-HSA-167243	R-HSA-167243	Tat-mediated HIV elongation arrest and recovery	2/613	34/10867	0.579224	0.949041	0.782766	ELOA/POLR2D	2
R-HSA-187687	R-HSA-187687	Signalling to ERKs	2/613	34/10867	0.579224	0.949041	0.782766	RAP1A/HRAS	2
R-HSA-5654727	R-HSA-5654727	Negative regulation of FGFR2 signaling	2/613	34/10867	0.579224	0.949041	0.782766	PPP2CA/RPS27A	2
R-HSA-5663084	R-HSA-5663084	Diseases of carbohydrate metabolism	2/613	34/10867	0.579224	0.949041	0.782766	KHK/RPS27A	2
R-HSA-111447	R-HSA-111447	Activation of BAD and translocation to mitochondria	1/613	15/10867	0.581685	0.949041	0.782766	AKT1	1
R-HSA-181431	R-HSA-181431	Acetylcholine binding and downstream events	1/613	15/10867	0.581685	0.949041	0.782766	CHRNA5	1
R-HSA-2691230	R-HSA-2691230	Signaling by NOTCH1 HD Domain Mutants in Cancer	1/613	15/10867	0.581685	0.949041	0.782766	RPS27A	1
R-HSA-2691232	R-HSA-2691232	Constitutive Signaling by NOTCH1 HD Domain Mutants	1/613	15/10867	0.581685	0.949041	0.782766	RPS27A	1
R-HSA-3134975	R-HSA-3134975	Regulation of innate immune responses to cytosolic DNA	1/613	15/10867	0.581685	0.949041	0.782766	RPS27A	1
R-HSA-354194	R-HSA-354194	GRB2:SOS provides linkage to MAPK signaling for Integrins	1/613	15/10867	0.581685	0.949041	0.782766	RAP1A	1
R-HSA-372708	R-HSA-372708	p130Cas linkage to MAPK signaling for integrins	1/613	15/10867	0.581685	0.949041	0.782766	RAP1A	1
R-HSA-4419969	R-HSA-4419969	Depolymerisation of the Nuclear Lamina	1/613	15/10867	0.581685	0.949041	0.782766	CCNB1	1
R-HSA-5637810	R-HSA-5637810	Constitutive Signaling by EGFRvIII	1/613	15/10867	0.581685	0.949041	0.782766	HRAS	1
R-HSA-5637812	R-HSA-5637812	Signaling by EGFRvIII in Cancer	1/613	15/10867	0.581685	0.949041	0.782766	HRAS	1
R-HSA-622327	R-HSA-622327	Postsynaptic nicotinic acetylcholine receptors	1/613	15/10867	0.581685	0.949041	0.782766	CHRNA5	1
R-HSA-8875360	R-HSA-8875360	InlB-mediated entry of Listeria monocytogenes into host cell	1/613	15/10867	0.581685	0.949041	0.782766	RPS27A	1
R-HSA-9648895	R-HSA-9648895	Response of EIF2AK1 (HRI) to heme deficiency	1/613	15/10867	0.581685	0.949041	0.782766	EIF2S1	1
R-HSA-9694631	R-HSA-9694631	Maturation of nucleoprotein	1/613	15/10867	0.581685	0.949041	0.782766	PARP8	1
R-HSA-9706369	R-HSA-9706369	Negative regulation of FLT3	1/613	15/10867	0.581685	0.949041	0.782766	RPS27A	1
R-HSA-1445148	R-HSA-1445148	Translocation of SLC2A4 (GLUT4) to the plasma membrane	4/613	72/10867	0.585049	0.949041	0.782766	RAB11A/ACTB/TUBB6/AKT1	4
R-HSA-9694516	R-HSA-9694516	SARS-CoV-2 Infection	4/613	72/10867	0.585049	0.949041	0.782766	MGAT1/PARP8/CHMP6/RPS27A	4
R-HSA-5250924	R-HSA-5250924	B-WICH complex positively regulates rRNA expression	5/613	91/10867	0.588994	0.949041	0.782766	ACTB/POLR1G/H2AX/DDX21/BAZ1B	5
R-HSA-975138	R-HSA-975138	TRAF6 mediated induction of NFkB and MAP kinases upon TLR7/8 or 9 activation	5/613	91/10867	0.588994	0.949041	0.782766	UBE2N/MAP3K7/MAP2K6/PPP2CA/RPS27A	5
R-HSA-6781823	R-HSA-6781823	Formation of TC-NER Pre-Incision Complex	3/613	54/10867	0.594328	0.949041	0.782766	USP7/POLR2D/RPS27A	3
R-HSA-8848021	R-HSA-8848021	Signaling by PTK6	3/613	54/10867	0.594328	0.949041	0.782766	AKT1/HRAS/RPS27A	3
R-HSA-9006927	R-HSA-9006927	Signaling by Non-Receptor Tyrosine Kinases	3/613	54/10867	0.594328	0.949041	0.782766	AKT1/HRAS/RPS27A	3
R-HSA-936440	R-HSA-936440	Negative regulators of DDX58/IFIH1 signaling	2/613	35/10867	0.595174	0.949041	0.782766	ATG5/RPS27A	2
R-HSA-9706574	R-HSA-9706574	RHOBTB GTPase Cycle	2/613	35/10867	0.595174	0.949041	0.782766	RBMX/CUL3	2
R-HSA-5654738	R-HSA-5654738	Signaling by FGFR2	4/613	73/10867	0.596075	0.949041	0.782766	PPP2CA/HRAS/POLR2D/RPS27A	4
R-HSA-9710421	R-HSA-9710421	Defective pyroptosis	4/613	73/10867	0.596075	0.949041	0.782766	RBBP7/POLA1/POLA2/H2AX	4
R-HSA-114608	R-HSA-114608	Platelet degranulation	7/613	129/10867	0.597043	0.949041	0.782766	TMX3/F8/PCDH7/PCYOX1L/PPIA/CYRIB/OLA1	7
R-HSA-975155	R-HSA-975155	MyD88 dependent cascade initiated on endosome	5/613	92/10867	0.598803	0.949041	0.782766	UBE2N/MAP3K7/MAP2K6/PPP2CA/RPS27A	5
R-HSA-195721	R-HSA-195721	Signaling by WNT	18/613	332/10867	0.604673	0.949041	0.782766	CTNNB1/RUVBL1/CTNNBIP1/PSMD12/PSMC2/PSMD1/H2AX/CUL3/PSME3/PSMA5/PSMB8/MAP3K7/PSMD9/AKT1/PPP2CA/GNB4/PPP2R5E/RPS27A	18
R-HSA-1660516	R-HSA-1660516	Synthesis of PIPs at the early endosome membrane	1/613	16/10867	0.605314	0.949041	0.782766	PI4K2B	1
R-HSA-1834941	R-HSA-1834941	STING mediated induction of host immune responses	1/613	16/10867	0.605314	0.949041	0.782766	XRCC5	1
R-HSA-193639	R-HSA-193639	p75NTR signals via NF-kB	1/613	16/10867	0.605314	0.949041	0.782766	RPS27A	1
R-HSA-1963640	R-HSA-1963640	GRB2 events in ERBB2 signaling	1/613	16/10867	0.605314	0.949041	0.782766	HRAS	1
R-HSA-2173791	R-HSA-2173791	TGF-beta receptor signaling in EMT (epithelial to mesenchymal transition)	1/613	16/10867	0.605314	0.949041	0.782766	RPS27A	1
R-HSA-3229121	R-HSA-3229121	Glycogen storage diseases	1/613	16/10867	0.605314	0.949041	0.782766	RPS27A	1
R-HSA-3322077	R-HSA-3322077	Glycogen synthesis	1/613	16/10867	0.605314	0.949041	0.782766	RPS27A	1
R-HSA-391160	R-HSA-391160	Signal regulatory protein family interactions	1/613	16/10867	0.605314	0.949041	0.782766	CD47	1
R-HSA-392517	R-HSA-392517	Rap1 signalling	1/613	16/10867	0.605314	0.949041	0.782766	RAP1A	1
R-HSA-399954	R-HSA-399954	Sema3A PAK dependent Axon repulsion	1/613	16/10867	0.605314	0.949041	0.782766	PAK1	1
R-HSA-5684264	R-HSA-5684264	MAP3K8 (TPL2)-dependent MAPK1/3 activation	1/613	16/10867	0.605314	0.949041	0.782766	RPS27A	1
R-HSA-844456	R-HSA-844456	The NLRP3 inflammasome	1/613	16/10867	0.605314	0.949041	0.782766	SUGT1	1
R-HSA-9651496	R-HSA-9651496	Defects of contact activation system (CAS) and kallikrein/kinin system (KKS)	1/613	16/10867	0.605314	0.949041	0.782766	F8	1
R-HSA-9665348	R-HSA-9665348	Signaling by ERBB2 ECD mutants	1/613	16/10867	0.605314	0.949041	0.782766	HRAS	1
R-HSA-9671793	R-HSA-9671793	Diseases of hemostasis	1/613	16/10867	0.605314	0.949041	0.782766	F8	1
R-HSA-9703648	R-HSA-9703648	Signaling by FLT3 ITD and TKD mutants	1/613	16/10867	0.605314	0.949041	0.782766	HRAS	1
R-HSA-109606	R-HSA-109606	Intrinsic Pathway for Apoptosis	3/613	55/10867	0.606903	0.949041	0.782766	TFDP2/AKT1/DYNLL2	3
R-HSA-9013409	R-HSA-9013409	RHOJ GTPase cycle	3/613	55/10867	0.606903	0.949041	0.782766	PAK1/TFRC/LAMTOR1	3
R-HSA-9013408	R-HSA-9013408	RHOG GTPase cycle	4/613	74/10867	0.606925	0.949041	0.782766	LBR/TFRC/LETM1/LAMTOR1	4
R-HSA-168181	R-HSA-168181	Toll Like Receptor 7/8 (TLR7/8) Cascade	5/613	93/10867	0.60848	0.949041	0.782766	UBE2N/MAP3K7/MAP2K6/PPP2CA/RPS27A	5
R-HSA-156590	R-HSA-156590	Glutathione conjugation	2/613	36/10867	0.610666	0.949041	0.782766	ESD/GGCT	2
R-HSA-167287	R-HSA-167287	HIV elongation arrest and recovery	2/613	36/10867	0.610666	0.949041	0.782766	ELOA/POLR2D	2
R-HSA-167290	R-HSA-167290	Pausing and recovery of HIV elongation	2/613	36/10867	0.610666	0.949041	0.782766	ELOA/POLR2D	2
R-HSA-5663213	R-HSA-5663213	RHO GTPases Activate WASPs and WAVEs	2/613	36/10867	0.610666	0.949041	0.782766	ACTR3/ACTB	2
R-HSA-983231	R-HSA-983231	Factors involved in megakaryocyte development and platelet production	9/613	168/10867	0.612042	0.94994	0.783508	RAD51B/KIF2A/ACTB/MYB/MFN2/TUBB6/CBX5/KIF20A/SIN3A	9
R-HSA-168164	R-HSA-168164	Toll Like Receptor 3 (TLR3) Cascade	5/613	94/10867	0.618021	0.957973	0.790133	UBE2N/MAP3K7/MAP2K6/PPP2CA/RPS27A	5
R-HSA-5673001	R-HSA-5673001	RAF/MAP kinase cascade	15/613	280/10867	0.620352	0.960338	0.792084	ICMT/PSMD12/ACTB/PSMC2/PSMD1/CUL3/PSME3/RAP1A/PSMA5/PSMB8/PSMD9/PPP2CA/HRAS/PPP2R5E/RPS27A	15
R-HSA-8979227	R-HSA-8979227	Triglyceride metabolism	2/613	37/10867	0.625703	0.963547	0.79473	PNPLA4/GK	2
R-HSA-1482922	R-HSA-1482922	Acyl chain remodelling of PI	1/613	17/10867	0.627611	0.963547	0.79473	PLA2G12A	1
R-HSA-199220	R-HSA-199220	Vitamin B5 (pantothenate) metabolism	1/613	17/10867	0.627611	0.963547	0.79473	AASDHPPT	1
R-HSA-202131	R-HSA-202131	Metabolism of nitric oxide: NOS3 activation and regulation	1/613	17/10867	0.627611	0.963547	0.79473	AKT1	1
R-HSA-9022699	R-HSA-9022699	MECP2 regulates neuronal receptors and channels	1/613	17/10867	0.627611	0.963547	0.79473	SIN3A	1
R-HSA-9034015	R-HSA-9034015	Signaling by NTRK3 (TRKC)	1/613	17/10867	0.627611	0.963547	0.79473	HRAS	1
R-HSA-204998	R-HSA-204998	Cell death signalling via NRAGE, NRIF and NADE	4/613	76/10867	0.628084	0.963547	0.79473	ARHGEF9/ITGB3BP/ARHGEF39/RPS27A	4
R-HSA-927802	R-HSA-927802	Nonsense-Mediated Decay (NMD)	6/613	115/10867	0.636533	0.967698	0.798155	GSPT1/PPP2CA/RPL23/RBM8A/MAGOHB/RPS27A	6
R-HSA-975957	R-HSA-975957	Nonsense Mediated Decay (NMD) enhanced by the Exon Junction Complex (EJC)	6/613	115/10867	0.636533	0.967698	0.798155	GSPT1/PPP2CA/RPL23/RBM8A/MAGOHB/RPS27A	6
R-HSA-168138	R-HSA-168138	Toll Like Receptor 9 (TLR9) Cascade	5/613	96/10867	0.636686	0.967698	0.798155	UBE2N/MAP3K7/MAP2K6/PPP2CA/RPS27A	5
R-HSA-76005	R-HSA-76005	Response to elevated platelet cytosolic Ca2+	7/613	134/10867	0.637274	0.967698	0.798155	TMX3/F8/PCDH7/PCYOX1L/PPIA/CYRIB/OLA1	7
R-HSA-2129379	R-HSA-2129379	Molecules associated with elastic fibres	2/613	38/10867	0.640285	0.967698	0.798155	EFEMP1/ITGB5	2
R-HSA-2514856	R-HSA-2514856	The phototransduction cascade	2/613	38/10867	0.640285	0.967698	0.798155	SLC24A1/METAP2	2
R-HSA-5655302	R-HSA-5655302	Signaling by FGFR1 in disease	2/613	38/10867	0.640285	0.967698	0.798155	STAT1/HRAS	2
R-HSA-6814122	R-HSA-6814122	Cooperation of PDCL (PhLP1) and TRiC/CCT in G-protein beta folding	2/613	38/10867	0.640285	0.967698	0.798155	TCP1/GNB4	2
R-HSA-8939243	R-HSA-8939243	RUNX1 interacts with co-factors whose precise effect on RUNX1 targets is not known	2/613	38/10867	0.640285	0.967698	0.798155	YAF2/SMARCE1	2
R-HSA-168273	R-HSA-168273	Influenza Viral RNA Transcription and Replication	7/613	135/10867	0.645039	0.967698	0.798155	NUP58/PARP1/RPL23/NUP210/NUP37/POLR2D/RPS27A	7
R-HSA-9609690	R-HSA-9609690	HCMV Early Events	7/613	135/10867	0.645039	0.967698	0.798155	NUP58/RBBP7/TUBB6/NUP210/NUP37/HDAC3/DYNLL2	7
R-HSA-193704	R-HSA-193704	p75 NTR receptor-mediated signalling	5/613	97/10867	0.645805	0.967698	0.798155	ARHGEF9/ITGB3BP/HDAC3/ARHGEF39/RPS27A	5
R-HSA-1368082	R-HSA-1368082	RORA activates gene expression	1/613	18/10867	0.64865	0.967698	0.798155	TGS1	1
R-HSA-1660514	R-HSA-1660514	Synthesis of PIPs at the Golgi membrane	1/613	18/10867	0.64865	0.967698	0.798155	PI4K2B	1
R-HSA-1839117	R-HSA-1839117	Signaling by cytosolic FGFR1 fusion mutants	1/613	18/10867	0.64865	0.967698	0.798155	STAT1	1
R-HSA-190840	R-HSA-190840	Microtubule-dependent trafficking of connexons from Golgi to the plasma membrane	1/613	18/10867	0.64865	0.967698	0.798155	TUBB6	1
R-HSA-210993	R-HSA-210993	Tie2 Signaling	1/613	18/10867	0.64865	0.967698	0.798155	HRAS	1
R-HSA-2243919	R-HSA-2243919	Crosslinking of collagen fibrils	1/613	18/10867	0.64865	0.967698	0.798155	LOXL3	1
R-HSA-5654704	R-HSA-5654704	SHC-mediated cascade:FGFR3	1/613	18/10867	0.64865	0.967698	0.798155	HRAS	1
R-HSA-881907	R-HSA-881907	Gastrin-CREB signalling pathway via PKC and MAPK	1/613	18/10867	0.64865	0.967698	0.798155	HRAS	1
R-HSA-8964315	R-HSA-8964315	G beta:gamma signalling through BTK	1/613	18/10867	0.64865	0.967698	0.798155	GNB4	1
R-HSA-936964	R-HSA-936964	Activation of IRF3/IRF7 mediated by TBK1/IKK epsilon	1/613	18/10867	0.64865	0.967698	0.798155	RPS27A	1
R-HSA-5684996	R-HSA-5684996	MAPK1/MAPK3 signaling	15/613	286/10867	0.653043	0.969561	0.799691	ICMT/PSMD12/ACTB/PSMC2/PSMD1/CUL3/PSME3/RAP1A/PSMA5/PSMB8/PSMD9/PPP2CA/HRAS/PPP2R5E/RPS27A	15
R-HSA-140877	R-HSA-140877	Formation of Fibrin Clot (Clotting Cascade)	2/613	39/10867	0.654416	0.969561	0.799691	F3/F8	2
R-HSA-76009	R-HSA-76009	Platelet Aggregation (Plug Formation)	2/613	39/10867	0.654416	0.969561	0.799691	RAP1A/AKT1	2
R-HSA-2142753	R-HSA-2142753	Arachidonic acid metabolism	3/613	59/10867	0.654562	0.969561	0.799691	CYP2U1/PTGES3/PRXL2B	3
R-HSA-983189	R-HSA-983189	Kinesins	3/613	59/10867	0.654562	0.969561	0.799691	KIF2A/TUBB6/KIF20A	3
R-HSA-5619102	R-HSA-5619102	SLC transporter disorders	5/613	98/10867	0.654779	0.969561	0.799691	NUP58/SLC24A1/NUP210/SLC39A4/NUP37	5
R-HSA-1221632	R-HSA-1221632	Meiotic synapsis	4/613	79/10867	0.658428	0.971719	0.801471	SMC1A/BRCA1/H2AX/ATR	4
R-HSA-168255	R-HSA-168255	Influenza Infection	8/613	156/10867	0.660139	0.971719	0.801471	NUP58/EIF2AK2/PARP1/RPL23/NUP210/NUP37/POLR2D/RPS27A	8
R-HSA-1500620	R-HSA-1500620	Meiosis	6/613	118/10867	0.661271	0.971719	0.801471	SMC1A/MLH3/BRCA1/MLH1/H2AX/ATR	6
R-HSA-2408522	R-HSA-2408522	Selenoamino acid metabolism	6/613	118/10867	0.661271	0.971719	0.801471	AIMP2/AIMP1/RPL23/SCLY/EEFSEC/RPS27A	6
R-HSA-166166	R-HSA-166166	MyD88-independent TLR4 cascade	5/613	99/10867	0.663607	0.971719	0.801471	UBE2N/MAP3K7/MAP2K6/PPP2CA/RPS27A	5
R-HSA-937061	R-HSA-937061	TRIF(TICAM1)-mediated TLR4 signaling	5/613	99/10867	0.663607	0.971719	0.801471	UBE2N/MAP3K7/MAP2K6/PPP2CA/RPS27A	5
R-HSA-190872	R-HSA-190872	Transport of connexons to the plasma membrane	1/613	19/10867	0.668503	0.971719	0.801471	TUBB6	1
R-HSA-392851	R-HSA-392851	Prostacyclin signalling through prostacyclin receptor	1/613	19/10867	0.668503	0.971719	0.801471	GNB4	1
R-HSA-3928664	R-HSA-3928664	Ephrin signaling	1/613	19/10867	0.668503	0.971719	0.801471	PAK1	1
R-HSA-422085	R-HSA-422085	Synthesis, secretion, and deacylation of Ghrelin	1/613	19/10867	0.668503	0.971719	0.801471	SPCS1	1
R-HSA-5423646	R-HSA-5423646	Aflatoxin activation and detoxification	1/613	19/10867	0.668503	0.971719	0.801471	AKR7A2	1
R-HSA-8851708	R-HSA-8851708	Signaling by FGFR2 IIIa TM	1/613	19/10867	0.668503	0.971719	0.801471	POLR2D	1
R-HSA-888590	R-HSA-888590	GABA synthesis, release, reuptake and degradation	1/613	19/10867	0.668503	0.971719	0.801471	ALDH5A1	1
R-HSA-8964038	R-HSA-8964038	LDL clearance	1/613	19/10867	0.668503	0.971719	0.801471	SOAT1	1
R-HSA-9703465	R-HSA-9703465	Signaling by FLT3 fusion proteins	1/613	19/10867	0.668503	0.971719	0.801471	HRAS	1
R-HSA-400206	R-HSA-400206	Regulation of lipid metabolism by PPARalpha	6/613	119/10867	0.66928	0.971719	0.801471	CPT2/ACADM/MED4/TGS1/HDAC3/SIN3A	6
R-HSA-2029482	R-HSA-2029482	Regulation of actin dynamics for phagocytic cup formation	3/613	61/10867	0.676784	0.975208	0.804348	PAK1/ACTR3/ACTB	3
R-HSA-166058	R-HSA-166058	MyD88:MAL(TIRAP) cascade initiated on plasma membrane	5/613	101/10867	0.680818	0.975208	0.804348	UBE2N/MAP3K7/MAP2K6/PPP2CA/RPS27A	5
R-HSA-168188	R-HSA-168188	Toll Like Receptor TLR6:TLR2 Cascade	5/613	101/10867	0.680818	0.975208	0.804348	UBE2N/MAP3K7/MAP2K6/PPP2CA/RPS27A	5
R-HSA-6807878	R-HSA-6807878	COPI-mediated anterograde transport	5/613	101/10867	0.680818	0.975208	0.804348	DCTN3/CD59/TUBB6/COG4/DYNLL2	5
R-HSA-3560782	R-HSA-3560782	Diseases associated with glycosaminoglycan metabolism	2/613	41/10867	0.681344	0.975208	0.804348	CHSY1/B4GALT7	2
R-HSA-167044	R-HSA-167044	Signalling to RAS	1/613	20/10867	0.687235	0.975208	0.804348	HRAS	1
R-HSA-2022870	R-HSA-2022870	Chondroitin sulfate biosynthesis	1/613	20/10867	0.687235	0.975208	0.804348	CHSY1	1
R-HSA-3232118	R-HSA-3232118	SUMOylation of transcription factors	1/613	20/10867	0.687235	0.975208	0.804348	PIAS2	1
R-HSA-3560783	R-HSA-3560783	Defective B4GALT7 causes EDS, progeroid type	1/613	20/10867	0.687235	0.975208	0.804348	B4GALT7	1
R-HSA-418217	R-HSA-418217	G beta:gamma signalling through PLC beta	1/613	20/10867	0.687235	0.975208	0.804348	GNB4	1
R-HSA-5625900	R-HSA-5625900	RHO GTPases activate CIT	1/613	20/10867	0.687235	0.975208	0.804348	MYH10	1
R-HSA-5654706	R-HSA-5654706	FRS-mediated FGFR3 signaling	1/613	20/10867	0.687235	0.975208	0.804348	HRAS	1
R-HSA-5654719	R-HSA-5654719	SHC-mediated cascade:FGFR4	1/613	20/10867	0.687235	0.975208	0.804348	HRAS	1
R-HSA-6804115	R-HSA-6804115	TP53 regulates transcription of additional cell cycle genes whose exact role in the p53 pathway remain uncertain	1/613	20/10867	0.687235	0.975208	0.804348	CNOT9	1
R-HSA-4086398	R-HSA-4086398	Ca2+ pathway	3/613	62/10867	0.687493	0.975208	0.804348	CTNNB1/MAP3K7/GNB4	3
R-HSA-8986944	R-HSA-8986944	Transcriptional Regulation by MECP2	3/613	62/10867	0.687493	0.975208	0.804348	LBR/HDAC3/SIN3A	3
R-HSA-6798695	R-HSA-6798695	Neutrophil degranulation	25/613	480/10867	0.691859	0.975208	0.804348	ARMC8/ATP11B/LPCAT1/ATP6AP2/PSMD12/CTSC/PSMC2/PSMD1/PDAP1/CD59/APRT/ACLY/RAP1A/PSMA5/CTSZ/XRCC5/RAB27A/CD47/CPPED1/KCMF1/NIT2/PPIA/C6orf120/LAMTOR1/TMEM30A	25
R-HSA-2426168	R-HSA-2426168	Activation of gene expression by SREBF (SREBP)	2/613	42/10867	0.694152	0.975208	0.804348	ELOVL6/TGS1	2
R-HSA-381676	R-HSA-381676	Glucagon-like Peptide-1 (GLP1) regulates insulin secretion	2/613	42/10867	0.694152	0.975208	0.804348	RAP1A/GNB4	2
R-HSA-9035034	R-HSA-9035034	RHOF GTPase cycle	2/613	42/10867	0.694152	0.975208	0.804348	ACTB/AKAP12	2
R-HSA-9696273	R-HSA-9696273	RND1 GTPase cycle	2/613	42/10867	0.694152	0.975208	0.804348	RBMX/TFRC	2
R-HSA-1226099	R-HSA-1226099	Signaling by FGFR in disease	3/613	63/10867	0.697933	0.975208	0.804348	STAT1/HRAS/POLR2D	3
R-HSA-164938	R-HSA-164938	Nef-mediates down modulation of cell surface receptors by recruiting them to clathrin adapters	1/613	21/10867	0.70491	0.975208	0.804348	AP1B1	1
R-HSA-189200	R-HSA-189200	Cellular hexose transport	1/613	21/10867	0.70491	0.975208	0.804348	SLC2A8	1
R-HSA-210745	R-HSA-210745	Regulation of gene expression in beta cells	1/613	21/10867	0.70491	0.975208	0.804348	AKT1	1
R-HSA-416572	R-HSA-416572	Sema4D induced cell migration and growth-cone collapse	1/613	21/10867	0.70491	0.975208	0.804348	MYH10	1
R-HSA-442982	R-HSA-442982	Ras activation upon Ca2+ influx through NMDA receptor	1/613	21/10867	0.70491	0.975208	0.804348	HRAS	1
R-HSA-445144	R-HSA-445144	Signal transduction by L1	1/613	21/10867	0.70491	0.975208	0.804348	PAK1	1
R-HSA-4641263	R-HSA-4641263	Regulation of FZD by ubiquitination	1/613	21/10867	0.70491	0.975208	0.804348	RPS27A	1
R-HSA-500657	R-HSA-500657	Presynaptic function of Kainate receptors	1/613	21/10867	0.70491	0.975208	0.804348	GNB4	1
R-HSA-5218921	R-HSA-5218921	VEGFR2 mediated cell proliferation	1/613	21/10867	0.70491	0.975208	0.804348	HRAS	1
R-HSA-5620916	R-HSA-5620916	VxPx cargo-targeting to cilium	1/613	21/10867	0.70491	0.975208	0.804348	RAB11A	1
R-HSA-5654688	R-HSA-5654688	SHC-mediated cascade:FGFR1	1/613	21/10867	0.70491	0.975208	0.804348	HRAS	1
R-HSA-622312	R-HSA-622312	Inflammasomes	1/613	21/10867	0.70491	0.975208	0.804348	SUGT1	1
R-HSA-6807004	R-HSA-6807004	Negative regulation of MET activity	1/613	21/10867	0.70491	0.975208	0.804348	RPS27A	1
R-HSA-901032	R-HSA-901032	ER Quality Control Compartment (ERQC)	1/613	21/10867	0.70491	0.975208	0.804348	RPS27A	1
R-HSA-168179	R-HSA-168179	Toll Like Receptor TLR1:TLR2 Cascade	5/613	104/10867	0.70551	0.975208	0.804348	UBE2N/MAP3K7/MAP2K6/PPP2CA/RPS27A	5
R-HSA-181438	R-HSA-181438	Toll Like Receptor 2 (TLR2) Cascade	5/613	104/10867	0.70551	0.975208	0.804348	UBE2N/MAP3K7/MAP2K6/PPP2CA/RPS27A	5
R-HSA-1433557	R-HSA-1433557	Signaling by SCF-KIT	2/613	43/10867	0.706533	0.975208	0.804348	STAT1/HRAS	2
R-HSA-432040	R-HSA-432040	Vasopressin regulates renal water homeostasis via Aquaporins	2/613	43/10867	0.706533	0.975208	0.804348	RAB11A/GNB4	2
R-HSA-5655253	R-HSA-5655253	Signaling by FGFR2 in disease	2/613	43/10867	0.706533	0.975208	0.804348	HRAS/POLR2D	2
R-HSA-9696270	R-HSA-9696270	RND2 GTPase cycle	2/613	43/10867	0.706533	0.975208	0.804348	RBMX/TFRC	2
R-HSA-2187338	R-HSA-2187338	Visual phototransduction	5/613	105/10867	0.713438	0.975208	0.804348	LRP8/SLC24A1/METAP2/HSD17B6/CYP4V2	5
R-HSA-2559580	R-HSA-2559580	Oxidative Stress Induced Senescence	6/613	125/10867	0.714762	0.975208	0.804348	RBBP7/TFDP2/H2AX/E2F2/MAP2K6/RPS27A	6
R-HSA-8873719	R-HSA-8873719	RAB geranylgeranylation	3/613	65/10867	0.718016	0.975208	0.804348	RAB11A/RAB40B/RAB27A	3
R-HSA-75893	R-HSA-75893	TNF signaling	2/613	44/10867	0.718492	0.975208	0.804348	MAP3K7/RPS27A	2
R-HSA-211945	R-HSA-211945	Phase I - Functionalization of compounds	5/613	106/10867	0.721215	0.975208	0.804348	CYP2U1/CBR3/PTGES3/ALDH1B1/CYP4V2	5
R-HSA-5578749	R-HSA-5578749	Transcriptional regulation by small RNAs	5/613	106/10867	0.721215	0.975208	0.804348	NUP58/H2AX/NUP210/NUP37/POLR2D	5
R-HSA-1250196	R-HSA-1250196	SHC1 events in ERBB2 signaling	1/613	22/10867	0.721588	0.975208	0.804348	HRAS	1
R-HSA-140875	R-HSA-140875	Common Pathway of Fibrin Clot Formation	1/613	22/10867	0.721588	0.975208	0.804348	F8	1
R-HSA-198753	R-HSA-198753	ERK/MAPK targets	1/613	22/10867	0.721588	0.975208	0.804348	PPP2CA	1
R-HSA-2979096	R-HSA-2979096	NOTCH2 Activation and Transmission of Signal to the Nucleus	1/613	22/10867	0.721588	0.975208	0.804348	RPS27A	1
R-HSA-389977	R-HSA-389977	Post-chaperonin tubulin folding pathway	1/613	22/10867	0.721588	0.975208	0.804348	TUBB6	1
R-HSA-392154	R-HSA-392154	Nitric oxide stimulates guanylate cyclase	1/613	22/10867	0.721588	0.975208	0.804348	GUCY1B1	1
R-HSA-392170	R-HSA-392170	ADP signalling through P2Y purinoceptor 12	1/613	22/10867	0.721588	0.975208	0.804348	GNB4	1
R-HSA-5654712	R-HSA-5654712	FRS-mediated FGFR4 signaling	1/613	22/10867	0.721588	0.975208	0.804348	HRAS	1
R-HSA-5655332	R-HSA-5655332	Signaling by FGFR3 in disease	1/613	22/10867	0.721588	0.975208	0.804348	HRAS	1
R-HSA-8853338	R-HSA-8853338	Signaling by FGFR3 point mutants in cancer	1/613	22/10867	0.721588	0.975208	0.804348	HRAS	1
R-HSA-912631	R-HSA-912631	Regulation of signaling by CBL	1/613	22/10867	0.721588	0.975208	0.804348	RPS27A	1
R-HSA-9609523	R-HSA-9609523	Insertion of tail-anchored proteins into the endoplasmic reticulum membrane	1/613	22/10867	0.721588	0.975208	0.804348	CYB5A	1
R-HSA-9665686	R-HSA-9665686	Signaling by ERBB2 TMD/JMD mutants	1/613	22/10867	0.721588	0.975208	0.804348	HRAS	1
R-HSA-912446	R-HSA-912446	Meiotic recombination	4/613	86/10867	0.722532	0.975378	0.804488	MLH3/BRCA1/MLH1/H2AX	4
R-HSA-8856828	R-HSA-8856828	Clathrin-mediated endocytosis	7/613	146/10867	0.723755	0.975922	0.804938	ACTR3/ACTB/TFRC/UBQLN2/PACSIN3/SLC2A8/RPS27A	7
R-HSA-190236	R-HSA-190236	Signaling by FGFR	4/613	87/10867	0.73092	0.98447	0.811988	PPP2CA/HRAS/POLR2D/RPS27A	4
R-HSA-140837	R-HSA-140837	Intrinsic Pathway of Fibrin Clot Formation	1/613	23/10867	0.737325	0.98641	0.813588	F8	1
R-HSA-1482801	R-HSA-1482801	Acyl chain remodelling of PS	1/613	23/10867	0.737325	0.98641	0.813588	PLA2G12A	1
R-HSA-167242	R-HSA-167242	Abortive elongation of HIV-1 transcript in the absence of Tat	1/613	23/10867	0.737325	0.98641	0.813588	POLR2D	1
R-HSA-5654693	R-HSA-5654693	FRS-mediated FGFR1 signaling	1/613	23/10867	0.737325	0.98641	0.813588	HRAS	1
R-HSA-5654699	R-HSA-5654699	SHC-mediated cascade:FGFR2	1/613	23/10867	0.737325	0.98641	0.813588	HRAS	1
R-HSA-9637690	R-HSA-9637690	Response of Mtb to phagocytosis	1/613	23/10867	0.737325	0.98641	0.813588	RPS27A	1
R-HSA-167169	R-HSA-167169	HIV Transcription Elongation	2/613	46/10867	0.741182	0.987138	0.814188	ELOA/POLR2D	2
R-HSA-167200	R-HSA-167200	Formation of HIV-1 elongation complex containing HIV-1 Tat	2/613	46/10867	0.741182	0.987138	0.814188	ELOA/POLR2D	2
R-HSA-167246	R-HSA-167246	Tat-mediated elongation of the HIV-1 transcript	2/613	46/10867	0.741182	0.987138	0.814188	ELOA/POLR2D	2
R-HSA-8854214	R-HSA-8854214	TBC/RABGAPs	2/613	46/10867	0.741182	0.987138	0.814188	TBC1D7/RAB11A	2
R-HSA-5683057	R-HSA-5683057	MAPK family signaling cascades	16/613	325/10867	0.749726	0.987435	0.814434	PAK1/ICMT/PSMD12/ACTB/PSMC2/PSMD1/CUL3/PSME3/RAP1A/PSMA5/PSMB8/PSMD9/PPP2CA/HRAS/PPP2R5E/RPS27A	16
R-HSA-73854	R-HSA-73854	RNA Polymerase I Promoter Clearance	5/613	110/10867	0.750807	0.987435	0.814434	CBX3/RBBP7/POLR1G/H2AX/UBTF	5
R-HSA-190828	R-HSA-190828	Gap junction trafficking	2/613	47/10867	0.751929	0.987435	0.814434	ACTB/TUBB6	2
R-HSA-437239	R-HSA-437239	Recycling pathway of L1	2/613	47/10867	0.751929	0.987435	0.814434	ACTB/TUBB6	2
R-HSA-9707616	R-HSA-9707616	Heme signaling	2/613	47/10867	0.751929	0.987435	0.814434	TGS1/HDAC3	2
R-HSA-163560	R-HSA-163560	Triglyceride catabolism	1/613	24/10867	0.752174	0.987435	0.814434	PNPLA4	1
R-HSA-202040	R-HSA-202040	G-protein activation	1/613	24/10867	0.752174	0.987435	0.814434	GNB4	1
R-HSA-428930	R-HSA-428930	Thromboxane signalling through TP receptor	1/613	24/10867	0.752174	0.987435	0.814434	GNB4	1
R-HSA-6783589	R-HSA-6783589	Interleukin-6 family signaling	1/613	24/10867	0.752174	0.987435	0.814434	STAT1	1
R-HSA-75876	R-HSA-75876	Synthesis of very long-chain fatty acyl-CoAs	1/613	24/10867	0.752174	0.987435	0.814434	ELOVL6	1
R-HSA-8940973	R-HSA-8940973	RUNX2 regulates osteoblast differentiation	1/613	24/10867	0.752174	0.987435	0.814434	HDAC3	1
R-HSA-9634638	R-HSA-9634638	Estrogen-dependent nuclear events downstream of ESR-membrane signaling	1/613	24/10867	0.752174	0.987435	0.814434	AKT1	1
R-HSA-982772	R-HSA-982772	Growth hormone receptor signaling	1/613	24/10867	0.752174	0.987435	0.814434	STAT1	1
R-HSA-9679506	R-HSA-9679506	SARS-CoV Infections	7/613	151/10867	0.755315	0.989482	0.816122	MGAT1/RBBP7/SIGMAR1/PTGES3/PARP8/CHMP6/RPS27A	7
R-HSA-167152	R-HSA-167152	Formation of HIV elongation complex in the absence of HIV Tat	2/613	48/10867	0.762289	0.989482	0.816122	ELOA/POLR2D	2
R-HSA-2122947	R-HSA-2122947	NOTCH1 Intracellular Domain Regulates Transcription	2/613	48/10867	0.762289	0.989482	0.816122	HDAC3/RPS27A	2
R-HSA-73772	R-HSA-73772	RNA Polymerase I Promoter Escape	4/613	91/10867	0.762568	0.989482	0.816122	CBX3/POLR1G/H2AX/UBTF	4
R-HSA-400253	R-HSA-400253	Circadian Clock	3/613	70/10867	0.763674	0.989482	0.816122	TGS1/HDAC3/RPS27A	3
R-HSA-73864	R-HSA-73864	RNA Polymerase I Transcription	5/613	112/10867	0.764701	0.989482	0.816122	CBX3/RBBP7/POLR1G/H2AX/UBTF	5
R-HSA-400685	R-HSA-400685	Sema4D in semaphorin signaling	1/613	25/10867	0.766185	0.989482	0.816122	MYH10	1
R-HSA-418592	R-HSA-418592	ADP signalling through P2Y purinoceptor 1	1/613	25/10867	0.766185	0.989482	0.816122	GNB4	1
R-HSA-5654700	R-HSA-5654700	FRS-mediated FGFR2 signaling	1/613	25/10867	0.766185	0.989482	0.816122	HRAS	1
R-HSA-5654708	R-HSA-5654708	Downstream signaling of activated FGFR3	1/613	25/10867	0.766185	0.989482	0.816122	HRAS	1
R-HSA-8854691	R-HSA-8854691	Interleukin-20 family signaling	1/613	25/10867	0.766185	0.989482	0.816122	STAT1	1
R-HSA-9006115	R-HSA-9006115	Signaling by NTRK2 (TRKB)	1/613	25/10867	0.766185	0.989482	0.816122	HRAS	1
R-HSA-9006335	R-HSA-9006335	Signaling by Erythropoietin	1/613	25/10867	0.766185	0.989482	0.816122	HRAS	1
R-HSA-9013507	R-HSA-9013507	NOTCH3 Activation and Transmission of Signal to the Nucleus	1/613	25/10867	0.766185	0.989482	0.816122	RPS27A	1
R-HSA-9664565	R-HSA-9664565	Signaling by ERBB2 KD Mutants	1/613	25/10867	0.766185	0.989482	0.816122	HRAS	1
R-HSA-8856688	R-HSA-8856688	Golgi-to-ER retrograde transport	6/613	133/10867	0.768423	0.991299	0.81762	DCTN3/KIF2A/PAFAH1B1/TUBB6/KIF20A/DYNLL2	6
R-HSA-157858	R-HSA-157858	Gap junction trafficking and regulation	2/613	49/10867	0.772273	0.994645	0.82038	ACTB/TUBB6	2
R-HSA-3247509	R-HSA-3247509	Chromatin modifying enzymes	13/613	274/10867	0.779302	0.994645	0.82038	DR1/SETDB2/RUVBL1/RBBP7/ACTB/H2AX/PRMT3/HDAC3/PRMT6/ELP2/AEBP2/SMARCE1/NSD1	13
R-HSA-4839726	R-HSA-4839726	Chromatin organization	13/613	274/10867	0.779302	0.994645	0.82038	DR1/SETDB2/RUVBL1/RBBP7/ACTB/H2AX/PRMT3/HDAC3/PRMT6/ELP2/AEBP2/SMARCE1/NSD1	13
R-HSA-1227990	R-HSA-1227990	Signaling by ERBB2 in Cancer	1/613	26/10867	0.779404	0.994645	0.82038	HRAS	1
R-HSA-1971475	R-HSA-1971475	A tetrasaccharide linker sequence is required for GAG synthesis	1/613	26/10867	0.779404	0.994645	0.82038	B4GALT7	1
R-HSA-6803529	R-HSA-6803529	FGFR2 alternative splicing	1/613	26/10867	0.779404	0.994645	0.82038	POLR2D	1
R-HSA-77387	R-HSA-77387	Insulin receptor recycling	1/613	26/10867	0.779404	0.994645	0.82038	ATP6V1E2	1
R-HSA-901042	R-HSA-901042	Calnexin/calreticulin cycle	1/613	26/10867	0.779404	0.994645	0.82038	RPS27A	1
R-HSA-912694	R-HSA-912694	Regulation of IFNA signaling	1/613	26/10867	0.779404	0.994645	0.82038	STAT1	1
R-HSA-177929	R-HSA-177929	Signaling by EGFR	2/613	50/10867	0.781888	0.994645	0.82038	HRAS/RPS27A	2
R-HSA-1793185	R-HSA-1793185	Chondroitin sulfate/dermatan sulfate metabolism	2/613	50/10867	0.781888	0.994645	0.82038	CHSY1/B4GALT7	2
R-HSA-373752	R-HSA-373752	Netrin-1 signaling	2/613	50/10867	0.781888	0.994645	0.82038	PAK1/ROBO1	2
R-HSA-9711097	R-HSA-9711097	Cellular response to starvation	7/613	156/10867	0.784209	0.994645	0.82038	ATP6V1E2/EIF2S1/MIOS/RPL23/MLST8/LAMTOR1/RPS27A	7
R-HSA-381119	R-HSA-381119	Unfolded Protein Response (UPR)	4/613	94/10867	0.78435	0.994645	0.82038	PARN/EIF2S1/EXOSC9/EXOSC7	4
R-HSA-9013423	R-HSA-9013423	RAC3 GTPase cycle	4/613	94/10867	0.78435	0.994645	0.82038	PAK1/LBR/TFRC/LAMTOR1	4
R-HSA-212300	R-HSA-212300	PRC2 methylates histones and DNA	3/613	73/10867	0.788069	0.994645	0.82038	RBBP7/H2AX/AEBP2	3
R-HSA-9610379	R-HSA-9610379	HCMV Late Events	5/613	116/10867	0.790718	0.994645	0.82038	NUP58/NUP210/NUP37/CHMP6/HNRNPK	5
R-HSA-3928665	R-HSA-3928665	EPH-ephrin mediated repulsion of cells	2/613	51/10867	0.791146	0.994645	0.82038	ACTB/EFNA5	2
R-HSA-1368108	R-HSA-1368108	BMAL1:CLOCK,NPAS2 activates circadian gene expression	1/613	27/10867	0.791878	0.994645	0.82038	TGS1	1
R-HSA-167160	R-HSA-167160	RNA Pol II CTD phosphorylation and interaction with CE during HIV infection	1/613	27/10867	0.791878	0.994645	0.82038	POLR2D	1
R-HSA-211976	R-HSA-211976	Endogenous sterols	1/613	27/10867	0.791878	0.994645	0.82038	CYP4V2	1
R-HSA-3000170	R-HSA-3000170	Syndecan interactions	1/613	27/10867	0.791878	0.994645	0.82038	ITGB5	1
R-HSA-5654716	R-HSA-5654716	Downstream signaling of activated FGFR4	1/613	27/10867	0.791878	0.994645	0.82038	HRAS	1
R-HSA-77075	R-HSA-77075	RNA Pol II CTD phosphorylation and interaction with CE	1/613	27/10867	0.791878	0.994645	0.82038	POLR2D	1
R-HSA-9635486	R-HSA-9635486	Infection with Mycobacterium tuberculosis	1/613	27/10867	0.791878	0.994645	0.82038	RPS27A	1
R-HSA-1989781	R-HSA-1989781	PPARA activates gene expression	5/613	117/10867	0.796859	0.998388	0.823467	CPT2/ACADM/MED4/TGS1/HDAC3	5
R-HSA-445717	R-HSA-445717	Aquaporin-mediated transport	2/613	52/10867	0.800056	0.998388	0.823467	RAB11A/GNB4	2
R-HSA-75153	R-HSA-75153	Apoptotic execution phase	2/613	52/10867	0.800056	0.998388	0.823467	CTNNB1/DFFA	2
R-HSA-1614635	R-HSA-1614635	Sulfur amino acid metabolism	1/613	28/10867	0.803647	0.998388	0.823467	SUOX	1
R-HSA-164952	R-HSA-164952	The role of Nef in HIV-1 replication and disease pathogenesis	1/613	28/10867	0.803647	0.998388	0.823467	AP1B1	1
R-HSA-350054	R-HSA-350054	Notch-HLH transcription pathway	1/613	28/10867	0.803647	0.998388	0.823467	HDAC3	1
R-HSA-400042	R-HSA-400042	Adrenaline,noradrenaline inhibits insulin secretion	1/613	28/10867	0.803647	0.998388	0.823467	GNB4	1
R-HSA-5620971	R-HSA-5620971	Pyroptosis	1/613	28/10867	0.803647	0.998388	0.823467	CHMP6	1
R-HSA-427389	R-HSA-427389	ERCC6 (CSB) and EHMT2 (G9a) positively regulate rRNA expression	3/613	76/10867	0.810339	0.998388	0.823467	CBX3/RBBP7/H2AX	3
R-HSA-6811442	R-HSA-6811442	Intra-Golgi and retrograde Golgi-to-ER traffic	9/613	202/10867	0.811475	0.998388	0.823467	ARFRP1/DCTN3/KIF2A/PAFAH1B1/TUBB6/COG4/KIF20A/SCOC/DYNLL2	9
R-HSA-73887	R-HSA-73887	Death Receptor Signalling	6/613	141/10867	0.81421	0.998388	0.823467	ARHGEF9/ITGB3BP/MAP3K7/HDAC3/ARHGEF39/RPS27A	6
R-HSA-1296041	R-HSA-1296041	Activation of G protein gated Potassium channels	1/613	29/10867	0.814752	0.998388	0.823467	GNB4	1
R-HSA-1296059	R-HSA-1296059	G protein gated Potassium channels	1/613	29/10867	0.814752	0.998388	0.823467	GNB4	1
R-HSA-442742	R-HSA-442742	CREB1 phosphorylation through NMDA receptor-mediated activation of RAS signaling	1/613	29/10867	0.814752	0.998388	0.823467	HRAS	1
R-HSA-5213460	R-HSA-5213460	RIPK1-mediated regulated necrosis	1/613	29/10867	0.814752	0.998388	0.823467	RPS27A	1
R-HSA-5675482	R-HSA-5675482	Regulation of necroptotic cell death	1/613	29/10867	0.814752	0.998388	0.823467	RPS27A	1
R-HSA-5683826	R-HSA-5683826	Surfactant metabolism	1/613	29/10867	0.814752	0.998388	0.823467	DMBT1	1
R-HSA-72086	R-HSA-72086	mRNA Capping	1/613	29/10867	0.814752	0.998388	0.823467	POLR2D	1
R-HSA-8982491	R-HSA-8982491	Glycogen metabolism	1/613	29/10867	0.814752	0.998388	0.823467	RPS27A	1
R-HSA-9615017	R-HSA-9615017	FOXO-mediated transcription of oxidative stress, metabolic and neuronal genes	1/613	29/10867	0.814752	0.998388	0.823467	SIN3A	1
R-HSA-9619483	R-HSA-9619483	Activation of AMPK downstream of NMDARs	1/613	29/10867	0.814752	0.998388	0.823467	TUBB6	1
R-HSA-9694548	R-HSA-9694548	Maturation of spike protein	1/613	29/10867	0.814752	0.998388	0.823467	MGAT1	1
R-HSA-997272	R-HSA-997272	Inhibition of voltage gated Ca2+ channels via Gbeta/gamma subunits	1/613	29/10867	0.814752	0.998388	0.823467	GNB4	1
R-HSA-9013405	R-HSA-9013405	RHOD GTPase cycle	2/613	54/10867	0.816869	0.998388	0.823467	LBR/AKAP12	2
R-HSA-9662361	R-HSA-9662361	Sensory processing of sound by outer hair cells of the cochlea	2/613	54/10867	0.816869	0.998388	0.823467	ACTB/PLS1	2
R-HSA-9009391	R-HSA-9009391	Extra-nuclear estrogen signaling	3/613	77/10867	0.81731	0.998388	0.823467	AKT1/HRAS/GNB4	3
R-HSA-5668914	R-HSA-5668914	Diseases of metabolism	11/613	245/10867	0.822803	0.998388	0.823467	RFT1/CYP2U1/MCCC2/CHSY1/DOLK/PMM2/HLCS/KHK/ALG6/B4GALT7/RPS27A	11
R-HSA-1474165	R-HSA-1474165	Reproduction	6/613	143/10867	0.824473	0.998388	0.823467	SMC1A/MLH3/BRCA1/MLH1/H2AX/ATR	6
R-HSA-3781865	R-HSA-3781865	Diseases of glycosylation	6/613	143/10867	0.824473	0.998388	0.823467	RFT1/CHSY1/DOLK/PMM2/ALG6/B4GALT7	6
R-HSA-1655829	R-HSA-1655829	Regulation of cholesterol biosynthesis by SREBP (SREBF)	2/613	55/10867	0.824792	0.998388	0.823467	ELOVL6/TGS1	2
R-HSA-9700206	R-HSA-9700206	Signaling by ALK in cancer	2/613	55/10867	0.824792	0.998388	0.823467	TPM3/WDCP	2
R-HSA-9725370	R-HSA-9725370	Signaling by ALK fusions and activated point mutants	2/613	55/10867	0.824792	0.998388	0.823467	TPM3/WDCP	2
R-HSA-1482839	R-HSA-1482839	Acyl chain remodelling of PE	1/613	30/10867	0.825229	0.998388	0.823467	PLA2G12A	1
R-HSA-2424491	R-HSA-2424491	DAP12 signaling	1/613	30/10867	0.825229	0.998388	0.823467	HRAS	1
R-HSA-4090294	R-HSA-4090294	SUMOylation of intracellular receptors	1/613	30/10867	0.825229	0.998388	0.823467	PIAS2	1
R-HSA-5654696	R-HSA-5654696	Downstream signaling of activated FGFR2	1/613	30/10867	0.825229	0.998388	0.823467	HRAS	1
R-HSA-6806834	R-HSA-6806834	Signaling by MET	3/613	79/10867	0.830601	0.998388	0.823467	RAP1A/HRAS/RPS27A	3
R-HSA-182971	R-HSA-182971	EGFR downregulation	1/613	31/10867	0.835115	0.998388	0.823467	RPS27A	1
R-HSA-1839124	R-HSA-1839124	FGFR1 mutant receptor activation	1/613	31/10867	0.835115	0.998388	0.823467	STAT1	1
R-HSA-2122948	R-HSA-2122948	Activated NOTCH1 Transmits Signal to the Nucleus	1/613	31/10867	0.835115	0.998388	0.823467	RPS27A	1
R-HSA-445095	R-HSA-445095	Interaction between L1 and Ankyrins	1/613	31/10867	0.835115	0.998388	0.823467	ACTB	1
R-HSA-450282	R-HSA-450282	MAPK targets/ Nuclear events mediated by MAP kinases	1/613	31/10867	0.835115	0.998388	0.823467	PPP2CA	1
R-HSA-5339562	R-HSA-5339562	Uptake and actions of bacterial toxins	1/613	31/10867	0.835115	0.998388	0.823467	MAP2K6	1
R-HSA-5654687	R-HSA-5654687	Downstream signaling of activated FGFR1	1/613	31/10867	0.835115	0.998388	0.823467	HRAS	1
R-HSA-416482	R-HSA-416482	G alpha (12/13) signalling events	3/613	80/10867	0.836929	0.998388	0.823467	ARHGEF9/GNB4/ARHGEF39	3
R-HSA-5218859	R-HSA-5218859	Regulated Necrosis	2/613	57/10867	0.83972	0.998388	0.823467	CHMP6/RPS27A	2
R-HSA-9645723	R-HSA-9645723	Diseases of programmed cell death	4/613	103/10867	0.840238	0.998388	0.823467	RBBP7/POLA1/POLA2/H2AX	4
R-HSA-9679191	R-HSA-9679191	Potential therapeutics for SARS	3/613	81/10867	0.843053	0.998388	0.823467	RBBP7/SIGMAR1/PTGES3	3
R-HSA-451326	R-HSA-451326	Activation of kainate receptors upon glutamate binding	1/613	32/10867	0.844443	0.998388	0.823467	GNB4	1
R-HSA-456926	R-HSA-456926	Thrombin signalling through proteinase activated receptors (PARs)	1/613	32/10867	0.844443	0.998388	0.823467	GNB4	1
R-HSA-8941326	R-HSA-8941326	RUNX2 regulates bone development	1/613	32/10867	0.844443	0.998388	0.823467	HDAC3	1
R-HSA-1236394	R-HSA-1236394	Signaling by ERBB4	2/613	58/10867	0.846745	0.998388	0.823467	HRAS/RPS27A	2
R-HSA-186797	R-HSA-186797	Signaling by PDGF	2/613	58/10867	0.846745	0.998388	0.823467	STAT1/HRAS	2
R-HSA-2644602	R-HSA-2644602	Signaling by NOTCH1 PEST Domain Mutants in Cancer	2/613	58/10867	0.846745	0.998388	0.823467	HDAC3/RPS27A	2
R-HSA-2644603	R-HSA-2644603	Signaling by NOTCH1 in Cancer	2/613	58/10867	0.846745	0.998388	0.823467	HDAC3/RPS27A	2
R-HSA-2644606	R-HSA-2644606	Constitutive Signaling by NOTCH1 PEST Domain Mutants	2/613	58/10867	0.846745	0.998388	0.823467	HDAC3/RPS27A	2
R-HSA-2894858	R-HSA-2894858	Signaling by NOTCH1 HD+PEST Domain Mutants in Cancer	2/613	58/10867	0.846745	0.998388	0.823467	HDAC3/RPS27A	2
R-HSA-2894862	R-HSA-2894862	Constitutive Signaling by NOTCH1 HD+PEST Domain Mutants	2/613	58/10867	0.846745	0.998388	0.823467	HDAC3/RPS27A	2
R-HSA-113418	R-HSA-113418	Formation of the Early Elongation Complex	1/613	33/10867	0.853244	0.998388	0.823467	POLR2D	1
R-HSA-163359	R-HSA-163359	Glucagon signaling in metabolic regulation	1/613	33/10867	0.853244	0.998388	0.823467	GNB4	1
R-HSA-167158	R-HSA-167158	Formation of the HIV-1 Early Elongation Complex	1/613	33/10867	0.853244	0.998388	0.823467	POLR2D	1
R-HSA-1839126	R-HSA-1839126	FGFR2 mutant receptor activation	1/613	33/10867	0.853244	0.998388	0.823467	POLR2D	1
R-HSA-1980145	R-HSA-1980145	Signaling by NOTCH2	1/613	33/10867	0.853244	0.998388	0.823467	RPS27A	1
R-HSA-392518	R-HSA-392518	Signal amplification	1/613	33/10867	0.853244	0.998388	0.823467	GNB4	1
R-HSA-420092	R-HSA-420092	Glucagon-type ligand receptors	1/613	33/10867	0.853244	0.998388	0.823467	GNB4	1
R-HSA-8964043	R-HSA-8964043	Plasma lipoprotein clearance	1/613	33/10867	0.853244	0.998388	0.823467	SOAT1	1
R-HSA-193648	R-HSA-193648	NRAGE signals death through JNK	2/613	59/10867	0.853488	0.998388	0.823467	ARHGEF9/ARHGEF39	2
R-HSA-9664407	R-HSA-9664407	Parasite infection	2/613	59/10867	0.853488	0.998388	0.823467	ACTR3/ACTB	2
R-HSA-9664417	R-HSA-9664417	Leishmania phagocytosis	2/613	59/10867	0.853488	0.998388	0.823467	ACTR3/ACTB	2
R-HSA-9664422	R-HSA-9664422	FCGR3A-mediated phagocytosis	2/613	59/10867	0.853488	0.998388	0.823467	ACTR3/ACTB	2
R-HSA-8856825	R-HSA-8856825	Cargo recognition for clathrin-mediated endocytosis	4/613	106/10867	0.855946	1	0.824797	TFRC/UBQLN2/SLC2A8/RPS27A	4
R-HSA-977443	R-HSA-977443	GABA receptor activation	2/613	60/10867	0.85996	1	0.824797	ARHGEF9/GNB4	2
R-HSA-381340	R-HSA-381340	Transcriptional regulation of white adipocyte differentiation	3/613	84/10867	0.860244	1	0.824797	MED4/TGS1/HDAC3	3
R-HSA-427413	R-HSA-427413	NoRC negatively regulates rRNA expression	4/613	107/10867	0.860883	1	0.824797	POLR1G/H2AX/UBTF/SIN3A	4
R-HSA-202433	R-HSA-202433	Generation of second messenger molecules	1/613	34/10867	0.861547	1	0.824797	PAK1	1
R-HSA-5576892	R-HSA-5576892	Phase 0 - rapid depolarisation	1/613	34/10867	0.861547	1	0.824797	RANGRF	1
R-HSA-5579029	R-HSA-5579029	Metabolic disorders of biological oxidation enzymes	1/613	34/10867	0.861547	1	0.824797	CYP2U1	1
R-HSA-216083	R-HSA-216083	Integrin cell surface interactions	3/613	85/10867	0.865596	1	0.824797	ITGAE/ITGB5/CD47	3
R-HSA-163685	R-HSA-163685	Integration of energy metabolism	4/613	108/10867	0.865674	1	0.824797	ACLY/RAP1A/PPP2CA/GNB4	4
R-HSA-112382	R-HSA-112382	Formation of RNA Pol II elongation complex	2/613	61/10867	0.866169	1	0.824797	ELOA/POLR2D	2
R-HSA-198725	R-HSA-198725	Nuclear Events (kinase and transcription factor activation)	2/613	61/10867	0.866169	1	0.824797	F3/PPP2CA	2
R-HSA-75955	R-HSA-75955	RNA Polymerase II Transcription Elongation	2/613	61/10867	0.866169	1	0.824797	ELOA/POLR2D	2
R-HSA-9006931	R-HSA-9006931	Signaling by Nuclear Receptors	13/613	299/10867	0.868927	1	0.824797	SMC1A/PDHA1/PTGES3/MYB/H2AX/AKT1/PDK3/DLD/HRAS/DLAT/HDAC3/GNB4/POLR2D	13
R-HSA-1296065	R-HSA-1296065	Inwardly rectifying K+ channels	1/613	35/10867	0.869382	1	0.824797	GNB4	1
R-HSA-532668	R-HSA-532668	N-glycan trimming in the ER and Calnexin/Calreticulin cycle	1/613	35/10867	0.869382	1	0.824797	RPS27A	1
R-HSA-5357905	R-HSA-5357905	Regulation of TNFR1 signaling	1/613	35/10867	0.869382	1	0.824797	RPS27A	1
R-HSA-2029480	R-HSA-2029480	Fcgamma receptor (FCGR) dependent phagocytosis	3/613	86/10867	0.870767	1	0.824797	PAK1/ACTR3/ACTB	3
R-HSA-5250941	R-HSA-5250941	Negative epigenetic regulation of rRNA expression	4/613	110/10867	0.874833	1	0.824797	POLR1G/H2AX/UBTF/SIN3A	4
R-HSA-1222556	R-HSA-1222556	ROS and RNS production in phagocytes	1/613	36/10867	0.876774	1	0.824797	ATP6V1E2	1
R-HSA-190861	R-HSA-190861	Gap junction assembly	1/613	36/10867	0.876774	1	0.824797	TUBB6	1
R-HSA-390522	R-HSA-390522	Striated Muscle Contraction	1/613	36/10867	0.876774	1	0.824797	TPM3	1
R-HSA-446219	R-HSA-446219	Synthesis of substrates in N-glycan biosythesis	2/613	63/10867	0.877836	1	0.824797	DOLK/PMM2	2
R-HSA-73728	R-HSA-73728	RNA Polymerase I Promoter Opening	2/613	63/10867	0.877836	1	0.824797	H2AX/UBTF	2
R-HSA-421270	R-HSA-421270	Cell-cell junction organization	2/613	64/10867	0.883311	1	0.824797	CTNNB1/ACTB	2
R-HSA-2514859	R-HSA-2514859	Inactivation, recovery and regulation of the phototransduction cascade	1/613	37/10867	0.883748	1	0.824797	METAP2	1
R-HSA-9029569	R-HSA-9029569	NR1H3 & NR1H2 regulate gene expression linked to cholesterol transport and efflux	1/613	37/10867	0.883748	1	0.824797	HDAC3	1
R-HSA-166016	R-HSA-166016	Toll Like Receptor 4 (TLR4) Cascade	5/613	135/10867	0.884784	1	0.824797	UBE2N/MAP3K7/MAP2K6/PPP2CA/RPS27A	5
R-HSA-373755	R-HSA-373755	Semaphorin interactions	2/613	65/10867	0.888558	1	0.824797	PAK1/MYH10	2
R-HSA-9614085	R-HSA-9614085	FOXO-mediated transcription	2/613	65/10867	0.888558	1	0.824797	AKT1/SIN3A	2
R-HSA-9616222	R-HSA-9616222	Transcriptional regulation of granulopoiesis	3/613	90/10867	0.889733	1	0.824797	MYB/TFDP2/H2AX	3
R-HSA-111465	R-HSA-111465	Apoptotic cleavage of cellular proteins	1/613	38/10867	0.890328	1	0.824797	CTNNB1	1
R-HSA-8864260	R-HSA-8864260	Transcriptional regulation by the AP-2 (TFAP2) family of transcription factors	1/613	38/10867	0.890328	1	0.824797	MYBL2	1
R-HSA-9013148	R-HSA-9013148	CDC42 GTPase cycle	6/613	159/10867	0.89116	1	0.824797	PAK1/ARHGEF9/LBR/TFRC/LAMTOR1/DEF6	6
R-HSA-211897	R-HSA-211897	Cytochrome P450 - arranged by substrate type	2/613	66/10867	0.893586	1	0.824797	CYP2U1/CYP4V2	2
R-HSA-201722	R-HSA-201722	Formation of the beta-catenin:TCF transactivating complex	3/613	91/10867	0.894068	1	0.824797	CTNNB1/RUVBL1/H2AX	3
R-HSA-446728	R-HSA-446728	Cell junction organization	3/613	91/10867	0.894068	1	0.824797	CTNNB1/RSU1/ACTB	3
R-HSA-877300	R-HSA-877300	Interferon gamma signaling	3/613	91/10867	0.894068	1	0.824797	TRIM14/STAT1/OAS3	3
R-HSA-187037	R-HSA-187037	Signaling by NTRK1 (TRKA)	4/613	115/10867	0.895402	1	0.824797	F3/RAP1A/PPP2CA/HRAS	4
R-HSA-5689896	R-HSA-5689896	Ovarian tumor domain proteases	1/613	39/10867	0.896536	1	0.824797	RPS27A	1
R-HSA-9031628	R-HSA-9031628	NGF-stimulated transcription	1/613	39/10867	0.896536	1	0.824797	F3	1
R-HSA-111885	R-HSA-111885	Opioid Signalling	3/613	92/10867	0.89825	1	0.824797	PDE4B/PPP2CA/GNB4	3
R-HSA-163125	R-HSA-163125	Post-translational modification: synthesis of GPI-anchored proteins	3/613	93/10867	0.902282	1	0.824797	PIGW/PIGX/PIGU	3
R-HSA-2408557	R-HSA-2408557	Selenocysteine synthesis	3/613	93/10867	0.902282	1	0.824797	RPL23/EEFSEC/RPS27A	3
R-HSA-72764	R-HSA-72764	Eukaryotic Translation Termination	3/613	93/10867	0.902282	1	0.824797	GSPT1/RPL23/RPS27A	3
R-HSA-9013420	R-HSA-9013420	RHOU GTPase cycle	1/613	40/10867	0.902394	1	0.824797	PAK1	1
R-HSA-9670095	R-HSA-9670095	Inhibition of DNA recombination at telomere	2/613	68/10867	0.903016	1	0.824797	H2AX/POLR2D	2
R-HSA-425407	R-HSA-425407	SLC-mediated transmembrane transport	10/613	251/10867	0.9071	1	0.824797	CTNS/SLC16A3/SLC16A7/SLC24A1/SLC39A8/SLC39A4/SLC2A8/SLC30A7/SLC30A6/SLC35B4	10
R-HSA-9662360	R-HSA-9662360	Sensory processing of sound by inner hair cells of the cochlea	2/613	69/10867	0.907433	1	0.824797	ACTB/PLS1	2
R-HSA-186712	R-HSA-186712	Regulation of beta-cell development	1/613	41/10867	0.90792	1	0.824797	AKT1	1
R-HSA-8875878	R-HSA-8875878	MET promotes cell motility	1/613	41/10867	0.90792	1	0.824797	RAP1A	1
R-HSA-9609736	R-HSA-9609736	Assembly and cell surface presentation of NMDA receptors	1/613	41/10867	0.90792	1	0.824797	TUBB6	1
R-HSA-3214847	R-HSA-3214847	HATs acetylate histones	5/613	142/10867	0.908907	1	0.824797	DR1/RUVBL1/RBBP7/ACTB/ELP2	5
R-HSA-5625740	R-HSA-5625740	RHO GTPases activate PKNs	3/613	95/10867	0.909918	1	0.824797	PAK1/H2AX/MYH10	3
R-HSA-975956	R-HSA-975956	Nonsense Mediated Decay (NMD) independent of the Exon Junction Complex (EJC)	3/613	95/10867	0.909918	1	0.824797	GSPT1/RPL23/RPS27A	3
R-HSA-9013026	R-HSA-9013026	RHOB GTPase cycle	2/613	70/10867	0.911661	1	0.824797	TFRC/PCDH7	2
R-HSA-8955332	R-HSA-8955332	Carboxyterminal post-translational modifications of tubulin	1/613	42/10867	0.913134	1	0.824797	TUBB6	1
R-HSA-9696264	R-HSA-9696264	RND3 GTPase cycle	1/613	42/10867	0.913134	1	0.824797	RBMX	1
R-HSA-8936459	R-HSA-8936459	RUNX1 regulates genes involved in megakaryocyte differentiation and platelet function	3/613	97/10867	0.917008	1	0.824797	H2AX/SIN3A/PRMT6	3
R-HSA-977444	R-HSA-977444	GABA B receptor activation	1/613	43/10867	0.918053	1	0.824797	GNB4	1
R-HSA-991365	R-HSA-991365	Activation of GABAB receptors	1/613	43/10867	0.918053	1	0.824797	GNB4	1
R-HSA-425397	R-HSA-425397	Transport of vitamins, nucleosides, and related molecules	1/613	44/10867	0.922694	1	0.824797	SLC35B4	1
R-HSA-451927	R-HSA-451927	Interleukin-2 family signaling	1/613	44/10867	0.922694	1	0.824797	STAT1	1
R-HSA-5633008	R-HSA-5633008	TP53 Regulates Transcription of Cell Death Genes	1/613	44/10867	0.922694	1	0.824797	CRADD	1
R-HSA-6811438	R-HSA-6811438	Intra-Golgi traffic	1/613	44/10867	0.922694	1	0.824797	COG4	1
R-HSA-975634	R-HSA-975634	Retinoid metabolism and transport	1/613	44/10867	0.922694	1	0.824797	LRP8	1
R-HSA-167172	R-HSA-167172	Transcription of the HIV genome	2/613	73/10867	0.923285	1	0.824797	ELOA/POLR2D	2
R-HSA-6811434	R-HSA-6811434	COPI-dependent Golgi-to-ER retrograde traffic	3/613	99/10867	0.923587	1	0.824797	KIF2A/TUBB6/KIF20A	3
R-HSA-1630316	R-HSA-1630316	Glycosaminoglycan metabolism	4/613	124/10867	0.925039	1	0.824797	CHSY1/HYAL2/HMMR/B4GALT7	4
R-HSA-1980143	R-HSA-1980143	Signaling by NOTCH1	2/613	74/10867	0.926828	1	0.824797	HDAC3/RPS27A	2
R-HSA-9013106	R-HSA-9013106	RHOC GTPase cycle	2/613	74/10867	0.926828	1	0.824797	LBR/TFRC	2
R-HSA-2172127	R-HSA-2172127	DAP12 interactions	1/613	45/10867	0.927072	1	0.824797	HRAS	1
R-HSA-9633012	R-HSA-9633012	Response of EIF2AK4 (GCN2) to amino acid deficiency	3/613	101/10867	0.929685	1	0.824797	EIF2S1/RPL23/RPS27A	3
R-HSA-9018519	R-HSA-9018519	Estrogen-dependent gene expression	5/613	150/10867	0.930965	1	0.824797	SMC1A/PTGES3/MYB/H2AX/POLR2D	5
R-HSA-1660662	R-HSA-1660662	Glycosphingolipid metabolism	1/613	46/10867	0.931203	1	0.824797	ARSJ	1
R-HSA-76002	R-HSA-76002	Platelet activation, signaling and aggregation	10/613	263/10867	0.932734	1	0.824797	TMX3/RAP1A/F8/AKT1/PCDH7/PCYOX1L/PPIA/CYRIB/OLA1/GNB4	10
R-HSA-9659379	R-HSA-9659379	Sensory processing of sound	2/613	76/10867	0.933456	1	0.824797	ACTB/PLS1	2
R-HSA-167161	R-HSA-167161	HIV Transcription Initiation	1/613	47/10867	0.935101	1	0.824797	POLR2D	1
R-HSA-167162	R-HSA-167162	RNA Polymerase II HIV Promoter Escape	1/613	47/10867	0.935101	1	0.824797	POLR2D	1
R-HSA-73776	R-HSA-73776	RNA Polymerase II Promoter Escape	1/613	47/10867	0.935101	1	0.824797	POLR2D	1
R-HSA-73779	R-HSA-73779	RNA Polymerase II Transcription Pre-Initiation And Promoter Opening	1/613	47/10867	0.935101	1	0.824797	POLR2D	1
R-HSA-75953	R-HSA-75953	RNA Polymerase II Transcription Initiation	1/613	47/10867	0.935101	1	0.824797	POLR2D	1
R-HSA-76042	R-HSA-76042	RNA Polymerase II Transcription Initiation And Promoter Clearance	1/613	47/10867	0.935101	1	0.824797	POLR2D	1
R-HSA-9024446	R-HSA-9024446	NR1H2 and NR1H3-mediated signaling	1/613	47/10867	0.935101	1	0.824797	HDAC3	1
R-HSA-977606	R-HSA-977606	Regulation of Complement cascade	1/613	47/10867	0.935101	1	0.824797	CD59	1
R-HSA-2219528	R-HSA-2219528	PI3K/AKT Signaling in Cancer	3/613	104/10867	0.937998	1	0.824797	RPS6KB2/AKT1/MLST8	3
R-HSA-1500931	R-HSA-1500931	Cell-Cell communication	4/613	129/10867	0.938024	1	0.824797	CTNNB1/RSU1/ACTB/CD47	4
R-HSA-211859	R-HSA-211859	Biological oxidations	8/613	222/10867	0.938332	1	0.824797	CYP2U1/CBR3/PTGES3/AKR7A2/ESD/ALDH1B1/GGCT/CYP4V2	8
R-HSA-112399	R-HSA-112399	IRS-mediated signalling	1/613	48/10867	0.938777	1	0.824797	HRAS	1
R-HSA-418597	R-HSA-418597	G alpha (z) signalling events	1/613	48/10867	0.938777	1	0.824797	GNB4	1
R-HSA-512988	R-HSA-512988	Interleukin-3, Interleukin-5 and GM-CSF signaling	1/613	48/10867	0.938777	1	0.824797	RPS27A	1
R-HSA-6806667	R-HSA-6806667	Metabolism of fat-soluble vitamins	1/613	48/10867	0.938777	1	0.824797	LRP8	1
R-HSA-422356	R-HSA-422356	Regulation of insulin secretion	2/613	78/10867	0.939514	1	0.824797	RAP1A/GNB4	2
R-HSA-74752	R-HSA-74752	Signaling by Insulin receptor	2/613	78/10867	0.939514	1	0.824797	ATP6V1E2/HRAS	2
R-HSA-8939211	R-HSA-8939211	ESR-mediated signaling	8/613	223/10867	0.940172	1	0.824797	SMC1A/PTGES3/MYB/H2AX/AKT1/HRAS/GNB4/POLR2D	8
R-HSA-6811558	R-HSA-6811558	PI5P, PP2A and IER3 Regulate PI3K/AKT Signaling	3/613	106/10867	0.943026	1	0.824797	AKT1/PPP2CA/PPP2R5E	3
R-HSA-2559586	R-HSA-2559586	DNA Damage/Telomere Stress Induced Senescence	2/613	80/10867	0.945046	1	0.824797	CCNA2/H2AX	2
R-HSA-438064	R-HSA-438064	Post NMDA receptor activation events	2/613	80/10867	0.945046	1	0.824797	TUBB6/HRAS	2
R-HSA-168898	R-HSA-168898	Toll-like Receptor Cascades	5/613	157/10867	0.94622	1	0.824797	UBE2N/MAP3K7/MAP2K6/PPP2CA/RPS27A	5
R-HSA-112310	R-HSA-112310	Neurotransmitter release cycle	1/613	51/10867	0.948606	1	0.824797	ALDH5A1	1
R-HSA-166520	R-HSA-166520	Signaling by NTRKs	4/613	134/10867	0.948933	1	0.824797	F3/RAP1A/PPP2CA/HRAS	4
R-HSA-1912422	R-HSA-1912422	Pre-NOTCH Expression and Processing	3/613	109/10867	0.949862	1	0.824797	TFDP2/H2AX/POGLUT1	3
R-HSA-168928	R-HSA-168928	DDX58/IFIH1-mediated induction of interferon-alpha/beta	2/613	82/10867	0.950094	1	0.824797	ATG5/RPS27A	2
R-HSA-171306	R-HSA-171306	Packaging Of Telomere Ends	1/613	52/10867	0.951519	1	0.824797	H2AX	1
R-HSA-2428928	R-HSA-2428928	IRS-related events triggered by IGF1R	1/613	52/10867	0.951519	1	0.824797	HRAS	1
R-HSA-9013149	R-HSA-9013149	RAC1 GTPase cycle	6/613	185/10867	0.953674	1	0.824797	PAK1/LBR/TFRC/LAMTOR1/DEF6/ARHGEF39	6
R-HSA-1660499	R-HSA-1660499	Synthesis of PIPs at the plasma membrane	1/613	53/10867	0.954267	1	0.824797	PI4K2B	1
R-HSA-2428924	R-HSA-2428924	IGF1R signaling cascade	1/613	53/10867	0.954267	1	0.824797	HRAS	1
R-HSA-202733	R-HSA-202733	Cell surface interactions at the vascular wall	4/613	137/10867	0.954604	1	0.824797	SLC16A3/HRAS/CD47/PPIA	4
R-HSA-1483255	R-HSA-1483255	PI Metabolism	2/613	84/10867	0.954698	1	0.824797	PI4K2B/TNFAIP8L1	2
R-HSA-674695	R-HSA-674695	RNA Polymerase II Pre-transcription Events	2/613	84/10867	0.954698	1	0.824797	ELOA/POLR2D	2
R-HSA-1799339	R-HSA-1799339	SRP-dependent cotranslational protein targeting to membrane	3/613	112/10867	0.955928	1	0.824797	RPL23/SPCS1/RPS27A	3
R-HSA-2404192	R-HSA-2404192	Signaling by Type 1 Insulin-like Growth Factor 1 Receptor (IGF1R)	1/613	54/10867	0.956859	1	0.824797	HRAS	1
R-HSA-74751	R-HSA-74751	Insulin receptor signalling cascade	1/613	54/10867	0.956859	1	0.824797	HRAS	1
R-HSA-199418	R-HSA-199418	Negative regulation of the PI3K/AKT network	3/613	113/10867	0.957793	1	0.824797	AKT1/PPP2CA/PPP2R5E	3
R-HSA-1638091	R-HSA-1638091	Heparan sulfate/heparin (HS-GAG) metabolism	1/613	55/10867	0.959305	1	0.824797	B4GALT7	1
R-HSA-6794361	R-HSA-6794361	Neurexins and neuroligins	1/613	55/10867	0.959305	1	0.824797	HOMER2	1
R-HSA-110330	R-HSA-110330	Recognition and association of DNA glycosylase with site containing an affected purine	1/613	56/10867	0.961612	1	0.824797	H2AX	1
R-HSA-110331	R-HSA-110331	Cleavage of the damaged purine	1/613	56/10867	0.961612	1	0.824797	H2AX	1
R-HSA-73927	R-HSA-73927	Depurination	1/613	56/10867	0.961612	1	0.824797	H2AX	1
R-HSA-936837	R-HSA-936837	Ion transport by P-type ATPases	1/613	57/10867	0.963789	1	0.824797	ATP11B	1
R-HSA-156902	R-HSA-156902	Peptide chain elongation	2/613	89/10867	0.964499	1	0.824797	RPL23/RPS27A	2
R-HSA-192823	R-HSA-192823	Viral mRNA Translation	2/613	89/10867	0.964499	1	0.824797	RPL23/RPS27A	2
R-HSA-166658	R-HSA-166658	Complement cascade	1/613	58/10867	0.965842	1	0.824797	CD59	1
R-HSA-1474290	R-HSA-1474290	Collagen formation	2/613	90/10867	0.966198	1	0.824797	CRTAP/LOXL3	2
R-HSA-449147	R-HSA-449147	Signaling by Interleukins	18/613	462/10867	0.96681	1	0.824797	HNRNPDL/UBE2N/PSMD12/PSMC2/STAT1/PSMD1/PSME3/PSMA5/PSMB8/MAP3K7/PSMD9/MAP2K6/AKT1/PPP2CA/PPIA/TCP1/SNRPA1/RPS27A	18
R-HSA-373760	R-HSA-373760	L1CAM interactions	3/613	119/10867	0.967515	1	0.824797	PAK1/ACTB/TUBB6	3
R-HSA-3000171	R-HSA-3000171	Non-integrin membrane-ECM interactions	1/613	59/10867	0.96778	1	0.824797	ITGB5	1
R-HSA-8980692	R-HSA-8980692	RHOA GTPase cycle	4/613	147/10867	0.969576	1	0.824797	LBR/TFRC/PCDH7/DEF6	4
R-HSA-156842	R-HSA-156842	Eukaryotic Translation Elongation	2/613	93/10867	0.970839	1	0.824797	RPL23/RPS27A	2
R-HSA-1912408	R-HSA-1912408	Pre-NOTCH Transcription and Translation	2/613	93/10867	0.970839	1	0.824797	TFDP2/H2AX	2
R-HSA-442755	R-HSA-442755	Activation of NMDA receptors and postsynaptic events	2/613	93/10867	0.970839	1	0.824797	TUBB6/HRAS	2
R-HSA-2022090	R-HSA-2022090	Assembly of collagen fibrils and other multimeric structures	1/613	61/10867	0.971331	1	0.824797	LOXL3	1
R-HSA-3214815	R-HSA-3214815	HDACs deacetylate histones	2/613	94/10867	0.972245	1	0.824797	RBBP7/HDAC3	2
R-HSA-9012999	R-HSA-9012999	RHO GTPase cycle	17/613	449/10867	0.973052	1	0.824797	RBMX/PAK1/ARHGEF9/ACTB/DBT/LBR/CUL3/TFRC/PCDH7/AKAP12/TPM3/LETM1/CEP97/LAMTOR1/DEF6/FAM91A1/ARHGEF39	17
R-HSA-8957322	R-HSA-8957322	Metabolism of steroids	4/613	151/10867	0.974159	1	0.824797	ELOVL6/LBR/ACAT2/TGS1	4
R-HSA-375165	R-HSA-375165	NCAM signaling for neurite out-growth	1/613	63/10867	0.974491	1	0.824797	HRAS	1
R-HSA-913709	R-HSA-913709	O-linked glycosylation of mucins	1/613	63/10867	0.974491	1	0.824797	GALNT14	1
R-HSA-5334118	R-HSA-5334118	DNA methylation	1/613	65/10867	0.977304	1	0.824797	H2AX	1
R-HSA-1650814	R-HSA-1650814	Collagen biosynthesis and modifying enzymes	1/613	67/10867	0.979807	1	0.824797	CRTAP	1
R-HSA-5625886	R-HSA-5625886	Activated PKN1 stimulates transcription of AR (androgen receptor) regulated genes KLK2 and KLK3	1/613	67/10867	0.979807	1	0.824797	H2AX	1
R-HSA-427359	R-HSA-427359	SIRT1 negatively regulates rRNA expression	1/613	68/10867	0.980953	1	0.824797	H2AX	1
R-HSA-174824	R-HSA-174824	Plasma lipoprotein assembly, remodeling, and clearance	1/613	70/10867	0.983054	1	0.824797	SOAT1	1
R-HSA-425393	R-HSA-425393	Transport of inorganic cations/anions and amino acids/oligopeptides	2/613	108/10867	0.986221	1	0.824797	CTNS/SLC24A1	2
R-HSA-6785807	R-HSA-6785807	Interleukin-4 and Interleukin-13 signaling	2/613	108/10867	0.986221	1	0.824797	STAT1/AKT1	2
R-HSA-156580	R-HSA-156580	Phase II - Conjugation of compounds	2/613	109/10867	0.986901	1	0.824797	ESD/GGCT	2
R-HSA-3000178	R-HSA-3000178	ECM proteoglycans	1/613	76/10867	0.988068	1	0.824797	ITGB5	1
R-HSA-977225	R-HSA-977225	Amyloid fiber formation	2/613	111/10867	0.988164	1	0.824797	H2AX/RPS27A	2
R-HSA-397014	R-HSA-397014	Muscle contraction	5/613	197/10867	0.988406	1	0.824797	PAK1/GUCY1B1/ITGB5/TPM3/RANGRF	5
R-HSA-112314	R-HSA-112314	Neurotransmitter receptors and postsynaptic signal transmission	5/613	205/10867	0.991628	1	0.824797	ARHGEF9/TUBB6/CHRNA5/HRAS/GNB4	5
R-HSA-6794362	R-HSA-6794362	Protein-protein interactions at synapses	1/613	86/10867	0.993353	1	0.824797	HOMER2	1
R-HSA-428157	R-HSA-428157	Sphingolipid metabolism	1/613	90/10867	0.994741	1	0.824797	ARSJ	1
R-HSA-373080	R-HSA-373080	Class B/2 (Secretin family receptors)	1/613	95/10867	0.996076	1	0.824797	GNB4	1
R-HSA-1296071	R-HSA-1296071	Potassium Channels	1/613	103/10867	0.997545	1	0.824797	GNB4	1
R-HSA-112315	R-HSA-112315	Transmission across Chemical Synapses	6/613	270/10867	0.998247	1	0.824797	ARHGEF9/ALDH5A1/TUBB6/CHRNA5/HRAS/GNB4	6
R-HSA-2672351	R-HSA-2672351	Stimuli-sensing channels	1/613	109/10867	0.998273	1	0.824797	RPS27A	1
R-HSA-5173105	R-HSA-5173105	O-linked glycosylation	1/613	111/10867	0.998464	1	0.824797	GALNT14	1
R-HSA-983712	R-HSA-983712	Ion channel transport	3/613	186/10867	0.998591	1	0.824797	ATP11B/ATP6V1E2/RPS27A	3
R-HSA-9658195	R-HSA-9658195	Leishmania infection	5/613	254/10867	0.998974	1	0.824797	ENTPD5/ACTR3/ACTB/SUGT1/GNB4	5
R-HSA-5576891	R-HSA-5576891	Cardiac conduction	1/613	129/10867	0.999466	1	0.824797	RANGRF	1
R-HSA-6809371	R-HSA-6809371	Formation of the cornified envelope	1/613	130/10867	0.999497	1	0.824797	KRT18	1
R-HSA-1474244	R-HSA-1474244	Extracellular matrix organization	6/613	301/10867	0.999534	1	0.824797	CRTAP/ITGAE/EFEMP1/ITGB5/CD47/LOXL3	6
R-HSA-9660821	R-HSA-9660821	ADORA2B mediated anti-inflammatory cytokines production	1/613	134/10867	0.999602	1	0.824797	GNB4	1
R-HSA-416476	R-HSA-416476	G alpha (q) signalling events	3/613	216/10867	0.999684	1	0.824797	NMU/HRAS/GNB4	3
R-HSA-418555	R-HSA-418555	G alpha (s) signalling events	1/613	145/10867	0.999792	1	0.824797	GNB4	1
R-HSA-375276	R-HSA-375276	Peptide ligand-binding receptors	2/613	201/10867	0.999899	1	0.824797	NMU/NLN	2
R-HSA-9662851	R-HSA-9662851	Anti-inflammatory response favouring Leishmania parasite infection	1/613	169/10867	0.999949	1	0.824797	GNB4	1
R-HSA-9664433	R-HSA-9664433	Leishmania parasite growth and survival	1/613	169/10867	0.999949	1	0.824797	GNB4	1
R-HSA-112316	R-HSA-112316	Neuronal System	7/613	410/10867	0.999987	1	0.824797	HOMER2/ARHGEF9/ALDH5A1/TUBB6/CHRNA5/HRAS/GNB4	7
R-HSA-418594	R-HSA-418594	G alpha (i) signalling events	4/613	318/10867	0.99999	1	0.824797	PDE4B/NMU/PPP2CA/GNB4	4
R-HSA-6805567	R-HSA-6805567	Keratinization	1/613	214/10867	0.999996	1	0.824797	KRT18	1
R-HSA-373076	R-HSA-373076	Class A/1 (Rhodopsin-like receptors)	2/613	335/10867	1	1	0.824797	NMU/NLN	2
R-HSA-500792	R-HSA-500792	GPCR ligand binding	3/613	467/10867	1	1	0.824797	NMU/NLN/GNB4	3
R-HSA-381753	R-HSA-381753	Olfactory Signaling Pathway	1/613	394/10867	1	1	0.824797	REEP6	1
