# Supplementary material for: High Glucose Increases DNA Damage and Elevates the Expression of Multiple DDR Genes
Source: Genes (Basel). 2023 Jan 5;14(1):144. doi: 10.3390/genes14010144 (PMC9858638; doi:10.3390/genes14010144)
Supplement: Supplementary file 1 [file genes-14-00144-s001.zip › Table S3.xlsx]

## Sheet: brown_pathways
	ID	Description	GeneRatio	BgRatio	pvalue	p.adjust	qvalue	geneID	Count
R-HSA-68886	R-HSA-68886	M Phase	124/870	418/10867	1.24747e-40	1.57805e-37	1.09909e-37	TUBGCP3/PSMD10/RANGAP1/CKAP5/SMC2/SGO1/CENPI/CEP78/NEDD1/KNL1/SPDL1/CENPL/CSNK2A1/CCP110/PSMB9/PSMB3/PSMC4/PSMA7/PRKACA/PSMC6/ZWINT/CCNB2/PSMA4/UBE2C/NDC80/NUP88/BUB3/LMNB1/ACTR1A/PSMD3/BUB1B/NUP153/PTTG1/PLK4/PSMB2/ANAPC5/VRK1/NUP62/KIF23/TMPO/TPR/RAD21/NEK2/CDK1/NUP98/PSMD2/ESPL1/NCAPD2/PSMC3/NUP214/SMC4/CENPE/PSMD7/BIRC5/PSMD13/PSMD8/TUBG1/CDC20/ZW10/UBB/NUP155/H3C1/H3C2/H3C3/SSNA1/TUBB4B/PSMD…	124
R-HSA-69620	R-HSA-69620	Cell Cycle Checkpoints	96/870	294/10867	3.15558e-35	1.9959e-32	1.39012e-32	PSMD10/RANGAP1/CKAP5/SGO1/CENPI/RFC2/KNL1/SPDL1/CDC25A/CENPL/PHF20/PSMB9/MDC1/PSMB3/PSMC4/RFC3/RBBP8/GTSE1/PSMA7/PSMC6/ZWINT/CCNB2/RNF8/CDC45/PSMA4/UBE2C/NDC80/RAD1/MCM3/BUB3/CDC6/PSMD3/BUB1B/PSMB2/ANAPC5/RFC5/CCNE2/CDK1/NUP98/RPA1/CDC25C/PSMD2/PSMC3/DBF4/CENPE/RPA2/CHEK1/PSMD7/BIRC5/CDK2/ORC1/PSMD13/PSMD8/RFC4/CDC20/ZW10/UBB/PSMD11/BLM/NSD2/SPC25/PSMC5/AURKB/KIF2C/BUB1/SUMO1/CENPF/PSMD14/MCM7/NU…	96
R-HSA-2555396	R-HSA-2555396	Mitotic Metaphase and Anaphase	84/870	237/10867	7.57969e-34	3.1961e-31	2.22604e-31	PSMD10/RANGAP1/CKAP5/SGO1/CENPI/KNL1/SPDL1/CENPL/PSMB9/PSMB3/PSMC4/PSMA7/PSMC6/ZWINT/CCNB2/PSMA4/UBE2C/NDC80/BUB3/LMNB1/PSMD3/BUB1B/PTTG1/PSMB2/ANAPC5/VRK1/NUP62/TMPO/RAD21/CDK1/NUP98/PSMD2/ESPL1/PSMC3/CENPE/PSMD7/BIRC5/PSMD13/PSMD8/CDC20/ZW10/UBB/NUP155/TUBB4B/PSMD11/BANF1/SPC25/PSMC5/AURKB/KIF2C/KPNB1/BUB1/TUBA1C/SUMO1/CENPF/PSMD14/NUP205/NUP160/NUDC/SKA1/DSN1/CENPQ/CENPM/INCENP/NUP107/FBXO5/CD…	84
R-HSA-68882	R-HSA-68882	Mitotic Anaphase	83/870	236/10867	3.63693e-33	1.15018e-30	8.01083e-31	PSMD10/RANGAP1/CKAP5/SGO1/CENPI/KNL1/SPDL1/CENPL/PSMB9/PSMB3/PSMC4/PSMA7/PSMC6/ZWINT/CCNB2/PSMA4/UBE2C/NDC80/BUB3/LMNB1/PSMD3/BUB1B/PTTG1/PSMB2/ANAPC5/VRK1/NUP62/TMPO/RAD21/CDK1/NUP98/PSMD2/ESPL1/PSMC3/CENPE/PSMD7/BIRC5/PSMD13/PSMD8/CDC20/ZW10/UBB/NUP155/TUBB4B/PSMD11/BANF1/SPC25/PSMC5/AURKB/KIF2C/KPNB1/BUB1/TUBA1C/SUMO1/CENPF/PSMD14/NUP205/NUP160/NUDC/SKA1/DSN1/CENPQ/CENPM/INCENP/NUP107/CDC27/CE…	83
R-HSA-68877	R-HSA-68877	Mitotic Prometaphase	75/870	204/10867	1.6654e-31	4.21345e-29	2.9346e-29	TUBGCP3/RANGAP1/CKAP5/SMC2/SGO1/CENPI/CEP78/NEDD1/KNL1/SPDL1/CENPL/CSNK2A1/CCP110/PRKACA/ZWINT/CCNB2/NDC80/BUB3/ACTR1A/BUB1B/PLK4/RAD21/NEK2/CDK1/NUP98/NCAPD2/SMC4/CENPE/BIRC5/TUBG1/CDC20/ZW10/SSNA1/TUBB4B/SPC25/HAUS3/HSP90AA1/AURKB/ODF2/KIF2C/BUB1/TUBA1C/CENPF/TUBB/CEP152/NCAPH/NEK7/HAUS5/NUP160/NUDC/SKA1/CEP76/DSN1/CENPQ/HAUS2/CENPM/INCENP/NUP107/NCAPG/CENPU/CENPN/CENPO/SEH1L/CENPK/HAUS1/KIF18A…	75
R-HSA-2467813	R-HSA-2467813	Separation of Sister Chromatids	69/870	191/10867	1.67243e-28	3.52604e-26	2.45583e-26	PSMD10/RANGAP1/CKAP5/SGO1/CENPI/KNL1/SPDL1/CENPL/PSMB9/PSMB3/PSMC4/PSMA7/PSMC6/ZWINT/PSMA4/UBE2C/NDC80/BUB3/PSMD3/BUB1B/PTTG1/PSMB2/ANAPC5/RAD21/NUP98/PSMD2/ESPL1/PSMC3/CENPE/PSMD7/BIRC5/PSMD13/PSMD8/CDC20/ZW10/UBB/TUBB4B/PSMD11/SPC25/PSMC5/AURKB/KIF2C/BUB1/TUBA1C/CENPF/PSMD14/NUP160/NUDC/SKA1/DSN1/CENPQ/CENPM/INCENP/NUP107/CDC27/CENPU/CENPN/CENPO/SEH1L/CENPK/KIF18A/CDCA8/NUF2/CDCA5/SGO2/ANAPC4/S…	69
R-HSA-69306	R-HSA-69306	DNA Replication	53/870	128/10867	1.90084e-25	3.43508e-23	2.39248e-23	PSMD10/PRIM2/RFC2/GINS4/PSMB9/PSMB3/PSMC4/RFC3/PSMA7/PSMC6/E2F1/CDC45/PSMA4/UBE2C/MCM3/LIG1/CDC6/PSMD3/PSMB2/ANAPC5/RFC5/FEN1/CCNE2/RPA1/PSMD2/E2F3/PSMC3/DBF4/RPA2/PSMD7/CDK2/ORC1/PSMD13/PSMD8/RFC4/UBB/POLE2/GINS1/PSMD11/PSMC5/POLE3/CDT1/POLD3/PSMD14/MCM7/RBX1/CDC27/GINS3/GMNN/POLE/MCM8/MCM10/ANAPC4	53
R-HSA-72203	R-HSA-72203	Processing of Capped Intron-Containing Pre-mRNA	72/870	244/10867	1.49504e-23	2.36404e-21	1.64652e-21	PRPF38A/HNRNPM/HNRNPC/SNRPB2/HNRNPH1/SNRPD1/SRSF3/DHX15/POLR2K/SNRPC/NUP88/PRPF19/CSTF3/HNRNPD/LSM3/NUP153/SNRPA/LSM5/SF3A3/SMNDC1/POLR2L/NUP62/LSM4/PRPF3/SRSF9/PTBP1/POLR2G/TPR/DDX46/HNRNPF/DHX9/NUP98/SNRPD2/NUP214/LSM6/PPIH/TRA2B/SNRPF/NCBP2/SRSF10/EIF4A3/SRRM1/LSM2/GTF2F2/HNRNPR/DNAJC8/NUP155/RNPS1/NCBP1/GCFC2/SNRPB/MAGOH/PRPF4/SF3B4/POLR2E/CSTF2T/NUP205/NUP160/NUP107/NXT1/SNRNP40/NUP54/NDC1/U…	72
R-HSA-69239	R-HSA-69239	Synthesis of DNA	48/870	120/10867	2.27199e-22	3.1934e-20	2.22416e-20	PSMD10/PRIM2/RFC2/GINS4/PSMB9/PSMB3/PSMC4/RFC3/PSMA7/PSMC6/CDC45/PSMA4/UBE2C/MCM3/LIG1/CDC6/PSMD3/PSMB2/ANAPC5/RFC5/FEN1/CCNE2/RPA1/PSMD2/PSMC3/RPA2/PSMD7/CDK2/ORC1/PSMD13/PSMD8/RFC4/UBB/POLE2/GINS1/PSMD11/PSMC5/POLE3/CDT1/POLD3/PSMD14/MCM7/RBX1/CDC27/GINS3/POLE/MCM8/ANAPC4	48
R-HSA-73894	R-HSA-73894	DNA Repair	84/870	335/10867	4.23563e-22	5.35807e-20	3.73181e-20	FANCB/TERF2/RFC2/FANCM/ERCC8/FANCD2/MDC1/RFC3/RBBP8/SUMO3/RAD51/RNF8/XRCC6/RAD1/POLR2K/PRPF19/RAD23B/LIG1/PARP2/PCLAF/USP1/RFC5/POLR2L/FEN1/COPS6/PARG/POLR2G/UNG/RPA1/COPS3/ACTL6A/FANCC/FANCG/RPA2/CHEK1/CDK2/RFC4/ACD/FANCA/RAD51AP1/UBB/BRCA2/POLE2/LIG4/MSH2/XRCC2/BLM/COPS7A/VCP/USP10/NSD2/POLE3/PRKDC/SUMO2/SUMO1/CENPX/POLR2E/RNF4/FAAP24/POLD3/H2AZ1/H2AZ2/FANCI/ERCC2/RBX1/TDP1/NEIL3/BRCC3/PNKP/DCL…	84
R-HSA-69242	R-HSA-69242	S Phase	55/870	162/10867	1.99771e-21	2.29736e-19	1.60008e-19	PSMD10/PRIM2/RFC2/GINS4/CDC25A/PSMB9/PSMB3/PSMC4/RFC3/PSMA7/PSMC6/TFDP1/E2F1/CDC45/PSMA4/UBE2C/MCM3/LIG1/CDC6/PSMD3/PSMB2/ANAPC5/RFC5/FEN1/CCNE2/RAD21/RPA1/PSMD2/PSMC3/RPA2/PSMD7/CDK2/ORC1/PSMD13/PSMD8/RFC4/UBB/POLE2/GINS1/PSMD11/PSMC5/POLE3/CDT1/CCND1/POLD3/PSMD14/MCM7/RBX1/CDC27/GINS3/POLE/MCM8/CDCA5/ANAPC4/LIN52	55
R-HSA-69618	R-HSA-69618	Mitotic Spindle Checkpoint	45/870	113/10867	5.93913e-21	6.26083e-19	4.36057e-19	RANGAP1/CKAP5/SGO1/CENPI/KNL1/SPDL1/CENPL/ZWINT/UBE2C/NDC80/BUB3/BUB1B/ANAPC5/NUP98/CENPE/BIRC5/CDC20/ZW10/SPC25/AURKB/KIF2C/BUB1/CENPF/NUP160/NUDC/SKA1/DSN1/CENPQ/CENPM/INCENP/NUP107/CDC27/CENPU/CENPN/CENPO/SEH1L/CENPK/KIF18A/CDCA8/NUF2/SGO2/ANAPC4/SKA2/SPC24/CENPP	45
R-HSA-141424	R-HSA-141424	Amplification of signal from the kinetochores	41/870	96/10867	1.46927e-20	1.32759e-18	9.24645e-19	RANGAP1/CKAP5/SGO1/CENPI/KNL1/SPDL1/CENPL/ZWINT/NDC80/BUB3/BUB1B/NUP98/CENPE/BIRC5/CDC20/ZW10/SPC25/AURKB/KIF2C/BUB1/CENPF/NUP160/NUDC/SKA1/DSN1/CENPQ/CENPM/INCENP/NUP107/CENPU/CENPN/CENPO/SEH1L/CENPK/KIF18A/CDCA8/NUF2/SGO2/SKA2/SPC24/CENPP	41
R-HSA-141444	R-HSA-141444	Amplification of signal from unattached kinetochores via a MAD2 inhibitory signal	41/870	96/10867	1.46927e-20	1.32759e-18	9.24645e-19	RANGAP1/CKAP5/SGO1/CENPI/KNL1/SPDL1/CENPL/ZWINT/NDC80/BUB3/BUB1B/NUP98/CENPE/BIRC5/CDC20/ZW10/SPC25/AURKB/KIF2C/BUB1/CENPF/NUP160/NUDC/SKA1/DSN1/CENPQ/CENPM/INCENP/NUP107/CENPU/CENPN/CENPO/SEH1L/CENPK/KIF18A/CDCA8/NUF2/SGO2/SKA2/SPC24/CENPP	41
R-HSA-69206	R-HSA-69206	G1/S Transition	48/870	131/10867	1.90037e-20	1.59128e-18	1.1083e-18	RBL1/PSMD10/PRIM2/TYMS/TK1/CDC25A/PSMB9/PSMB3/PSMC4/PSMA7/PSMC6/TFDP1/E2F1/CDC45/PSMA4/MCM3/CDC6/PSMD3/DHFR/PSMB2/CCNE2/CDK1/RPA1/PSMD2/PSMC3/DBF4/RRM2/RPA2/PSMD7/CDK2/ORC1/PSMD13/PSMD8/UBB/POLE2/PSMD11/PSMC5/POLE3/CDT1/CCND1/PSMD14/MCM7/FBXO5/GMNN/POLE/MCM8/MCM10/LIN52	48
R-HSA-2500257	R-HSA-2500257	Resolution of Sister Chromatid Cohesion	47/870	126/10867	2.01268e-20	1.59128e-18	1.1083e-18	RANGAP1/CKAP5/SGO1/CENPI/KNL1/SPDL1/CENPL/ZWINT/CCNB2/NDC80/BUB3/BUB1B/RAD21/CDK1/NUP98/CENPE/BIRC5/CDC20/ZW10/TUBB4B/SPC25/AURKB/KIF2C/BUB1/TUBA1C/CENPF/NUP160/NUDC/SKA1/DSN1/CENPQ/CENPM/INCENP/NUP107/CENPU/CENPN/CENPO/SEH1L/CENPK/KIF18A/CDCA8/NUF2/CDCA5/SGO2/SKA2/SPC24/CENPP	47
R-HSA-9648025	R-HSA-9648025	EML4 and NUDC in mitotic spindle formation	45/870	117/10867	3.13571e-20	2.33333e-18	1.62513e-18	RANGAP1/CKAP5/SGO1/CENPI/KNL1/SPDL1/CENPL/ZWINT/NDC80/BUB3/BUB1B/NUP98/CENPE/BIRC5/CDC20/ZW10/TUBB4B/SPC25/AURKB/KIF2C/BUB1/TUBA1C/CENPF/NEK7/NUP160/NUDC/SKA1/DSN1/CENPQ/CENPM/INCENP/NUP107/CENPU/CENPN/CENPO/SEH1L/CENPK/KIF18A/CDCA8/NUF2/NEK6/SGO2/SKA2/SPC24/CENPP	45
R-HSA-453279	R-HSA-453279	Mitotic G1 phase and G1/S transition	51/870	149/10867	3.96e-20	2.783e-18	1.93831e-18	RBL1/PSMD10/PRIM2/TYMS/TK1/CDC25A/PSMB9/PSMB3/PSMC4/PSMA7/PSMC6/TFDP1/E2F1/CDC45/PSMA4/MCM3/CDC6/PSMD3/DHFR/PSMB2/CCNE2/TOP2A/CDK1/RPA1/PSMD2/E2F3/PSMC3/DBF4/RRM2/RPA2/PSMD7/CDK2/ORC1/PSMD13/PSMD8/UBB/POLE2/PSMD11/CDK6/PSMC5/POLE3/CDT1/CCND1/PSMD14/MCM7/FBXO5/GMNN/POLE/MCM8/MCM10/LIN52	51
R-HSA-72163	R-HSA-72163	mRNA Splicing - Major Pathway	57/870	183/10867	4.21381e-20	2.80551e-18	1.95399e-18	PRPF38A/HNRNPM/HNRNPC/SNRPB2/HNRNPH1/SNRPD1/SRSF3/DHX15/POLR2K/SNRPC/PRPF19/CSTF3/HNRNPD/LSM3/SNRPA/LSM5/SF3A3/SMNDC1/POLR2L/LSM4/PRPF3/SRSF9/PTBP1/POLR2G/DDX46/HNRNPF/DHX9/SNRPD2/LSM6/PPIH/TRA2B/SNRPF/NCBP2/SRSF10/EIF4A3/SRRM1/LSM2/GTF2F2/HNRNPR/DNAJC8/RNPS1/NCBP1/GCFC2/SNRPB/MAGOH/PRPF4/SF3B4/POLR2E/CSTF2T/SNRNP40/USP39/PHF5A/FIP1L1/EFTUD2/PPIL1/ISY1/ALYREF	57
R-HSA-72172	R-HSA-72172	mRNA Splicing	57/870	191/10867	4.12154e-19	2.60687e-17	1.81565e-17	PRPF38A/HNRNPM/HNRNPC/SNRPB2/HNRNPH1/SNRPD1/SRSF3/DHX15/POLR2K/SNRPC/PRPF19/CSTF3/HNRNPD/LSM3/SNRPA/LSM5/SF3A3/SMNDC1/POLR2L/LSM4/PRPF3/SRSF9/PTBP1/POLR2G/DDX46/HNRNPF/DHX9/SNRPD2/LSM6/PPIH/TRA2B/SNRPF/NCBP2/SRSF10/EIF4A3/SRRM1/LSM2/GTF2F2/HNRNPR/DNAJC8/RNPS1/NCBP1/GCFC2/SNRPB/MAGOH/PRPF4/SF3B4/POLR2E/CSTF2T/SNRNP40/USP39/PHF5A/FIP1L1/EFTUD2/PPIL1/ISY1/ALYREF	57
R-HSA-69002	R-HSA-69002	DNA Replication Pre-Initiation	37/870	85/10867	5.11455e-19	3.0809e-17	2.1458e-17	PSMD10/PRIM2/PSMB9/PSMB3/PSMC4/PSMA7/PSMC6/E2F1/CDC45/PSMA4/MCM3/CDC6/PSMD3/PSMB2/RPA1/PSMD2/E2F3/PSMC3/DBF4/RPA2/PSMD7/CDK2/ORC1/PSMD13/PSMD8/UBB/POLE2/PSMD11/PSMC5/POLE3/CDT1/PSMD14/MCM7/GMNN/POLE/MCM8/MCM10	37
R-HSA-453274	R-HSA-453274	Mitotic G2-G2/M phases	58/870	198/10867	5.37354e-19	3.08979e-17	2.15199e-17	TUBGCP3/PSMD10/CKAP5/CEP78/NEDD1/CDC25A/CCP110/PSMB9/PSMB3/PSMC4/GTSE1/PSMA7/PRKACA/PSMC6/CCNB2/E2F1/PSMA4/AURKA/ACTR1A/PSMD3/PLK4/PSMB2/FOXM1/NEK2/CDK1/CDC25C/PSMD2/E2F3/PSMC3/PSMD7/CDK2/PSMD13/PSMD8/TUBG1/UBB/TPX2/RAB8A/SSNA1/TUBB4B/PSMD11/HAUS3/PSMC5/HSP90AA1/ODF2/TUBA1C/CENPF/TUBB/HSP90AB1/CEP152/PSMD14/HAUS5/BORA/CEP76/RBX1/HAUS2/HAUS1/LIN52/HAUS8	58
R-HSA-5663220	R-HSA-5663220	RHO GTPases Activate Formins	47/870	140/10867	2.9748e-18	1.63614e-16	1.13955e-16	RANGAP1/CKAP5/SGO1/CENPI/KNL1/SPDL1/CENPL/RAC1/ZWINT/NDC80/BUB3/BUB1B/NUP98/CENPE/BIRC5/CDC20/ZW10/PFN1/TUBB4B/SPC25/AURKB/KIF2C/BUB1/TUBA1C/CENPF/SCAI/NUP160/NUDC/SKA1/DSN1/CENPQ/CENPM/INCENP/NUP107/CENPU/CENPN/CENPO/DIAPH3/SEH1L/CENPK/KIF18A/CDCA8/NUF2/SGO2/SKA2/SPC24/CENPP	47
R-HSA-69275	R-HSA-69275	G2/M Transition	56/870	196/10867	7.9068e-18	4.16754e-16	2.90263e-16	TUBGCP3/PSMD10/CKAP5/CEP78/NEDD1/CDC25A/CCP110/PSMB9/PSMB3/PSMC4/GTSE1/PSMA7/PRKACA/PSMC6/CCNB2/PSMA4/AURKA/ACTR1A/PSMD3/PLK4/PSMB2/FOXM1/NEK2/CDK1/CDC25C/PSMD2/PSMC3/PSMD7/CDK2/PSMD13/PSMD8/TUBG1/UBB/TPX2/RAB8A/SSNA1/TUBB4B/PSMD11/HAUS3/PSMC5/HSP90AA1/ODF2/TUBA1C/CENPF/TUBB/HSP90AB1/CEP152/PSMD14/HAUS5/BORA/CEP76/RBX1/HAUS2/HAUS1/LIN52/HAUS8	56
R-HSA-4615885	R-HSA-4615885	SUMOylation of DNA replication proteins	26/870	45/10867	1.20789e-17	6.11193e-16	4.25686e-16	RANGAP1/SUMO3/AURKA/NUP88/NUP153/NUP62/TPR/TOP2A/NUP98/NUP214/BIRC5/NUP155/TOP1/AURKB/SUMO2/SUMO1/NUP205/TOP2B/NUP160/INCENP/NUP107/NUP54/NDC1/SEH1L/CDCA8/NUP35	26
R-HSA-69481	R-HSA-69481	G2/M Checkpoints	49/870	168/10867	3.80749e-16	1.85249e-14	1.29023e-14	PSMD10/RFC2/CDC25A/PSMB9/MDC1/PSMB3/PSMC4/RFC3/RBBP8/GTSE1/PSMA7/PSMC6/CCNB2/RNF8/CDC45/PSMA4/RAD1/MCM3/CDC6/PSMD3/PSMB2/RFC5/CDK1/RPA1/CDC25C/PSMD2/PSMC3/DBF4/RPA2/CHEK1/PSMD7/CDK2/ORC1/PSMD13/PSMD8/RFC4/UBB/PSMD11/BLM/NSD2/PSMC5/SUMO1/PSMD14/MCM7/BRCC3/MCM8/MCM10/RMI2/CLSPN	49
R-HSA-162906	R-HSA-162906	HIV Infection	58/870	234/10867	2.56864e-15	1.20346e-13	8.38188e-14	PSMD10/RANGAP1/RAC1/PSMB9/PSMB3/PSMC4/PSMA7/PSMC6/RNMT/XRCC6/PSMA4/POLR2K/NUP88/RNGTT/LIG1/PSMD3/NUP153/PSMB2/POLR2L/AP2S1/NUP62/SLC25A4/FEN1/SLC25A5/POLR2G/TPR/NUP98/PSMD2/PSMC3/NUP214/PSMD7/PSMD13/PSMD8/NCBP2/UBB/GTF2F2/LIG4/NUP155/NCBP1/PSMD11/BANF1/GTF2E1/PSMC5/KPNB1/POLR2E/PSMD14/NUP205/ERCC2/NUP160/TAF4B/RBX1/NUP107/NUP54/NDC1/SEH1L/NUP35/GTF2H3/SUPT16H	58
R-HSA-73886	R-HSA-73886	Chromosome Maintenance	43/870	141/10867	4.33798e-15	1.95984e-13	1.365e-13	PRIM2/CENPI/TERF2/RFC2/KNL1/CENPL/RUVBL2/RFC3/POLR2K/LIG1/RFC5/POLR2L/FEN1/DKC1/POLR2G/RPA1/RPA2/CDK2/RFC4/ACD/BLM/MIS18BP1/CENPX/POLR2E/POLD3/H2AZ1/OIP5/H2AZ2/MIS18A/CENPQ/CENPM/DSCC1/HJURP/CENPU/SHQ1/PPP6R3/GAR1/WRAP53/CENPN/CENPO/CENPK/CHTF18/CENPP	43
R-HSA-191859	R-HSA-191859	snRNP Assembly	25/870	53/10867	2.85401e-14	1.16585e-12	8.11997e-13	GEMIN7/PRMT5/SNRPD1/NUP88/NUP153/NUP62/TPR/NUP98/SNRPD2/NUP214/SNRPF/NCBP2/NUP155/NCBP1/SNRPB/GEMIN4/GEMIN2/NUP205/NUP160/NUP107/NUP54/NDC1/SEH1L/NUP35/DDX20	25
R-HSA-194441	R-HSA-194441	Metabolism of non-coding RNA	25/870	53/10867	2.85401e-14	1.16585e-12	8.11997e-13	GEMIN7/PRMT5/SNRPD1/NUP88/NUP153/NUP62/TPR/NUP98/SNRPD2/NUP214/SNRPF/NCBP2/NUP155/NCBP1/SNRPB/GEMIN4/GEMIN2/NUP205/NUP160/NUP107/NUP54/NDC1/SEH1L/NUP35/DDX20	25
R-HSA-162909	R-HSA-162909	Host Interactions of HIV factors	40/870	130/10867	2.85703e-14	1.16585e-12	8.11997e-13	PSMD10/RANGAP1/RAC1/PSMB9/PSMB3/PSMC4/PSMA7/PSMC6/PSMA4/NUP88/PSMD3/NUP153/PSMB2/AP2S1/NUP62/SLC25A4/SLC25A5/TPR/NUP98/PSMD2/PSMC3/NUP214/PSMD7/PSMD13/PSMD8/UBB/NUP155/PSMD11/BANF1/PSMC5/KPNB1/PSMD14/NUP205/NUP160/RBX1/NUP107/NUP54/NDC1/SEH1L/NUP35	40
R-HSA-174143	R-HSA-174143	APC/C-mediated degradation of cell cycle proteins	32/870	88/10867	5.99975e-14	2.2999e-12	1.60185e-12	PSMD10/PSMB9/PSMB3/PSMC4/PSMA7/PSMC6/PSMA4/UBE2C/AURKA/BUB3/PSMD3/BUB1B/PTTG1/PSMB2/ANAPC5/NEK2/CDK1/PSMD2/PSMC3/PSMD7/CDK2/PSMD13/PSMD8/CDC20/UBB/PSMD11/PSMC5/AURKB/PSMD14/FBXO5/CDC27/ANAPC4	32
R-HSA-453276	R-HSA-453276	Regulation of mitotic cell cycle	32/870	88/10867	5.99975e-14	2.2999e-12	1.60185e-12	PSMD10/PSMB9/PSMB3/PSMC4/PSMA7/PSMC6/PSMA4/UBE2C/AURKA/BUB3/PSMD3/BUB1B/PTTG1/PSMB2/ANAPC5/NEK2/CDK1/PSMD2/PSMC3/PSMD7/CDK2/PSMD13/PSMD8/CDC20/UBB/PSMD11/PSMC5/AURKB/PSMD14/FBXO5/CDC27/ANAPC4	32
R-HSA-176187	R-HSA-176187	Activation of ATR in response to replication stress	20/870	37/10867	4.07016e-13	1.51434e-11	1.05471e-11	RFC2/CDC25A/RFC3/CDC45/RAD1/MCM3/CDC6/RFC5/RPA1/CDC25C/DBF4/RPA2/CHEK1/CDK2/ORC1/RFC4/MCM7/MCM8/MCM10/CLSPN	20
R-HSA-68867	R-HSA-68867	Assembly of the pre-replicative complex	27/870	68/10867	4.72914e-13	1.70925e-11	1.19046e-11	PSMD10/PSMB9/PSMB3/PSMC4/PSMA7/PSMC6/E2F1/PSMA4/MCM3/CDC6/PSMD3/PSMB2/PSMD2/E2F3/PSMC3/PSMD7/ORC1/PSMD13/PSMD8/UBB/PSMD11/PSMC5/CDT1/PSMD14/MCM7/GMNN/MCM8	27
R-HSA-5696398	R-HSA-5696398	Nucleotide Excision Repair	35/870	111/10867	5.31486e-13	1.86758e-11	1.30074e-11	RFC2/ERCC8/RFC3/SUMO3/POLR2K/PRPF19/RAD23B/LIG1/PARP2/RFC5/POLR2L/COPS6/POLR2G/RPA1/COPS3/ACTL6A/RPA2/RFC4/UBB/POLE2/COPS7A/POLE3/SUMO2/SUMO1/POLR2E/POLD3/ERCC2/RBX1/COPS7B/POLE/GPS1/GTF2H3/INO80/ISY1/INO80E	35
R-HSA-72306	R-HSA-72306	tRNA processing	34/870	107/10867	8.93152e-13	3.05361e-11	2.12679e-11	GTPBP3/TRMT61A/RPP30/TRNT1/THADA/TRMU/NUP88/NUP153/NUP62/POP5/TPR/NUP98/ELAC2/NUP214/NUP155/NUP205/NUP160/NUP107/LAGE3/TPRKB/ADAT1/TRMT112/NUP54/NDC1/TRIT1/TRMT6/SEH1L/TP53RK/NUP35/NSUN2/QTRT1/CTU2/ZBTB8OS/ALKBH8	34
R-HSA-69052	R-HSA-69052	Switching of origins to a post-replicative state	31/870	91/10867	1.13081e-12	3.76441e-11	2.62185e-11	PSMD10/PSMB9/PSMB3/PSMC4/PSMA7/PSMC6/PSMA4/UBE2C/MCM3/CDC6/PSMD3/PSMB2/ANAPC5/CCNE2/PSMD2/PSMC3/PSMD7/CDK2/ORC1/PSMD13/PSMD8/UBB/PSMD11/PSMC5/CDT1/PSMD14/MCM7/RBX1/CDC27/MCM8/ANAPC4	31
R-HSA-176409	R-HSA-176409	APC/C:Cdc20 mediated degradation of mitotic proteins	28/870	76/10867	1.55818e-12	5.0541e-11	3.5201e-11	PSMD10/PSMB9/PSMB3/PSMC4/PSMA7/PSMC6/PSMA4/UBE2C/BUB3/PSMD3/BUB1B/PTTG1/PSMB2/ANAPC5/NEK2/CDK1/PSMD2/PSMC3/PSMD7/PSMD13/PSMD8/CDC20/UBB/PSMD11/PSMC5/PSMD14/CDC27/ANAPC4	28
R-HSA-176814	R-HSA-176814	Activation of APC/C and APC/C:Cdc20 mediated degradation of mitotic proteins	28/870	77/10867	2.26511e-12	7.1634e-11	4.9892e-11	PSMD10/PSMB9/PSMB3/PSMC4/PSMA7/PSMC6/PSMA4/UBE2C/BUB3/PSMD3/BUB1B/PTTG1/PSMB2/ANAPC5/NEK2/CDK1/PSMD2/PSMC3/PSMD7/PSMD13/PSMD8/CDC20/UBB/PSMD11/PSMC5/PSMD14/CDC27/ANAPC4	28
R-HSA-195258	R-HSA-195258	RHO GTPase Effectors	65/870	327/10867	3.55399e-12	1.09654e-10	7.63721e-11	RANGAP1/CKAP5/SGO1/CENPI/CFL1/KNL1/SPDL1/ACTR2/CENPL/RAC1/IQGAP3/KIF5B/ZWINT/MYL9/NDC80/BUB3/BUB1B/CALM3/PIN1/NUP98/CDC25C/CENPE/BIRC5/CDC20/ZW10/PFN1/H3C1/H3C2/H3C3/TUBB4B/SPC25/CALM1/KIF14/AURKB/KIF2C/BUB1/TUBA1C/CALM2/CENPF/H2AZ1/SCAI/H2AZ2/GRB2/NUP160/NUDC/SKA1/DSN1/CENPQ/CENPM/INCENP/NUP107/CENPU/CENPN/ARPC4/CENPO/DIAPH3/SEH1L/CENPK/KIF18A/CDCA8/NUF2/SGO2/SKA2/SPC24/CENPP	65
R-HSA-179419	R-HSA-179419	APC:Cdc20 mediated degradation of cell cycle proteins prior to satisfation of the cell cycle checkpoint	27/870	74/10867	5.11418e-12	1.54034e-10	1.07282e-10	PSMD10/PSMB9/PSMB3/PSMC4/PSMA7/PSMC6/PSMA4/UBE2C/BUB3/PSMD3/BUB1B/PSMB2/ANAPC5/NEK2/CDK1/PSMD2/PSMC3/PSMD7/PSMD13/PSMD8/CDC20/UBB/PSMD11/PSMC5/PSMD14/CDC27/ANAPC4	27
R-HSA-176408	R-HSA-176408	Regulation of APC/C activators between G1/S and early anaphase	28/870	81/10867	9.42507e-12	2.76659e-10	1.92688e-10	PSMD10/PSMB9/PSMB3/PSMC4/PSMA7/PSMC6/PSMA4/UBE2C/BUB3/PSMD3/BUB1B/PSMB2/ANAPC5/CDK1/PSMD2/PSMC3/PSMD7/CDK2/PSMD13/PSMD8/CDC20/UBB/PSMD11/PSMC5/PSMD14/FBXO5/CDC27/ANAPC4	28
R-HSA-180786	R-HSA-180786	Extension of Telomeres	22/870	51/10867	9.62291e-12	2.76659e-10	1.92688e-10	PRIM2/TERF2/RFC2/RUVBL2/RFC3/LIG1/RFC5/FEN1/DKC1/RPA1/RPA2/CDK2/RFC4/ACD/BLM/POLD3/DSCC1/SHQ1/PPP6R3/GAR1/WRAP53/CHTF18	22
R-HSA-68949	R-HSA-68949	Orc1 removal from chromatin	26/870	71/10867	1.15399e-11	3.244e-10	2.25939e-10	PSMD10/PSMB9/PSMB3/PSMC4/PSMA7/PSMC6/PSMA4/MCM3/CDC6/PSMD3/PSMB2/PSMD2/PSMC3/PSMD7/CDK2/ORC1/PSMD13/PSMD8/UBB/PSMD11/PSMC5/CDT1/PSMD14/MCM7/RBX1/MCM8	26
R-HSA-2980766	R-HSA-2980766	Nuclear Envelope Breakdown	22/870	52/10867	1.54351e-11	4.24465e-10	2.95633e-10	CCNB2/NUP88/LMNB1/NUP153/VRK1/NUP62/TMPO/TPR/CDK1/NUP98/NUP214/NUP155/BANF1/NUP205/NEK7/NUP160/NUP107/NUP54/NDC1/SEH1L/NUP35/NEK6	22
R-HSA-3301854	R-HSA-3301854	Nuclear Pore Complex (NPC) Disassembly	18/870	35/10867	1.8937e-11	5.09687e-10	3.54989e-10	CCNB2/NUP88/NUP153/NUP62/TPR/CDK1/NUP98/NUP214/NUP155/NUP205/NEK7/NUP160/NUP107/NUP54/NDC1/SEH1L/NUP35/NEK6	18
R-HSA-174184	R-HSA-174184	Cdc20:Phospho-APC/C mediated degradation of Cyclin A	26/870	73/10867	2.40126e-11	6.32831e-10	4.40757e-10	PSMD10/PSMB9/PSMB3/PSMC4/PSMA7/PSMC6/PSMA4/UBE2C/BUB3/PSMD3/BUB1B/PSMB2/ANAPC5/CDK1/PSMD2/PSMC3/PSMD7/PSMD13/PSMD8/CDC20/UBB/PSMD11/PSMC5/PSMD14/CDC27/ANAPC4	26
R-HSA-5696399	R-HSA-5696399	Global Genome Nucleotide Excision Repair (GG-NER)	28/870	84/10867	2.56487e-11	6.62155e-10	4.6118e-10	RFC2/RFC3/SUMO3/RAD23B/LIG1/PARP2/RFC5/COPS6/RPA1/COPS3/ACTL6A/RPA2/RFC4/UBB/POLE2/COPS7A/POLE3/SUMO2/SUMO1/POLD3/ERCC2/RBX1/COPS7B/POLE/GPS1/GTF2H3/INO80/INO80E	28
R-HSA-6781827	R-HSA-6781827	Transcription-Coupled Nucleotide Excision Repair (TC-NER)	27/870	79/10867	3.00523e-11	7.60322e-10	5.29553e-10	RFC2/ERCC8/RFC3/POLR2K/PRPF19/LIG1/RFC5/POLR2L/COPS6/POLR2G/RPA1/COPS3/RPA2/RFC4/UBB/POLE2/COPS7A/POLE3/POLR2E/POLD3/ERCC2/RBX1/COPS7B/POLE/GPS1/GTF2H3/ISY1	27
R-HSA-174178	R-HSA-174178	APC/C:Cdh1 mediated degradation of Cdc20 and other APC/C:Cdh1 targeted proteins in late mitosis/early G1	26/870	74/10867	3.42492e-11	8.49515e-10	5.91674e-10	PSMD10/PSMB9/PSMB3/PSMC4/PSMA7/PSMC6/PSMA4/UBE2C/AURKA/PSMD3/PTTG1/PSMB2/ANAPC5/PSMD2/PSMC3/PSMD7/PSMD13/PSMD8/CDC20/UBB/PSMD11/PSMC5/AURKB/PSMD14/CDC27/ANAPC4	26
R-HSA-69190	R-HSA-69190	DNA strand elongation	17/870	32/10867	3.51326e-11	8.54669e-10	5.95264e-10	PRIM2/RFC2/GINS4/RFC3/CDC45/MCM3/LIG1/RFC5/FEN1/RPA1/RPA2/RFC4/GINS1/POLD3/MCM7/GINS3/MCM8	17
R-HSA-68827	R-HSA-68827	CDT1 association with the CDC6:ORC:origin complex	23/870	59/10867	4.02829e-11	9.6147e-10	6.69649e-10	PSMD10/PSMB9/PSMB3/PSMC4/PSMA7/PSMC6/PSMA4/CDC6/PSMD3/PSMB2/PSMD2/PSMC3/PSMD7/ORC1/PSMD13/PSMD8/UBB/PSMD11/PSMC5/CDT1/PSMD14/GMNN/MCM8	23
R-HSA-68962	R-HSA-68962	Activation of the pre-replicative complex	17/870	33/10867	6.7095e-11	1.57176e-09	1.09471e-09	PRIM2/CDC45/MCM3/CDC6/RPA1/DBF4/RPA2/CDK2/ORC1/POLE2/POLE3/CDT1/MCM7/GMNN/POLE/MCM8/MCM10	17
R-HSA-450408	R-HSA-450408	AUF1 (hnRNP D0) binds and destabilizes mRNA	22/870	56/10867	8.96484e-11	2.02927e-09	1.41336e-09	PSMD10/PSMB9/HSPA1B/PSMB3/PSMC4/PSMA7/PSMC6/PSMA4/HNRNPD/PSMD3/PSMB2/PSMD2/PSMC3/PSMD7/PSMD13/PSMD8/UBB/PSMD11/PSMC5/EIF4G1/PABPC1/PSMD14	22
R-HSA-450531	R-HSA-450531	Regulation of mRNA stability by proteins that bind AU-rich elements	28/870	88/10867	8.98335e-11	2.02927e-09	1.41336e-09	PSMD10/PSMB9/HSPA1B/PSMB3/PSMC4/PSMA7/PSMC6/PSMA4/HNRNPD/PSMD3/PSMB2/PSMD2/PSMC3/NUP214/PSMD7/PSMD13/PSMD8/UBB/PSMD11/PSMC5/EIF4G1/EXOSC2/EXOSC8/PABPC1/PSMD14/DIS3/EXOSC5/EXOSC3	28
R-HSA-159227	R-HSA-159227	Transport of the SLBP independent Mature mRNA	17/870	34/10867	1.24255e-10	2.75758e-09	1.92061e-09	NUP88/NUP153/NUP62/TPR/NUP98/NUP214/NCBP2/NUP155/NCBP1/NUP205/NUP160/NUP107/NUP54/NDC1/SEH1L/NUP35/ALYREF	17
R-HSA-168325	R-HSA-168325	Viral Messenger RNA Synthesis	19/870	43/10867	1.5239e-10	3.31848e-09	2.31127e-09	POLR2K/NUP88/NUP153/POLR2L/NUP62/POLR2G/TPR/NUP98/NUP214/GTF2F2/NUP155/POLR2E/NUP205/NUP160/NUP107/NUP54/NDC1/SEH1L/NUP35	19
R-HSA-69017	R-HSA-69017	CDK-mediated phosphorylation and removal of Cdc6	25/870	73/10867	1.54775e-10	3.31848e-09	2.31127e-09	PSMD10/PSMB9/PSMB3/PSMC4/PSMA7/PSMC6/PSMA4/UBE2C/CDC6/PSMD3/PSMB2/ANAPC5/CCNE2/PSMD2/PSMC3/PSMD7/CDK2/PSMD13/PSMD8/UBB/PSMD11/PSMC5/PSMD14/CDC27/ANAPC4	25
R-HSA-174154	R-HSA-174154	APC/C:Cdc20 mediated degradation of Securin	24/870	68/10867	1.75806e-10	3.70658e-09	2.58158e-09	PSMD10/PSMB9/PSMB3/PSMC4/PSMA7/PSMC6/PSMA4/UBE2C/PSMD3/PTTG1/PSMB2/ANAPC5/PSMD2/PSMC3/PSMD7/PSMD13/PSMD8/CDC20/UBB/PSMD11/PSMC5/PSMD14/CDC27/ANAPC4	24
R-HSA-159230	R-HSA-159230	Transport of the SLBP Dependant Mature mRNA	17/870	35/10867	2.23721e-10	4.63947e-09	3.23132e-09	NUP88/NUP153/NUP62/TPR/NUP98/NUP214/NCBP2/NUP155/NCBP1/NUP205/NUP160/NUP107/NUP54/NDC1/SEH1L/NUP35/ALYREF	17
R-HSA-176033	R-HSA-176033	Interactions of Vpr with host cellular proteins	17/870	36/10867	3.92521e-10	8.00869e-09	5.57793e-09	NUP88/NUP153/NUP62/SLC25A4/SLC25A5/TPR/NUP98/NUP214/NUP155/BANF1/NUP205/NUP160/NUP107/NUP54/NDC1/SEH1L/NUP35	17
R-HSA-2565942	R-HSA-2565942	Regulation of PLK1 Activity at G2/M Transition	27/870	88/10867	4.91578e-10	9.87058e-09	6.8747e-09	CKAP5/CEP78/NEDD1/CCP110/PRKACA/CCNB2/AURKA/ACTR1A/PLK4/NEK2/CDK1/TUBG1/UBB/RAB8A/SSNA1/TUBB4B/HAUS3/HSP90AA1/ODF2/TUBB/CEP152/HAUS5/BORA/CEP76/HAUS2/HAUS1/HAUS8	27
R-HSA-159231	R-HSA-159231	Transport of Mature mRNA Derived from an Intronless Transcript	18/870	41/10867	5.31188e-10	1.04993e-08	7.31257e-09	NUP88/NUP153/NUP62/TPR/NUP98/NUP214/NCBP2/NUP155/NCBP1/NUP205/NUP160/NUP107/NUP54/NDC1/SEH1L/FIP1L1/NUP35/ALYREF	18
R-HSA-8852276	R-HSA-8852276	The role of GTSE1 in G2/M progression after G2 checkpoint	25/870	77/10867	5.67016e-10	1.1035e-08	7.6857e-09	PSMD10/PSMB9/PSMB3/PSMC4/GTSE1/PSMA7/PSMC6/CCNB2/PSMA4/PSMD3/PSMB2/CDK1/PSMD2/PSMC3/PSMD7/PSMD13/PSMD8/UBB/TUBB4B/PSMD11/PSMC5/HSP90AA1/TUBA1C/HSP90AB1/PSMD14	25
R-HSA-6790901	R-HSA-6790901	rRNA modification in the nucleus and cytosol	22/870	61/10867	6.28764e-10	1.20513e-08	8.39354e-09	DCAF13/TBL3/BMS1/PNO1/UTP18/DKC1/DIMT1/WDR46/UTP20/BUD23/FBL/NOP14/UTP11/UTP6/GAR1/TRMT112/NAT10/UTP4/NOL11/NOL6/RRP36/WDR36	22
R-HSA-159234	R-HSA-159234	Transport of Mature mRNAs Derived from Intronless Transcripts	18/870	42/10867	8.60668e-10	1.62499e-08	1.13178e-08	NUP88/NUP153/NUP62/TPR/NUP98/NUP214/NCBP2/NUP155/NCBP1/NUP205/NUP160/NUP107/NUP54/NDC1/SEH1L/FIP1L1/NUP35/ALYREF	18
R-HSA-8854518	R-HSA-8854518	AURKA Activation by TPX2	24/870	73/10867	9.39352e-10	1.74747e-08	1.21709e-08	CKAP5/CEP78/NEDD1/CCP110/PRKACA/AURKA/ACTR1A/PLK4/NEK2/CDK1/TUBG1/TPX2/SSNA1/TUBB4B/HAUS3/HSP90AA1/ODF2/TUBB/CEP152/HAUS5/CEP76/HAUS2/HAUS1/HAUS8	24
R-HSA-69601	R-HSA-69601	Ubiquitin Mediated Degradation of Phosphorylated Cdc25A	20/870	52/10867	1.01055e-09	1.80049e-08	1.25401e-08	PSMD10/CDC25A/PSMB9/PSMB3/PSMC4/PSMA7/PSMC6/PSMA4/PSMD3/PSMB2/PSMD2/PSMC3/CHEK1/PSMD7/PSMD13/PSMD8/UBB/PSMD11/PSMC5/PSMD14	20
R-HSA-69610	R-HSA-69610	p53-Independent DNA Damage Response	20/870	52/10867	1.01055e-09	1.80049e-08	1.25401e-08	PSMD10/CDC25A/PSMB9/PSMB3/PSMC4/PSMA7/PSMC6/PSMA4/PSMD3/PSMB2/PSMD2/PSMC3/CHEK1/PSMD7/PSMD13/PSMD8/UBB/PSMD11/PSMC5/PSMD14	20
R-HSA-69613	R-HSA-69613	p53-Independent G1/S DNA damage checkpoint	20/870	52/10867	1.01055e-09	1.80049e-08	1.25401e-08	PSMD10/CDC25A/PSMB9/PSMB3/PSMC4/PSMA7/PSMC6/PSMA4/PSMD3/PSMB2/PSMD2/PSMC3/CHEK1/PSMD7/PSMD13/PSMD8/UBB/PSMD11/PSMC5/PSMD14	20
R-HSA-69615	R-HSA-69615	G1/S DNA Damage Checkpoints	23/870	68/10867	1.11452e-09	1.95814e-08	1.36382e-08	PSMD10/CDC25A/PHF20/PSMB9/PSMB3/PSMC4/PSMA7/PSMC6/PSMA4/PSMD3/PSMB2/CCNE2/PSMD2/PSMC3/CHEK1/PSMD7/CDK2/PSMD13/PSMD8/UBB/PSMD11/PSMC5/PSMD14	23
R-HSA-4085377	R-HSA-4085377	SUMOylation of SUMOylation proteins	16/870	34/10867	1.38599e-09	2.40175e-08	1.67278e-08	NUP88/NUP153/NUP62/TPR/NUP98/NUP214/NUP155/SUMO2/SUMO1/NUP205/NUP160/NUP107/NUP54/NDC1/SEH1L/NUP35	16
R-HSA-73893	R-HSA-73893	DNA Damage Bypass	19/870	48/10867	1.4939e-09	2.55376e-08	1.77865e-08	RFC2/RFC3/PCLAF/USP1/RFC5/RPA1/RPA2/RFC4/UBB/POLE2/VCP/USP10/POLE3/POLD3/RBX1/DTL/NPLOC4/POLE/RAD18	19
R-HSA-110373	R-HSA-110373	Resolution of AP sites via the multiple-nucleotide patch replacement pathway	14/870	26/10867	1.55856e-09	2.60356e-08	1.81334e-08	RFC2/RFC3/LIG1/PARP2/RFC5/FEN1/PARG/RPA1/RPA2/RFC4/POLE2/POLE3/POLD3/POLE	14
R-HSA-110314	R-HSA-110314	Recognition of DNA damage by PCNA-containing replication complex	15/870	30/10867	1.56419e-09	2.60356e-08	1.81334e-08	RFC2/RFC3/USP1/RFC5/RPA1/RPA2/RFC4/UBB/POLE2/POLE3/POLD3/RBX1/DTL/POLE/RAD18	15
R-HSA-159236	R-HSA-159236	Transport of Mature mRNA derived from an Intron-Containing Transcript	24/870	75/10867	1.75057e-09	2.87593e-08	2.00304e-08	SRSF3/NUP88/NUP153/NUP62/SRSF9/TPR/NUP98/NUP214/NCBP2/EIF4A3/SRRM1/NUP155/RNPS1/NCBP1/MAGOH/NUP205/NUP160/NUP107/NXT1/NUP54/NDC1/SEH1L/NUP35/ALYREF	24
R-HSA-174084	R-HSA-174084	Autodegradation of Cdh1 by Cdh1:APC/C	22/870	64/10867	1.8088e-09	2.9335e-08	2.04314e-08	PSMD10/PSMB9/PSMB3/PSMC4/PSMA7/PSMC6/PSMA4/UBE2C/PSMD3/PSMB2/ANAPC5/PSMD2/PSMC3/PSMD7/PSMD13/PSMD8/UBB/PSMD11/PSMC5/PSMD14/CDC27/ANAPC4	22
R-HSA-8854050	R-HSA-8854050	FBXL7 down-regulates AURKA during mitotic entry and in early mitosis	20/870	54/10867	2.20869e-09	3.49249e-08	2.43246e-08	PSMD10/PSMB9/PSMB3/PSMC4/PSMA7/PSMC6/PSMA4/AURKA/PSMD3/PSMB2/PSMD2/PSMC3/PSMD7/PSMD13/PSMD8/UBB/PSMD11/PSMC5/PSMD14/RBX1	20
R-HSA-9604323	R-HSA-9604323	Negative regulation of NOTCH4 signaling	20/870	54/10867	2.20869e-09	3.49249e-08	2.43246e-08	PSMD10/TACC3/PSMB9/PSMB3/PSMC4/PSMA7/PSMC6/PSMA4/PSMD3/PSMB2/PSMD2/PSMC3/PSMD7/PSMD13/PSMD8/UBB/PSMD11/PSMC5/PSMD14/RBX1	20
R-HSA-6782210	R-HSA-6782210	Gap-filling DNA repair synthesis and ligation in TC-NER	22/870	65/10867	2.53049e-09	3.95194e-08	2.75246e-08	RFC2/ERCC8/RFC3/POLR2K/PRPF19/LIG1/RFC5/POLR2L/POLR2G/RPA1/RPA2/RFC4/UBB/POLE2/POLE3/POLR2E/POLD3/ERCC2/RBX1/POLE/GTF2H3/ISY1	22
R-HSA-168271	R-HSA-168271	Transport of Ribonucleoproteins into the Host Nucleus	15/870	31/10867	2.8076e-09	4.27852e-08	2.97993e-08	NUP88/NUP153/NUP62/TPR/NUP98/NUP214/NUP155/KPNB1/NUP205/NUP160/NUP107/NUP54/NDC1/SEH1L/NUP35	15
R-HSA-187577	R-HSA-187577	SCF(Skp2)-mediated degradation of p27/p21	21/870	60/10867	2.90872e-09	4.27852e-08	2.97993e-08	PSMD10/PSMB9/PSMB3/PSMC4/PSMA7/PSMC6/PSMA4/PSMD3/PSMB2/CCNE2/PSMD2/PSMC3/PSMD7/CDK2/PSMD13/PSMD8/UBB/PSMD11/PSMC5/CCND1/PSMD14	21
R-HSA-5610780	R-HSA-5610780	Degradation of GLI1 by the proteasome	21/870	60/10867	2.90872e-09	4.27852e-08	2.97993e-08	PSMD10/PSMB9/PSMB3/PSMC4/PSMA7/PRKACA/PSMC6/PSMA4/PSMD3/PSMB2/PSMD2/PSMC3/PSMD7/PSMD13/PSMD8/UBB/PRKACB/PSMD11/PSMC5/PSMD14/RBX1	21
R-HSA-5610783	R-HSA-5610783	Degradation of GLI2 by the proteasome	21/870	60/10867	2.90872e-09	4.27852e-08	2.97993e-08	PSMD10/PSMB9/PSMB3/PSMC4/PSMA7/PRKACA/PSMC6/PSMA4/PSMD3/PSMB2/PSMD2/PSMC3/PSMD7/PSMD13/PSMD8/UBB/PRKACB/PSMD11/PSMC5/PSMD14/RBX1	21
R-HSA-5610785	R-HSA-5610785	GLI3 is processed to GLI3R by the proteasome	21/870	60/10867	2.90872e-09	4.27852e-08	2.97993e-08	PSMD10/PSMB9/PSMB3/PSMC4/PSMA7/PRKACA/PSMC6/PSMA4/PSMD3/PSMB2/PSMD2/PSMC3/PSMD7/PSMD13/PSMD8/UBB/PRKACB/PSMD11/PSMC5/PSMD14/RBX1	21
R-HSA-174113	R-HSA-174113	SCF-beta-TrCP mediated degradation of Emi1	20/870	55/10867	3.21282e-09	4.61842e-08	3.21666e-08	PSMD10/PSMB9/PSMB3/PSMC4/PSMA7/PSMC6/PSMA4/PSMD3/PSMB2/PSMD2/PSMC3/PSMD7/PSMD13/PSMD8/CDC20/UBB/PSMD11/PSMC5/PSMD14/FBXO5	20
R-HSA-8941858	R-HSA-8941858	Regulation of RUNX3 expression and activity	20/870	55/10867	3.21282e-09	4.61842e-08	3.21666e-08	PSMD10/PSMB9/PSMB3/PSMC4/PSMA7/PSMC6/PSMA4/PSMD3/PSMB2/PSMD2/PSMC3/CBFB/PSMD7/PSMD13/PSMD8/UBB/PSMD11/PSMC5/SMURF2/PSMD14	20
R-HSA-69202	R-HSA-69202	Cyclin E associated events during G1/S transition	25/870	83/10867	3.31816e-09	4.71626e-08	3.2848e-08	PSMD10/CDC25A/PSMB9/PSMB3/PSMC4/PSMA7/PSMC6/TFDP1/E2F1/PSMA4/PSMD3/PSMB2/CCNE2/PSMD2/PSMC3/PSMD7/CDK2/PSMD13/PSMD8/UBB/PSMD11/PSMC5/CCND1/PSMD14/LIN52	25
R-HSA-177243	R-HSA-177243	Interactions of Rev with host cellular proteins	16/870	36/10867	3.94252e-09	5.54144e-08	3.85952e-08	RANGAP1/NUP88/NUP153/NUP62/TPR/NUP98/NUP214/NUP155/KPNB1/NUP205/NUP160/NUP107/NUP54/NDC1/SEH1L/NUP35	16
R-HSA-72202	R-HSA-72202	Transport of Mature Transcript to Cytoplasm	25/870	84/10867	4.37127e-09	6.07654e-08	4.23222e-08	SRSF3/NUP88/NUP153/NUP62/SRSF9/TPR/NUP98/NUP214/NCBP2/EIF4A3/SRRM1/NUP155/RNPS1/NCBP1/MAGOH/NUP205/NUP160/NUP107/NXT1/NUP54/NDC1/SEH1L/FIP1L1/NUP35/ALYREF	25
R-HSA-69205	R-HSA-69205	G1/S-Specific Transcription	14/870	28/10867	5.55913e-09	7.64381e-08	5.32379e-08	RBL1/TYMS/TK1/TFDP1/E2F1/CDC45/CDC6/DHFR/CDK1/RRM2/ORC1/CDT1/FBXO5/LIN52	14
R-HSA-69656	R-HSA-69656	Cyclin A:Cdk2-associated events at S phase entry	25/870	85/10867	5.73008e-09	7.79415e-08	5.4285e-08	PSMD10/CDC25A/PSMB9/PSMB3/PSMC4/PSMA7/PSMC6/TFDP1/E2F1/PSMA4/PSMD3/PSMB2/CCNE2/PSMD2/PSMC3/PSMD7/CDK2/PSMD13/PSMD8/UBB/PSMD11/PSMC5/CCND1/PSMD14/LIN52	25
R-HSA-8868773	R-HSA-8868773	rRNA processing in the nucleus and cytosol	41/870	194/10867	5.99148e-09	8.063e-08	5.61575e-08	MPHOSPH6/RPP30/DCAF13/TBL3/BMS1/PNO1/UTP18/DKC1/BYSL/DIMT1/EBNA1BP2/WDR46/UTP20/LAS1L/BUD23/EXOSC2/FBL/EXOSC8/NOP14/DIS3/TEX10/RIOK2/UTP11/UTP6/GNL3/FTSJ3/NIP7/GAR1/TRMT112/TSR1/EXOSC5/NAT10/UTP4/RIOK1/EXOSC3/NOL11/NOL6/LTV1/RRP36/WDR36/ERI1	41
R-HSA-8932339	R-HSA-8932339	ROS sensing by NFE2L2	20/870	57/10867	6.59742e-09	8.78498e-08	6.1186e-08	PSMD10/CSNK2A1/PSMB9/PSMB3/PSMC4/PSMA7/PSMC6/PSMA4/PSMD3/PSMB2/PSMD2/PSMC3/PSMD7/PSMD13/PSMD8/UBB/PSMD11/PSMC5/PSMD14/RBX1	20
R-HSA-75815	R-HSA-75815	Ubiquitin-dependent degradation of Cyclin D	19/870	52/10867	7.26044e-09	9.56715e-08	6.66337e-08	PSMD10/PSMB9/PSMB3/PSMC4/PSMA7/PSMC6/PSMA4/PSMD3/PSMB2/PSMD2/PSMC3/PSMD7/PSMD13/PSMD8/UBB/PSMD11/PSMC5/CCND1/PSMD14	19
R-HSA-5693538	R-HSA-5693538	Homology Directed Repair	33/870	138/10867	7.56087e-09	9.86031e-08	6.86755e-08	RFC2/MDC1/RFC3/RBBP8/RAD51/RNF8/RAD1/PARP2/RFC5/FEN1/RPA1/RPA2/CHEK1/CDK2/RFC4/RAD51AP1/UBB/BRCA2/POLE2/XRCC2/BLM/NSD2/POLE3/SUMO2/SUMO1/RNF4/POLD3/BRCC3/TIPIN/POLE/RMI2/EME1/CLSPN	33
R-HSA-162587	R-HSA-162587	HIV Life Cycle	35/870	152/10867	7.67456e-09	9.90645e-08	6.89968e-08	RANGAP1/RNMT/XRCC6/POLR2K/NUP88/RNGTT/LIG1/NUP153/POLR2L/NUP62/FEN1/POLR2G/TPR/NUP98/NUP214/NCBP2/UBB/GTF2F2/LIG4/NUP155/NCBP1/BANF1/GTF2E1/POLR2E/NUP205/ERCC2/NUP160/TAF4B/NUP107/NUP54/NDC1/SEH1L/NUP35/GTF2H3/SUPT16H	35
R-HSA-168274	R-HSA-168274	Export of Viral Ribonucleoproteins from Nucleus	15/870	33/10867	8.31595e-09	1.04155e-07	7.25425e-08	HSPA1B/NUP88/NUP153/NUP62/TPR/NUP98/NUP214/NUP155/NUP205/NUP160/NUP107/NUP54/NDC1/SEH1L/NUP35	15
R-HSA-180746	R-HSA-180746	Nuclear import of Rev protein	15/870	33/10867	8.31595e-09	1.04155e-07	7.25425e-08	NUP88/NUP153/NUP62/TPR/NUP98/NUP214/NUP155/KPNB1/NUP205/NUP160/NUP107/NUP54/NDC1/SEH1L/NUP35	15
R-HSA-180910	R-HSA-180910	Vpr-mediated nuclear import of PICs	15/870	33/10867	8.31595e-09	1.04155e-07	7.25425e-08	NUP88/NUP153/NUP62/TPR/NUP98/NUP214/NUP155/BANF1/NUP205/NUP160/NUP107/NUP54/NDC1/SEH1L/NUP35	15
R-HSA-5693532	R-HSA-5693532	DNA Double-Strand Break Repair	37/870	167/10867	8.75147e-09	1.08535e-07	7.55932e-08	RFC2/MDC1/RFC3/RBBP8/RAD51/RNF8/XRCC6/RAD1/PARP2/RFC5/FEN1/RPA1/RPA2/CHEK1/CDK2/RFC4/RAD51AP1/UBB/BRCA2/POLE2/LIG4/XRCC2/BLM/NSD2/POLE3/PRKDC/SUMO2/SUMO1/RNF4/POLD3/TDP1/BRCC3/TIPIN/POLE/RMI2/EME1/CLSPN	37
R-HSA-72312	R-HSA-72312	rRNA processing	42/870	204/10867	8.8459e-09	1.08641e-07	7.5667e-08	MPHOSPH6/RPP30/DCAF13/TBL3/BMS1/PNO1/UTP18/DKC1/BYSL/DIMT1/ELAC2/EBNA1BP2/WDR46/UTP20/LAS1L/BUD23/EXOSC2/FBL/EXOSC8/NOP14/DIS3/TEX10/RIOK2/UTP11/UTP6/GNL3/FTSJ3/NIP7/GAR1/TRMT112/TSR1/EXOSC5/NAT10/UTP4/RIOK1/EXOSC3/NOL11/NOL6/LTV1/RRP36/WDR36/ERI1	42
R-HSA-5651801	R-HSA-5651801	PCNA-Dependent Long Patch Base Excision Repair	12/870	21/10867	9.61766e-09	1.16984e-07	8.14775e-08	RFC2/RFC3/LIG1/RFC5/FEN1/RPA1/RPA2/RFC4/POLE2/POLE3/POLD3/POLE	12
R-HSA-380259	R-HSA-380259	Loss of Nlp from mitotic centrosomes	22/870	70/10867	1.21458e-08	1.44947e-07	1.00954e-07	CKAP5/CEP78/NEDD1/CCP110/PRKACA/ACTR1A/PLK4/NEK2/CDK1/TUBG1/SSNA1/TUBB4B/HAUS3/HSP90AA1/ODF2/TUBB/CEP152/HAUS5/CEP76/HAUS2/HAUS1/HAUS8	22
R-HSA-380284	R-HSA-380284	Loss of proteins required for interphase microtubule organization from the centrosome	22/870	70/10867	1.21458e-08	1.44947e-07	1.00954e-07	CKAP5/CEP78/NEDD1/CCP110/PRKACA/ACTR1A/PLK4/NEK2/CDK1/TUBG1/SSNA1/TUBB4B/HAUS3/HSP90AA1/ODF2/TUBB/CEP152/HAUS5/CEP76/HAUS2/HAUS1/HAUS8	22
R-HSA-5676590	R-HSA-5676590	NIK-->noncanonical NF-kB signaling	20/870	59/10867	1.30544e-08	1.54335e-07	1.07492e-07	PSMD10/PSMB9/PSMB3/PSMC4/PSMA7/PSMC6/PSMA4/PSMD3/PSMB2/PSMD2/PSMC3/PSMD7/UBE2M/PSMD13/PSMD8/UBB/CHUK/PSMD11/PSMC5/PSMD14	20
R-HSA-165054	R-HSA-165054	Rev-mediated nuclear export of HIV RNA	15/870	34/10867	1.3787e-08	1.60005e-07	1.11441e-07	RANGAP1/NUP88/NUP153/NUP62/TPR/NUP98/NUP214/NUP155/NUP205/NUP160/NUP107/NUP54/NDC1/SEH1L/NUP35	15
R-HSA-174417	R-HSA-174417	Telomere C-strand (Lagging Strand) Synthesis	15/870	34/10867	1.3787e-08	1.60005e-07	1.11441e-07	PRIM2/TERF2/RFC2/RFC3/LIG1/RFC5/FEN1/RPA1/RPA2/RFC4/ACD/BLM/POLD3/DSCC1/CHTF18	15
R-HSA-180585	R-HSA-180585	Vif-mediated degradation of APOBEC3G	19/870	54/10867	1.49674e-08	1.72125e-07	1.19882e-07	PSMD10/PSMB9/PSMB3/PSMC4/PSMA7/PSMC6/PSMA4/PSMD3/PSMB2/PSMD2/PSMC3/PSMD7/PSMD13/PSMD8/UBB/PSMD11/PSMC5/PSMD14/RBX1	19
R-HSA-73933	R-HSA-73933	Resolution of Abasic Sites (AP sites)	16/870	39/10867	1.6168e-08	1.84257e-07	1.28332e-07	RFC2/RFC3/LIG1/PARP2/RFC5/FEN1/PARG/UNG/RPA1/RPA2/RFC4/POLE2/POLE3/POLD3/PNKP/POLE	16
R-HSA-1168372	R-HSA-1168372	Downstream signaling events of B Cell Receptor (BCR)	24/870	83/10867	1.67422e-08	1.89097e-07	1.31703e-07	PSMD10/PSMB9/PSMB3/PSMC4/PSMA7/PSMC6/PSMA4/PSMD3/PSMB2/CALM3/PPP3R1/PSMD2/PSMC3/PSMD7/PSMD13/PSMD8/NRAS/UBB/CHUK/PSMD11/CALM1/PSMC5/CALM2/PSMD14	24
R-HSA-5607761	R-HSA-5607761	Dectin-1 mediated noncanonical NF-kB signaling	20/870	60/10867	1.81272e-08	2.02929e-07	1.41337e-07	PSMD10/PSMB9/PSMB3/PSMC4/PSMA7/PSMC6/PSMA4/PSMD3/PSMB2/PSMD2/PSMC3/PSMD7/UBE2M/PSMD13/PSMD8/UBB/CHUK/PSMD11/PSMC5/PSMD14	20
R-HSA-6782135	R-HSA-6782135	Dual incision in TC-NER	21/870	66/10867	2.0405e-08	2.2252e-07	1.54982e-07	RFC2/ERCC8/RFC3/POLR2K/PRPF19/RFC5/POLR2L/POLR2G/RPA1/RPA2/RFC4/UBB/POLE2/POLE3/POLR2E/POLD3/ERCC2/RBX1/POLE/GTF2H3/ISY1	21
R-HSA-69563	R-HSA-69563	p53-Dependent G1 DNA Damage Response	21/870	66/10867	2.0405e-08	2.2252e-07	1.54982e-07	PSMD10/PHF20/PSMB9/PSMB3/PSMC4/PSMA7/PSMC6/PSMA4/PSMD3/PSMB2/CCNE2/PSMD2/PSMC3/PSMD7/CDK2/PSMD13/PSMD8/UBB/PSMD11/PSMC5/PSMD14	21
R-HSA-69580	R-HSA-69580	p53-Dependent G1/S DNA damage checkpoint	21/870	66/10867	2.0405e-08	2.2252e-07	1.54982e-07	PSMD10/PHF20/PSMB9/PSMB3/PSMC4/PSMA7/PSMC6/PSMA4/PSMD3/PSMB2/CCNE2/PSMD2/PSMC3/PSMD7/CDK2/PSMD13/PSMD8/UBB/PSMD11/PSMC5/PSMD14	21
R-HSA-4641257	R-HSA-4641257	Degradation of AXIN	19/870	55/10867	2.11712e-08	2.28902e-07	1.59427e-07	PSMD10/PSMB9/PSMB3/PSMC4/PSMA7/PSMC6/PSMA4/PSMD3/PSMB2/PSMD2/PSMC3/PSMD7/PSMD13/PSMD8/UBB/PSMD11/PSMC5/SMURF2/PSMD14	19
R-HSA-211733	R-HSA-211733	Regulation of activated PAK-2p34 by proteasome mediated degradation	18/870	50/10867	2.37351e-08	2.54449e-07	1.7722e-07	PSMD10/PSMB9/PSMB3/PSMC4/PSMA7/PSMC6/PSMA4/PSMD3/PSMB2/PSMD2/PSMC3/PSMD7/PSMD13/PSMD8/UBB/PSMD11/PSMC5/PSMD14	18
R-HSA-2990846	R-HSA-2990846	SUMOylation	39/870	188/10867	2.42277e-08	2.57547e-07	1.79377e-07	RANGAP1/SAE1/SENP1/SUZ12/HNRNPC/MDC1/SUMO3/AURKA/HDAC2/NUP88/NUP153/NUP62/TPR/TOP2A/DNMT1/RAD21/NUP98/RPA1/NUP214/NR2C1/BIRC5/NUP155/TOP1/BLM/AURKB/SUMO2/SUMO1/NSMCE4A/NUP205/TOP2B/NUP160/INCENP/NUP107/SENP2/NUP54/NDC1/SEH1L/CDCA8/NUP35	39
R-HSA-168276	R-HSA-168276	NS1 Mediated Effects on Host Pathways	16/870	40/10867	2.49608e-08	2.61019e-07	1.81795e-07	NUP88/NUP153/NUP62/TPR/NUP98/NUP214/NUP155/KPNB1/NUP205/NUP160/NUP107/NUP54/NDC1/KPNA3/SEH1L/NUP35	16
R-HSA-5678895	R-HSA-5678895	Defective CFTR causes cystic fibrosis	20/870	61/10867	2.4967e-08	2.61019e-07	1.81795e-07	PSMD10/PSMB9/PSMB3/PSMC4/PSMA7/PSMC6/PSMA4/ERLIN1/PSMD3/PSMB2/PSMD2/PSMC3/PSMD7/PSMD13/PSMD8/UBB/PSMD11/VCP/PSMC5/PSMD14	20
R-HSA-5685942	R-HSA-5685942	HDR through Homologous Recombination (HRR)	21/870	67/10867	2.75104e-08	2.85251e-07	1.98673e-07	RFC2/RFC3/RBBP8/RAD51/RAD1/RFC5/RPA1/RPA2/CHEK1/RFC4/RAD51AP1/UBB/BRCA2/POLE2/XRCC2/BLM/POLE3/POLD3/POLE/RMI2/EME1	21
R-HSA-168333	R-HSA-168333	NEP/NS2 Interacts with the Cellular Export Machinery	14/870	31/10867	2.92454e-08	2.95964e-07	2.06134e-07	NUP88/NUP153/NUP62/TPR/NUP98/NUP214/NUP155/NUP205/NUP160/NUP107/NUP54/NDC1/SEH1L/NUP35	14
R-HSA-170822	R-HSA-170822	Regulation of Glucokinase by Glucokinase Regulatory Protein	14/870	31/10867	2.92454e-08	2.95964e-07	2.06134e-07	NUP88/NUP153/NUP62/TPR/NUP98/NUP214/NUP155/NUP205/NUP160/NUP107/NUP54/NDC1/SEH1L/NUP35	14
R-HSA-5619107	R-HSA-5619107	Defective TPR may confer susceptibility towards thyroid papillary carcinoma (TPC)	14/870	31/10867	2.92454e-08	2.95964e-07	2.06134e-07	NUP88/NUP153/NUP62/TPR/NUP98/NUP214/NUP155/NUP205/NUP160/NUP107/NUP54/NDC1/SEH1L/NUP35	14
R-HSA-5362768	R-HSA-5362768	Hh mutants are degraded by ERAD	19/870	56/10867	2.96672e-08	2.97849e-07	2.07447e-07	PSMD10/PSMB9/PSMB3/PSMC4/PSMA7/PSMC6/PSMA4/PSMD3/PSMB2/PSMD2/PSMC3/PSMD7/PSMD13/PSMD8/UBB/PSMD11/VCP/PSMC5/PSMD14	19
R-HSA-5693567	R-HSA-5693567	HDR through Homologous Recombination (HRR) or Single Strand Annealing (SSA)	31/870	132/10867	3.38504e-08	3.35689e-07	2.33802e-07	RFC2/MDC1/RFC3/RBBP8/RAD51/RNF8/RAD1/RFC5/RPA1/RPA2/CHEK1/CDK2/RFC4/RAD51AP1/UBB/BRCA2/POLE2/XRCC2/BLM/NSD2/POLE3/SUMO2/SUMO1/RNF4/POLD3/BRCC3/TIPIN/POLE/RMI2/EME1/CLSPN	31
R-HSA-350562	R-HSA-350562	Regulation of ornithine decarboxylase (ODC)	18/870	51/10867	3.39669e-08	3.35689e-07	2.33802e-07	PSMD10/PSMB9/PSMB3/PSMC4/PSMA7/PSMC6/PSMA4/PSMD3/PSMB2/PSMD2/PSMC3/ODC1/PSMD7/PSMD13/PSMD8/PSMD11/PSMC5/PSMD14	18
R-HSA-9615933	R-HSA-9615933	Postmitotic nuclear pore complex (NPC) reformation	13/870	27/10867	3.53752e-08	3.46896e-07	2.41608e-07	RANGAP1/NUP62/NUP98/NUP155/KPNB1/SUMO1/NUP205/NUP160/NUP107/NUP54/NDC1/SEH1L/NUP35	13
R-HSA-5619115	R-HSA-5619115	Disorders of transmembrane transporters	37/870	176/10867	3.83988e-08	3.73649e-07	2.60241e-07	PSMD10/PSMB9/PSMB3/PSMC4/PSMA7/PSMC6/PSMA4/NUP88/ERLIN1/PSMD3/NUP153/PSMB2/NUP62/TPR/NUP98/PSMD2/PSMC3/NUP214/PSMD7/PSMD13/PSMD8/UBB/NUP155/SLC1A1/PSMD11/SLC26A4/SLC35A3/VCP/PSMC5/PSMD14/NUP205/NUP160/NUP107/NUP54/NDC1/SEH1L/NUP35	37
R-HSA-4641258	R-HSA-4641258	Degradation of DVL	19/870	57/10867	4.12021e-08	3.91884e-07	2.72941e-07	PSMD10/PSMB9/PSMB3/PSMC4/PSMA7/PSMC6/PSMA4/PSMD3/PSMB2/PSMD2/PSMC3/PSMD7/PSMD13/PSMD8/UBB/PSMD11/PSMC5/PSMD14/RBX1	19
R-HSA-6784531	R-HSA-6784531	tRNA processing in the nucleus	19/870	57/10867	4.12021e-08	3.91884e-07	2.72941e-07	RPP30/TRNT1/NUP88/NUP153/NUP62/POP5/TPR/NUP98/ELAC2/NUP214/NUP155/NUP205/NUP160/NUP107/NUP54/NDC1/SEH1L/NUP35/ZBTB8OS	19
R-HSA-69541	R-HSA-69541	Stabilization of p53	19/870	57/10867	4.12021e-08	3.91884e-07	2.72941e-07	PSMD10/PHF20/PSMB9/PSMB3/PSMC4/PSMA7/PSMC6/PSMA4/PSMD3/PSMB2/PSMD2/PSMC3/PSMD7/PSMD13/PSMD8/UBB/PSMD11/PSMC5/PSMD14	19
R-HSA-157579	R-HSA-157579	Telomere Maintenance	28/870	113/10867	4.56525e-08	4.30973e-07	3.00166e-07	PRIM2/TERF2/RFC2/RUVBL2/RFC3/POLR2K/LIG1/RFC5/POLR2L/FEN1/DKC1/POLR2G/RPA1/RPA2/CDK2/RFC4/ACD/BLM/POLR2E/POLD3/H2AZ1/H2AZ2/DSCC1/SHQ1/PPP6R3/GAR1/WRAP53/CHTF18	28
R-HSA-180534	R-HSA-180534	Vpu mediated degradation of CD4	18/870	52/10867	4.81057e-08	4.47453e-07	3.11644e-07	PSMD10/PSMB9/PSMB3/PSMC4/PSMA7/PSMC6/PSMA4/PSMD3/PSMB2/PSMD2/PSMC3/PSMD7/PSMD13/PSMD8/UBB/PSMD11/PSMC5/PSMD14	18
R-HSA-349425	R-HSA-349425	Autodegradation of the E3 ubiquitin ligase COP1	18/870	52/10867	4.81057e-08	4.47453e-07	3.11644e-07	PSMD10/PSMB9/PSMB3/PSMC4/PSMA7/PSMC6/PSMA4/PSMD3/PSMB2/PSMD2/PSMC3/PSMD7/PSMD13/PSMD8/UBB/PSMD11/PSMC5/PSMD14	18
R-HSA-4570464	R-HSA-4570464	SUMOylation of RNA binding proteins	17/870	47/10867	5.37745e-08	4.96531e-07	3.45826e-07	HNRNPC/NUP88/NUP153/NUP62/TPR/NUP98/NUP214/NUP155/SUMO2/SUMO1/NUP205/NUP160/NUP107/NUP54/NDC1/SEH1L/NUP35	17
R-HSA-380270	R-HSA-380270	Recruitment of mitotic centrosome proteins and complexes	23/870	82/10867	6.22862e-08	5.63081e-07	3.92177e-07	TUBGCP3/CKAP5/CEP78/NEDD1/CCP110/PRKACA/ACTR1A/PLK4/NEK2/CDK1/TUBG1/SSNA1/TUBB4B/HAUS3/HSP90AA1/ODF2/TUBB/CEP152/HAUS5/CEP76/HAUS2/HAUS1/HAUS8	23
R-HSA-380287	R-HSA-380287	Centrosome maturation	23/870	82/10867	6.22862e-08	5.63081e-07	3.92177e-07	TUBGCP3/CKAP5/CEP78/NEDD1/CCP110/PRKACA/ACTR1A/PLK4/NEK2/CDK1/TUBG1/SSNA1/TUBB4B/HAUS3/HSP90AA1/ODF2/TUBB/CEP152/HAUS5/CEP76/HAUS2/HAUS1/HAUS8	23
R-HSA-4608870	R-HSA-4608870	Asymmetric localization of PCP proteins	20/870	64/10867	6.23173e-08	5.63081e-07	3.92177e-07	PSMD10/PSMB9/PSMB3/PSMC4/PSMA7/PSMC6/PSMA4/PSMD3/PSMB2/FZD1/PSMD2/PSMC3/PSMD7/PSMD13/PSMD8/UBB/PSMD11/PSMC5/SMURF2/PSMD14	20
R-HSA-169911	R-HSA-169911	Regulation of Apoptosis	18/870	53/10867	6.74569e-08	6.05199e-07	4.21511e-07	PSMD10/PSMB9/PSMB3/PSMC4/PSMA7/PSMC6/PSMA4/PSMD3/PSMB2/PSMD2/PSMC3/PSMD7/PSMD13/PSMD8/UBB/PSMD11/PSMC5/PSMD14	18
R-HSA-5687128	R-HSA-5687128	MAPK6/MAPK4 signaling	24/870	89/10867	7.39829e-08	6.59073e-07	4.59034e-07	PSMD10/RAC1/PSMB9/PSMB3/PSMC4/PSMA7/PRKACA/PSMC6/PSMA4/PSMD3/PSMB2/CDK1/PSMD2/PSMC3/PSMD7/PSMD13/PSMD8/UBB/PRKACB/PSMD11/PSMC5/MAPKAPK5/PSMD14/SEPTIN7	24
R-HSA-5387390	R-HSA-5387390	Hh mutants abrogate ligand secretion	19/870	59/10867	7.74812e-08	6.85411e-07	4.77378e-07	PSMD10/PSMB9/PSMB3/PSMC4/PSMA7/PSMC6/PSMA4/PSMD3/PSMB2/PSMD2/PSMC3/PSMD7/PSMD13/PSMD8/UBB/PSMD11/VCP/PSMC5/PSMD14	19
R-HSA-9707587	R-HSA-9707587	Regulation of HMOX1 expression and activity	20/870	65/10867	8.33338e-08	7.30706e-07	5.08926e-07	PSMD10/CSNK2A1/PSMB9/PSMB3/PSMC4/PSMA7/PSMC6/PSMA4/PSMD3/PSMB2/PSMD2/PSMC3/PSMD7/PSMD13/PSMD8/UBB/PSMD11/PSMC5/PSMD14/RBX1	20
R-HSA-3108214	R-HSA-3108214	SUMOylation of DNA damage response and repair proteins	22/870	77/10867	8.37569e-08	7.30706e-07	5.08926e-07	MDC1/SUMO3/NUP88/NUP153/NUP62/TPR/RAD21/NUP98/RPA1/NUP214/NUP155/BLM/SUMO2/SUMO1/NSMCE4A/NUP205/NUP160/NUP107/NUP54/NDC1/SEH1L/NUP35	22
R-HSA-3232142	R-HSA-3232142	SUMOylation of ubiquitinylation proteins	15/870	38/10867	8.46934e-08	7.33816e-07	5.11092e-07	NUP88/NUP153/NUP62/TPR/NUP98/NUP214/NUP155/SUMO1/NUP205/NUP160/NUP107/NUP54/NDC1/SEH1L/NUP35	15
R-HSA-1236978	R-HSA-1236978	Cross-presentation of soluble exogenous antigens (endosomes)	17/870	49/10867	1.09371e-07	9.41183e-07	6.55519e-07	PSMD10/PSMB9/PSMB3/PSMC4/PSMA7/PSMC6/PSMA4/PSMD3/PSMB2/PSMD2/PSMC3/PSMD7/PSMD13/PSMD8/PSMD11/PSMC5/PSMD14	17
R-HSA-5696397	R-HSA-5696397	Gap-filling DNA repair synthesis and ligation in GG-NER	12/870	25/10867	1.25843e-07	1.07562e-06	7.4915e-07	RFC2/RFC3/LIG1/RFC5/RPA1/RPA2/RFC4/UBB/POLE2/POLE3/POLD3/POLE	12
R-HSA-110313	R-HSA-110313	Translesion synthesis by Y family DNA polymerases bypasses lesions on DNA template	15/870	39/10867	1.27522e-07	1.08265e-06	7.5405e-07	RFC2/RFC3/PCLAF/RFC5/RPA1/RPA2/RFC4/UBB/POLE2/VCP/USP10/POLE3/POLD3/NPLOC4/POLE	15
R-HSA-5620912	R-HSA-5620912	Anchoring of the basal body to the plasma membrane	25/870	98/10867	1.30193e-07	1.09796e-06	7.64712e-07	CKAP5/CEP78/NEDD1/SCLT1/CCP110/PRKACA/ACTR1A/PLK4/NEK2/CDK1/TUBG1/RAB8A/SSNA1/TUBB4B/HAUS3/HSP90AA1/NPHP1/ODF2/TUBB/CEP152/HAUS5/CEP76/HAUS2/HAUS1/HAUS8	25
R-HSA-4086400	R-HSA-4086400	PCP/CE pathway	24/870	92/10867	1.46942e-07	1.231e-06	8.57373e-07	PSMD10/RAC1/PSMB9/PSMB3/PSMC4/PSMA7/PSMC6/PSMA4/PSMD3/PSMB2/AP2S1/FZD1/PSMD2/PSMC3/PSMD7/PSMD13/PSMD8/UBB/PFN1/PSMD11/PSMC5/SMURF2/RAC3/PSMD14	24
R-HSA-5610787	R-HSA-5610787	Hedgehog 'off' state	27/870	113/10867	1.77535e-07	1.47751e-06	1.02906e-06	PSMD10/PSMB9/PSMB3/PSMC4/PSMA7/PRKACA/PSMC6/PSMA4/PSMD3/PSMB2/PSMD2/PSMC3/PSMD7/PSMD13/PSMD8/PRKAR2A/UBB/PRKACB/TUBB4B/PSMD11/PSMC5/TUBA1C/PRKAR1B/PSMD14/RBX1/IFT172/WDR35	27
R-HSA-6783310	R-HSA-6783310	Fanconi Anemia Pathway	15/870	40/10867	1.89058e-07	1.56313e-06	1.0887e-06	FANCB/FANCM/FANCD2/USP1/RPA1/FANCC/FANCG/RPA2/FANCA/UBB/CENPX/FAAP24/FANCI/DCLRE1B/EME1	15
R-HSA-5658442	R-HSA-5658442	Regulation of RAS by GAPs	20/870	68/10867	1.91612e-07	1.57395e-06	1.09623e-06	PSMD10/PSMB9/PSMB3/PSMC4/PSMA7/PSMC6/PSMA4/PSMD3/PSMB2/PSMD2/PSMC3/PSMD7/PSMD13/PSMD8/NRAS/UBB/PSMD11/PSMC5/PSMD14/RBX1	20
R-HSA-68875	R-HSA-68875	Mitotic Prophase	31/870	142/10867	2.00325e-07	1.63491e-06	1.13869e-06	SMC2/CCNB2/NUP88/LMNB1/NUP153/VRK1/NUP62/TMPO/TPR/CDK1/NUP98/NUP214/SMC4/NUP155/H3C1/H3C2/H3C3/BANF1/H2AZ1/NUP205/H2AZ2/NEK7/NUP160/NUP107/NCAPG2/NUP54/NDC1/SEH1L/NUP35/NEK6/MASTL	31
R-HSA-2514853	R-HSA-2514853	Condensation of Prometaphase Chromosomes	8/870	11/10867	2.17076e-07	1.76026e-06	1.22599e-06	SMC2/CSNK2A1/CCNB2/CDK1/NCAPD2/SMC4/NCAPH/NCAPG	8
R-HSA-380320	R-HSA-380320	Recruitment of NuMA to mitotic centrosomes	24/870	94/10867	2.27794e-07	1.83541e-06	1.27833e-06	TUBGCP3/CKAP5/CEP78/NEDD1/CCP110/PRKACA/ACTR1A/PLK4/NEK2/CDK1/TUBG1/SSNA1/TUBB4B/HAUS3/HSP90AA1/ODF2/TUBA1C/TUBB/CEP152/HAUS5/CEP76/HAUS2/HAUS1/HAUS8	24
R-HSA-2995410	R-HSA-2995410	Nuclear Envelope (NE) Reassembly	21/870	75/10867	2.40518e-07	1.92567e-06	1.3412e-06	RANGAP1/CCNB2/LMNB1/VRK1/NUP62/TMPO/CDK1/NUP98/NUP155/TUBB4B/BANF1/KPNB1/TUBA1C/SUMO1/NUP205/NUP160/NUP107/NUP54/NDC1/SEH1L/NUP35	21
R-HSA-3371453	R-HSA-3371453	Regulation of HSF1-mediated heat shock response	20/870	69/10867	2.4981e-07	1.98748e-06	1.38425e-06	HSPA1B/NUP88/NUP153/NUP62/TPR/NUP98/RPA1/NUP214/RPA2/HSPH1/NUP155/BAG2/NUP205/NUP160/NUP107/NUP54/NDC1/SEH1L/NUP35/CCAR2	20
R-HSA-5696400	R-HSA-5696400	Dual Incision in GG-NER	15/870	41/10867	2.76254e-07	2.18413e-06	1.52121e-06	RFC2/RFC3/PARP2/RFC5/RPA1/RPA2/RFC4/UBB/POLE2/POLE3/POLD3/ERCC2/RBX1/POLE/GTF2H3	15
R-HSA-3108232	R-HSA-3108232	SUMO E3 ligases SUMOylate target proteins	36/870	182/10867	2.92375e-07	2.29723e-06	1.59999e-06	RANGAP1/SUZ12/HNRNPC/MDC1/SUMO3/AURKA/HDAC2/NUP88/NUP153/NUP62/TPR/TOP2A/DNMT1/RAD21/NUP98/RPA1/NUP214/NR2C1/BIRC5/NUP155/TOP1/BLM/AURKB/SUMO2/SUMO1/NSMCE4A/NUP205/TOP2B/NUP160/INCENP/NUP107/NUP54/NDC1/SEH1L/CDCA8/NUP35	36
R-HSA-3371556	R-HSA-3371556	Cellular response to heat stress	23/870	89/10867	3.20614e-07	2.50356e-06	1.74369e-06	HSPA1B/NUP88/NUP153/NUP62/TPR/NUP98/RPA1/NUP214/RPA2/HSPH1/NUP155/BAG2/VCP/HSP90AA1/HSP90AB1/NUP205/NUP160/NUP107/NUP54/NDC1/SEH1L/NUP35/CCAR2	23
R-HSA-6791226	R-HSA-6791226	Major pathway of rRNA processing in the nucleolus and cytosol	36/870	184/10867	3.8721e-07	3.00503e-06	2.09296e-06	MPHOSPH6/RPP30/DCAF13/TBL3/BMS1/PNO1/UTP18/BYSL/EBNA1BP2/WDR46/UTP20/LAS1L/BUD23/EXOSC2/FBL/EXOSC8/NOP14/DIS3/TEX10/RIOK2/UTP11/UTP6/GNL3/FTSJ3/NIP7/TSR1/EXOSC5/UTP4/RIOK1/EXOSC3/NOL11/NOL6/LTV1/RRP36/WDR36/ERI1	36
R-HSA-5693579	R-HSA-5693579	Homologous DNA Pairing and Strand Exchange	15/870	42/10867	3.98205e-07	3.07152e-06	2.13927e-06	RFC2/RFC3/RBBP8/RAD51/RAD1/RFC5/RPA1/RPA2/CHEK1/RFC4/RAD51AP1/BRCA2/XRCC2/BLM/RMI2	15
R-HSA-162599	R-HSA-162599	Late Phase of HIV Life Cycle	30/870	139/10867	4.08916e-07	3.13502e-06	2.18349e-06	RANGAP1/RNMT/POLR2K/NUP88/RNGTT/NUP153/POLR2L/NUP62/POLR2G/TPR/NUP98/NUP214/NCBP2/UBB/GTF2F2/NUP155/NCBP1/GTF2E1/POLR2E/NUP205/ERCC2/NUP160/TAF4B/NUP107/NUP54/NDC1/SEH1L/NUP35/GTF2H3/SUPT16H	30
R-HSA-5656169	R-HSA-5656169	Termination of translesion DNA synthesis	13/870	32/10867	4.19587e-07	3.19746e-06	2.22698e-06	RFC2/RFC3/PCLAF/RFC5/RPA1/RPA2/RFC4/UBB/POLE2/USP10/POLE3/POLD3/POLE	13
R-HSA-351202	R-HSA-351202	Metabolism of polyamines	18/870	59/10867	4.26401e-07	3.22992e-06	2.24959e-06	PSMD10/PSMB9/PSMB3/PSMC4/PSMA7/PSMC6/PSMA4/PSMD3/PSMB2/PSMD2/PSMC3/ODC1/PSMD7/PSMD13/PSMD8/PSMD11/PSMC5/PSMD14	18
R-HSA-5358346	R-HSA-5358346	Hedgehog ligand biogenesis	19/870	65/10867	4.30627e-07	3.24252e-06	2.25836e-06	PSMD10/PSMB9/PSMB3/PSMC4/PSMA7/PSMC6/PSMA4/PSMD3/PSMB2/PSMD2/PSMC3/PSMD7/PSMD13/PSMD8/UBB/PSMD11/VCP/PSMC5/PSMD14	19
R-HSA-1169408	R-HSA-1169408	ISG15 antiviral mechanism	20/870	72/10867	5.35054e-07	4.00499e-06	2.78941e-06	NUP88/NUP153/PIN1/NUP62/TPR/NUP98/NUP214/UBB/EIF4A3/NUP155/EIF4G1/KPNB1/NUP205/NUP160/NUP107/NUP54/NDC1/KPNA3/SEH1L/NUP35	20
R-HSA-1234176	R-HSA-1234176	Oxygen-dependent proline hydroxylation of Hypoxia-inducible Factor Alpha	19/870	66/10867	5.59961e-07	4.16677e-06	2.90209e-06	PSMD10/PSMB9/PSMB3/PSMC4/PSMA7/PSMC6/PSMA4/PSMD3/PSMB2/PSMD2/PSMC3/PSMD7/PSMD13/PSMD8/UBB/PSMD11/PSMC5/PSMD14/RBX1	19
R-HSA-8939902	R-HSA-8939902	Regulation of RUNX2 expression and activity	20/870	73/10867	6.82347e-07	5.04777e-06	3.51569e-06	PSMD10/PSMB9/PSMB3/PSMC4/PSMA7/PSMC6/PSMA4/PSMD3/PSMB2/PSMD2/PSMC3/CBFB/PSMD7/PSMD13/PSMD8/UBB/PSMD11/PSMC5/PSMD14/RBX1	20
R-HSA-1169091	R-HSA-1169091	Activation of NF-kappaB in B cells	19/870	67/10867	7.23785e-07	5.32319e-06	3.70752e-06	PSMD10/PSMB9/PSMB3/PSMC4/PSMA7/PSMC6/PSMA4/PSMD3/PSMB2/PSMD2/PSMC3/PSMD7/PSMD13/PSMD8/UBB/CHUK/PSMD11/PSMC5/PSMD14	19
R-HSA-1169410	R-HSA-1169410	Antiviral mechanism by IFN-stimulated genes	21/870	80/10867	7.85364e-07	5.74269e-06	3.99969e-06	PDE12/NUP88/NUP153/PIN1/NUP62/TPR/NUP98/NUP214/UBB/EIF4A3/NUP155/EIF4G1/KPNB1/NUP205/NUP160/NUP107/NUP54/NDC1/KPNA3/SEH1L/NUP35	21
R-HSA-69186	R-HSA-69186	Lagging Strand Synthesis	10/870	20/10867	9.04193e-07	6.54859e-06	4.56099e-06	PRIM2/RFC2/RFC3/LIG1/RFC5/FEN1/RPA1/RPA2/RFC4/POLD3	10
R-HSA-5693616	R-HSA-5693616	Presynaptic phase of homologous DNA pairing and strand exchange	14/870	39/10867	9.05931e-07	6.54859e-06	4.56099e-06	RFC2/RFC3/RBBP8/RAD51/RAD1/RFC5/RPA1/RPA2/CHEK1/RFC4/BRCA2/XRCC2/BLM/RMI2	14
R-HSA-5607764	R-HSA-5607764	CLEC7A (Dectin-1) signaling	24/870	101/10867	9.47713e-07	6.81169e-06	4.74423e-06	PSMD10/PSMB9/PSMB3/PSMC4/PSMA7/PSMC6/PSMA4/PSMD3/PSMB2/CALM3/PPP3R1/PSMD2/PSMC3/PSMD7/UBE2M/PSMD13/PSMD8/UBB/CHUK/PSMD11/CALM1/PSMC5/CALM2/PSMD14	24
R-HSA-8948751	R-HSA-8948751	Regulation of PTEN stability and activity	19/870	69/10867	1.18866e-06	8.49524e-06	5.9168e-06	PSMD10/CSNK2A1/PSMB9/PSMB3/PSMC4/PSMA7/PSMC6/PSMA4/PSMD3/PSMB2/PSMD2/PSMC3/PSMD7/PSMD13/PSMD8/UBB/PSMD11/PSMC5/PSMD14	19
R-HSA-5617833	R-HSA-5617833	Cilium Assembly	37/870	201/10867	1.28174e-06	9.10903e-06	6.34429e-06	CKAP5/CEP78/NEDD1/SCLT1/CCP110/CCT8/PRKACA/ACTR1A/CCT2/PLK4/PDE6D/NEK2/CDK1/TUBG1/HSPB11/CCT4/CCT5/RAB8A/SSNA1/TUBB4B/HAUS3/HSP90AA1/NPHP1/ODF2/TUBA1C/TUBB/CEP152/HAUS5/CEP76/MKKS/HAUS2/HAUS1/ARL6/IFT172/HAUS8/WDR35/ARL13B	37
R-HSA-3700989	R-HSA-3700989	Transcriptional Regulation by TP53	56/870	365/10867	1.46139e-06	1.03277e-05	7.1931e-06	RBL1/RFC2/CNOT1/PHF20/PRMT5/CSNK2A1/PRMT1/FANCD2/MDC1/SURF1/RFC3/RBBP8/TFDP1/E2F1/AURKA/HDAC2/RAD1/POLR2K/RFC5/POLR2L/PIN1/COX11/CCNE2/POLR2G/CDK1/RPA1/CDC25C/PLK2/MTA2/FANCC/RPA2/CHEK1/BIRC5/CDK2/RFC4/UBB/GTF2F2/TPX2/MSH2/BLM/AURKB/POLR2E/MAPKAPK5/FANCI/ERCC2/TAF4B/E2F8/MAPKAP1/GATAD2A/RNF34/TP53RK/GTF2H3/SCO1/TTC5/RMI2/SUPT16H	56
R-HSA-4551638	R-HSA-4551638	SUMOylation of chromatin organization proteins	19/870	71/10867	1.91041e-06	1.33518e-05	9.29931e-06	SUZ12/SUMO3/HDAC2/NUP88/NUP153/NUP62/TPR/NUP98/NUP214/NUP155/SUMO2/SUMO1/NUP205/NUP160/NUP107/NUP54/NDC1/SEH1L/NUP35	19
R-HSA-70171	R-HSA-70171	Glycolysis	19/870	71/10867	1.91041e-06	1.33518e-05	9.29931e-06	PGK1/PRKACA/NUP88/HK2/NUP153/NUP62/BPGM/TPR/NUP98/NUP214/PRKACB/NUP155/NUP205/NUP160/NUP107/NUP54/NDC1/SEH1L/NUP35	19
R-HSA-983705	R-HSA-983705	Signaling by the B Cell Receptor (BCR)	25/870	112/10867	1.9551e-06	1.35682e-05	9.45005e-06	PSMD10/PSMB9/PSMB3/PSMC4/PSMA7/PSMC6/PSMA4/PSMD3/PSMB2/CALM3/PPP3R1/PSMD2/PSMC3/PSMD7/PSMD13/PSMD8/NRAS/UBB/CHUK/PSMD11/CALM1/PSMC5/CALM2/PSMD14/GRB2	25
R-HSA-70326	R-HSA-70326	Glucose metabolism	22/870	91/10867	1.96283e-06	1.35682e-05	9.45005e-06	PGK1/SLC37A4/PRKACA/NUP88/HK2/NUP153/NUP62/BPGM/TPR/NUP98/GOT2/NUP214/PRKACB/NUP155/NUP205/NUP160/NUP107/NUP54/NDC1/SEH1L/NUP35/G6PC3	22
R-HSA-6803529	R-HSA-6803529	FGFR2 alternative splicing	11/870	26/10867	2.04796e-06	1.40797e-05	9.80629e-06	HNRNPM/HNRNPH1/POLR2K/POLR2L/PTBP1/POLR2G/HNRNPF/NCBP2/GTF2F2/NCBP1/POLR2E	11
R-HSA-5619084	R-HSA-5619084	ABC transporter disorders	20/870	78/10867	2.13967e-06	1.46307e-05	1.01901e-05	PSMD10/PSMB9/PSMB3/PSMC4/PSMA7/PSMC6/PSMA4/ERLIN1/PSMD3/PSMB2/PSMD2/PSMC3/PSMD7/PSMD13/PSMD8/UBB/PSMD11/VCP/PSMC5/PSMD14	20
R-HSA-6804756	R-HSA-6804756	Regulation of TP53 Activity through Phosphorylation	22/870	92/10867	2.38821e-06	1.62424e-05	1.13126e-05	RFC2/CSNK2A1/RFC3/RBBP8/AURKA/RAD1/RFC5/PIN1/RPA1/RPA2/CHEK1/CDK2/RFC4/UBB/TPX2/BLM/AURKB/MAPKAPK5/TAF4B/TP53RK/RMI2/SUPT16H	22
R-HSA-6781823	R-HSA-6781823	Formation of TC-NER Pre-Incision Complex	16/870	54/10867	2.87475e-06	1.94468e-05	1.35444e-05	ERCC8/POLR2K/PRPF19/POLR2L/COPS6/POLR2G/COPS3/UBB/COPS7A/POLR2E/ERCC2/RBX1/COPS7B/GPS1/GTF2H3/ISY1	16
R-HSA-5633007	R-HSA-5633007	Regulation of TP53 Activity	31/870	160/10867	3.06339e-06	2.06127e-05	1.43564e-05	RFC2/PHF20/PRMT5/CSNK2A1/RFC3/RBBP8/AURKA/HDAC2/RAD1/RFC5/PIN1/CDK1/RPA1/MTA2/RPA2/CHEK1/CDK2/RFC4/UBB/TPX2/BLM/AURKB/MAPKAPK5/TAF4B/MAPKAP1/GATAD2A/RNF34/TP53RK/TTC5/RMI2/SUPT16H	31
R-HSA-211000	R-HSA-211000	Gene Silencing by RNA	28/870	138/10867	3.6036e-06	2.41193e-05	1.67987e-05	POLR2K/NUP88/NUP153/POLR2L/NUP62/POLR2G/TPR/NUP98/ELAC2/NUP214/NUP155/H3C1/H3C2/H3C3/HSP90AA1/POLR2E/H2AZ1/MYBL1/NUP205/H2AZ2/NUP160/NUP107/DROSHA/NUP54/NDC1/SEH1L/NUP35/TDRKH	28
R-HSA-3858494	R-HSA-3858494	Beta-catenin independent WNT signaling	29/870	146/10867	3.79007e-06	2.52339e-05	1.7575e-05	PSMD10/RAC1/PSMB9/PSMB3/PSMC4/PSMA7/PSMC6/PSMA4/PSMD3/PSMB2/CALM3/AP2S1/PPP3R1/FZD1/PSMD2/PSMC3/PSMD7/PSMD13/PSMD8/UBB/PFN1/PSMD11/CALM1/PSMC5/SMURF2/CALM2/RAC3/PSMD14/NLK	29
R-HSA-1852241	R-HSA-1852241	Organelle biogenesis and maintenance	47/870	296/10867	3.99108e-06	2.6433e-05	1.84102e-05	CKAP5/CEP78/NEDD1/SCLT1/CCP110/CCT8/PRKACA/TFAM/ACTR1A/CCT2/PLK4/CALM3/PPRC1/PDE6D/NEK2/CDK1/TMEM11/TUBG1/HSPB11/CCT4/CCT5/RAB8A/SSNA1/TUBB4B/ATP5MC1/CALM1/HAUS3/HSP90AA1/NPHP1/ODF2/TUBA1C/CALM2/TUBB/CEP152/HAUS5/ATP5PB/CEP76/MKKS/HAUS2/TWNK/HAUS1/ARL6/TBL1XR1/IFT172/HAUS8/WDR35/ARL13B	47
R-HSA-5689603	R-HSA-5689603	UCH proteinases	23/870	102/10867	4.16118e-06	2.74161e-05	1.90949e-05	PSMD10/PSMB9/PSMB3/PSMC4/PSMA7/PSMC6/ADRM1/NEDD8/PSMA4/PSMD3/PSMB2/PSMD2/ACTL6A/PSMC3/PSMD7/PSMD13/PSMD8/UBB/PSMD11/PSMC5/PSMD14/INO80/INO80E	23
R-HSA-1234174	R-HSA-1234174	Cellular response to hypoxia	19/870	75/10867	4.65069e-06	3.04825e-05	2.12306e-05	PSMD10/PSMB9/PSMB3/PSMC4/PSMA7/PSMC6/PSMA4/PSMD3/PSMB2/PSMD2/PSMC3/PSMD7/PSMD13/PSMD8/UBB/PSMD11/PSMC5/PSMD14/RBX1	19
R-HSA-9013694	R-HSA-9013694	Signaling by NOTCH4	20/870	82/10867	4.93263e-06	3.21638e-05	2.24016e-05	PSMD10/TACC3/PSMB9/PSMB3/PSMC4/PSMA7/PSMC6/PSMA4/PSMD3/PSMB2/PSMD2/PSMC3/PSMD7/PSMD13/PSMD8/UBB/PSMD11/PSMC5/PSMD14/RBX1	20
R-HSA-382556	R-HSA-382556	ABC-family proteins mediated transport	23/870	103/10867	4.95956e-06	3.21735e-05	2.24084e-05	ABCC4/PSMD10/ABCD3/PSMB9/PSMB3/PSMC4/PSMA7/PSMC6/PSMA4/PEX3/ERLIN1/PSMD3/PSMB2/PSMD2/PSMC3/PSMD7/PSMD13/PSMD8/UBB/PSMD11/VCP/PSMC5/PSMD14	23
R-HSA-110320	R-HSA-110320	Translesion Synthesis by POLH	9/870	19/10867	5.74361e-06	3.70697e-05	2.58185e-05	RFC2/RFC3/RFC5/RPA1/RPA2/RFC4/UBB/VCP/NPLOC4	9
R-HSA-5358351	R-HSA-5358351	Signaling by Hedgehog	29/870	149/10867	5.77699e-06	3.70959e-05	2.58367e-05	PSMD10/PSMB9/PSMB3/PSMC4/PSMA7/PRKACA/PSMC6/PSMA4/PSMD3/PSMB2/PSMD2/PSMC3/PSMD7/PSMD13/PSMD8/PRKAR2A/UBB/PRKACB/TUBB4B/PSMD11/VCP/PSMC5/SMURF2/TUBA1C/PRKAR1B/PSMD14/RBX1/IFT172/WDR35	29
R-HSA-1236974	R-HSA-1236974	ER-Phagosome pathway	21/870	90/10867	6.11599e-06	3.90744e-05	2.72147e-05	PSMD10/PSMB9/TAP2/PSMB3/PSMC4/PSMA7/PSMC6/PSMA4/PSMD3/PSMB2/PSMD2/PSMC3/PSMD7/PSMD13/PSMD8/UBB/CHUK/PSMD11/PSMC5/PSMD14/SEC22B	21
R-HSA-5693607	R-HSA-5693607	Processing of DNA double-strand break ends	22/870	98/10867	7.24053e-06	4.60265e-05	3.20567e-05	RFC2/MDC1/RFC3/RBBP8/RNF8/RAD1/RFC5/RPA1/RPA2/CHEK1/CDK2/RFC4/UBB/BLM/NSD2/SUMO2/SUMO1/RNF4/BRCC3/TIPIN/RMI2/CLSPN	22
R-HSA-72086	R-HSA-72086	mRNA Capping	11/870	29/10867	7.33033e-06	4.63643e-05	3.2292e-05	RNMT/POLR2K/RNGTT/POLR2L/POLR2G/NCBP2/GTF2F2/NCBP1/POLR2E/ERCC2/GTF2H3	11
R-HSA-5578749	R-HSA-5578749	Transcriptional regulation by small RNAs	23/870	106/10867	8.26162e-06	5.19948e-05	3.62135e-05	POLR2K/NUP88/NUP153/POLR2L/NUP62/POLR2G/TPR/NUP98/NUP214/NUP155/H3C1/H3C2/H3C3/POLR2E/H2AZ1/NUP205/H2AZ2/NUP160/NUP107/NUP54/NDC1/SEH1L/NUP35	23
R-HSA-72165	R-HSA-72165	mRNA Splicing - Minor Pathway	15/870	52/10867	8.45388e-06	5.29413e-05	3.68728e-05	SNRPD1/POLR2K/POLR2L/POLR2G/SNRPD2/SNRPF/NCBP2/LSM2/GTF2F2/NCBP1/SNRPB/SF3B4/POLR2E/SNRNP40/EFTUD2	15
R-HSA-73884	R-HSA-73884	Base Excision Repair	21/870	92/10867	8.83304e-06	5.49269e-05	3.82557e-05	TERF2/RFC2/RFC3/LIG1/PARP2/RFC5/FEN1/PARG/UNG/RPA1/RPA2/RFC4/ACD/POLE2/POLE3/POLD3/H2AZ1/H2AZ2/NEIL3/PNKP/POLE	21
R-HSA-5632684	R-HSA-5632684	Hedgehog 'on' state	20/870	85/10867	8.85778e-06	5.49269e-05	3.82557e-05	PSMD10/PSMB9/PSMB3/PSMC4/PSMA7/PSMC6/PSMA4/PSMD3/PSMB2/PSMD2/PSMC3/PSMD7/PSMD13/PSMD8/UBB/PSMD11/PSMC5/SMURF2/PSMD14/RBX1	20
R-HSA-176974	R-HSA-176974	Unwinding of DNA	7/870	12/10867	1.1397e-05	7.0328e-05	4.89824e-05	GINS4/CDC45/MCM3/GINS1/MCM7/GINS3/MCM8	7
R-HSA-9707564	R-HSA-9707564	Cytoprotection by HMOX1	25/870	124/10867	1.33148e-05	8.1763e-05	5.69466e-05	PSMD10/CSNK2A1/PSMB9/PSMB3/SURF1/PSMC4/PSMA7/PSMC6/PSMA4/PSMD3/PSMB2/COX11/PSMD2/PSMC3/PSMD7/PSMD13/PSMD8/UBB/PSMD11/PSMC5/NLRP3/PSMD14/RBX1/TBL1XR1/SCO1	25
R-HSA-5668541	R-HSA-5668541	TNFR2 non-canonical NF-kB pathway	22/870	102/10867	1.42963e-05	8.7366e-05	6.0849e-05	PSMD10/PSMB9/PSMB3/PSMC4/PSMA7/PSMC6/PSMA4/PSMD3/PSMB2/PSMD2/TRAF2/PSMC3/PSMD7/UBE2M/PSMD13/PSMD8/UBB/TNFRSF11A/CHUK/PSMD11/PSMC5/PSMD14	22
R-HSA-174411	R-HSA-174411	Polymerase switching on the C-strand of the telomere	10/870	26/10867	1.66606e-05	0.000101325	7.05716e-05	PRIM2/TERF2/RFC2/RFC3/RFC5/RFC4/ACD/POLD3/DSCC1/CHTF18	10
R-HSA-9020702	R-HSA-9020702	Interleukin-1 signaling	22/870	103/10867	1.68321e-05	0.000101879	7.0957e-05	PSMD10/PSMB9/PSMB3/PSMC4/PSMA7/PSMC6/PSMA4/PSMD3/PSMB2/PSMD2/PSMC3/PSMD7/PSMD13/PSMD8/UBB/CHUK/PSMD11/IL1RAP/PSMC5/PSMD14/RBX1/NKIRAS1	22
R-HSA-8878159	R-HSA-8878159	Transcriptional regulation by RUNX3	21/870	96/10867	1.77497e-05	0.000106921	7.44685e-05	PSMD10/PSMB9/PSMB3/PSMC4/PSMA7/PSMC6/PSMA4/PSMD3/PSMB2/PSMD2/PSMC3/CBFB/PSMD7/PSMD13/PSMD8/UBB/PSMD11/PSMC5/SMURF2/CCND1/PSMD14	21
R-HSA-2454202	R-HSA-2454202	Fc epsilon receptor (FCERI) signaling	26/870	134/10867	1.84011e-05	0.000110319	7.68357e-05	PSMD10/RAC1/PSMB9/PSMB3/PSMC4/PSMA7/PSMC6/PSMA4/PSMD3/PSMB2/CALM3/PPP3R1/PSMD2/PSMC3/PSMD7/PSMD13/PSMD8/NRAS/UBB/CHUK/PSMD11/CALM1/PSMC5/CALM2/PSMD14/GRB2	26
R-HSA-2871837	R-HSA-2871837	FCERI mediated NF-kB activation	19/870	82/10867	1.86864e-05	0.000111401	7.75891e-05	PSMD10/PSMB9/PSMB3/PSMC4/PSMA7/PSMC6/PSMA4/PSMD3/PSMB2/PSMD2/PSMC3/PSMD7/PSMD13/PSMD8/UBB/CHUK/PSMD11/PSMC5/PSMD14	19
R-HSA-5621481	R-HSA-5621481	C-type lectin receptors (CLRs)	27/870	142/10867	1.87577e-05	0.000111401	7.75891e-05	PSMD10/PSMB9/PSMB3/PSMC4/PSMA7/PRKACA/PSMC6/PSMA4/PSMD3/PSMB2/CALM3/PPP3R1/PSMD2/PSMC3/PSMD7/UBE2M/PSMD13/PSMD8/NRAS/UBB/PRKACB/CHUK/PSMD11/CALM1/PSMC5/CALM2/PSMD14	27
R-HSA-6782315	R-HSA-6782315	tRNA modification in the nucleus and cytosol	13/870	43/10867	1.92676e-05	0.000113895	7.9326e-05	TRMT61A/THADA/LAGE3/TPRKB/ADAT1/TRMT112/TRIT1/TRMT6/TP53RK/NSUN2/QTRT1/CTU2/ALKBH8	13
R-HSA-195253	R-HSA-195253	Degradation of beta-catenin by the destruction complex	19/870	83/10867	2.24473e-05	0.000132074	9.19873e-05	PSMD10/PSMB9/PSMB3/PSMC4/PSMA7/PSMC6/PSMA4/PSMD3/PSMB2/PSMD2/PSMC3/PSMD7/PSMD13/PSMD8/UBB/PSMD11/PSMC5/PSMD14/RBX1	19
R-HSA-1538133	R-HSA-1538133	G0 and Early G1	10/870	27/10867	2.45744e-05	0.000143847	0.000100187	RBL1/CDC25A/TFDP1/E2F1/CDC6/CCNE2/TOP2A/CDK1/CDK2/LIN52	10
R-HSA-5696394	R-HSA-5696394	DNA Damage Recognition in GG-NER	12/870	38/10867	2.46758e-05	0.000143847	0.000100187	RAD23B/PARP2/COPS6/COPS3/ACTL6A/UBB/COPS7A/RBX1/COPS7B/GPS1/INO80/INO80E	12
R-HSA-389957	R-HSA-389957	Prefoldin mediated transfer of substrate to CCT/TriC	10/870	28/10867	3.55034e-05	0.000206017	0.000143488	CCT8/VBP1/CCT6A/CCT2/CCT7/CCT4/CCT5/TUBB4B/TUBA1C/PFDN2	10
R-HSA-171319	R-HSA-171319	Telomere Extension By Telomerase	9/870	23/10867	3.78842e-05	0.000217834	0.000151718	TERF2/RUVBL2/DKC1/CDK2/ACD/SHQ1/PPP6R3/GAR1/WRAP53	9
R-HSA-9013418	R-HSA-9013418	RHOBTB2 GTPase cycle	9/870	23/10867	3.78842e-05	0.000217834	0.000151718	HNRNPC/CCT6A/CCT2/TRA2B/CCT7/SRRM1/ACTN1/HSP90AA1/HSP90AB1	9
R-HSA-3215018	R-HSA-3215018	Processing and activation of SUMO	6/870	10/10867	4.10551e-05	0.00023394	0.000162936	SAE1/SENP1/SUMO3/SUMO2/SUMO1/SENP2	6
R-HSA-390450	R-HSA-390450	Folding of actin by CCT/TriC	6/870	10/10867	4.10551e-05	0.00023394	0.000162936	CCT8/CCT6A/CCT2/CCT7/CCT4/CCT5	6
R-HSA-442720	R-HSA-442720	CREB1 phosphorylation through the activation of Adenylate Cyclase	7/870	14/10867	4.2798e-05	0.000242778	0.000169091	PRKACA/CALM3/PRKAR2A/PRKACB/CALM1/CALM2/PRKAR1B	7
R-HSA-983189	R-HSA-983189	Kinesins	15/870	59/10867	4.42677e-05	0.000249994	0.000174117	KIF5B/KIF11/KIF20B/KIF23/CENPE/KIF22/KIFC1/TUBB4B/KIF2C/TUBA1C/KIF15/KIF4A/RACGAP1/KIF18A/KIF18B	15
R-HSA-174414	R-HSA-174414	Processive synthesis on the C-strand of the telomere	8/870	19/10867	5.5573e-05	0.000312444	0.000217612	TERF2/LIG1/FEN1/RPA1/RPA2/ACD/BLM/POLD3	8
R-HSA-9706574	R-HSA-9706574	RHOBTB GTPase Cycle	11/870	35/10867	5.65498e-05	0.000316529	0.000220457	HNRNPC/CCT6A/CCT2/TRA2B/CCT7/SRRM1/ACTN1/HSP90AA1/HSP90AB1/RHOBTB1/GPS1	11
R-HSA-606279	R-HSA-606279	Deposition of new CENPA-containing nucleosomes at the centromere	17/870	74/10867	5.7183e-05	0.000317266	0.00022097	CENPI/KNL1/CENPL/MIS18BP1/CENPX/H2AZ1/OIP5/H2AZ2/MIS18A/CENPQ/CENPM/HJURP/CENPU/CENPN/CENPO/CENPK/CENPP	17
R-HSA-774815	R-HSA-774815	Nucleosome assembly	17/870	74/10867	5.7183e-05	0.000317266	0.00022097	CENPI/KNL1/CENPL/MIS18BP1/CENPX/H2AZ1/OIP5/H2AZ2/MIS18A/CENPQ/CENPM/HJURP/CENPU/CENPN/CENPO/CENPK/CENPP	17
R-HSA-1236975	R-HSA-1236975	Antigen processing-Cross presentation	21/870	105/10867	7.25942e-05	0.000401011	0.000279298	PSMD10/PSMB9/TAP2/PSMB3/PSMC4/PSMA7/PSMC6/PSMA4/PSMD3/PSMB2/PSMD2/PSMC3/PSMD7/PSMD13/PSMD8/UBB/CHUK/PSMD11/PSMC5/PSMD14/SEC22B	21
R-HSA-9687139	R-HSA-9687139	Aberrant regulation of mitotic cell cycle due to RB1 defects	11/870	36/10867	7.56011e-05	0.000415806	0.000289603	TFDP1/E2F1/UBE2C/ANAPC5/CCNE2/E2F3/CDK2/CDK6/CCND1/CDC27/ANAPC4	11
R-HSA-8878166	R-HSA-8878166	Transcriptional regulation by RUNX2	23/870	121/10867	7.68843e-05	0.000421033	0.000293243	PSMD10/RBM14/PSMB9/PSMB3/PSMC4/PSMA7/PSMC6/PSMA4/PSMD3/PSMB2/CDK1/PSMD2/PSMC3/CBFB/PSMD7/PSMD13/PSMD8/UBB/PSMD11/PSMC5/CCND1/PSMD14/RBX1	23
R-HSA-429914	R-HSA-429914	Deadenylation-dependent mRNA decay	14/870	55/10867	7.79752e-05	0.000425166	0.000296122	CNOT1/LSM3/LSM5/LSM4/LSM6/EIF4A3/LSM2/EIF4G1/EXOSC2/EXOSC8/PABPC1/DIS3/EXOSC5/EXOSC3	14
R-HSA-8939236	R-HSA-8939236	RUNX1 regulates transcription of genes involved in differentiation of HSCs	24/870	130/10867	8.77786e-05	0.000476566	0.000331921	PSMD10/PSMB9/PSMB3/PSMC4/PSMA7/PSMC6/PSMA4/PSMD3/PSMB2/PSMD2/PSMC3/CBFB/PSMD7/PSMD13/PSMD8/UBB/H3C1/H3C2/H3C3/PSMD11/PSMC5/H2AZ1/PSMD14/H2AZ2	24
R-HSA-5685938	R-HSA-5685938	HDR through Single Strand Annealing (SSA)	11/870	37/10867	9.98878e-05	0.000539992	0.000376096	RFC2/RFC3/RBBP8/RAD51/RAD1/RFC5/RPA1/RPA2/RFC4/BLM/RMI2	11
R-HSA-179409	R-HSA-179409	APC-Cdc20 mediated degradation of Nek2A	9/870	26/10867	0.000116305	0.000626066	0.000436045	UBE2C/BUB3/BUB1B/ANAPC5/NEK2/CDC20/UBB/CDC27/ANAPC4	9
R-HSA-212165	R-HSA-212165	Epigenetic regulation of gene expression	26/870	149/10867	0.000120402	0.000645375	0.000449494	SUZ12/DEK/HDAC2/POLR2K/POLR2L/SAP30/DNMT1/MTA2/EZH2/MTF2/H3C1/H3C2/H3C3/TAF1A/POLR2E/H2AZ1/POLR1F/H2AZ2/ERCC2/POLR1E/SUV39H1/GATAD2A/MYBBP1A/PHF19/GTF2H3/POLR1A	26
R-HSA-110312	R-HSA-110312	Translesion synthesis by REV1	7/870	16/10867	0.000123671	0.0006601	0.000459749	RFC2/RFC3/RFC5/RPA1/RPA2/RFC4/UBB	7
R-HSA-389958	R-HSA-389958	Cooperation of Prefoldin and TriC/CCT in actin and tubulin folding	10/870	32/10867	0.000129932	0.000690604	0.000480995	CCT8/VBP1/CCT6A/CCT2/CCT7/CCT4/CCT5/TUBB4B/TUBA1C/PFDN2	10
R-HSA-9675126	R-HSA-9675126	Diseases of mitotic cell cycle	11/870	38/10867	0.00013053	0.000690879	0.000481187	TFDP1/E2F1/UBE2C/ANAPC5/CCNE2/E2F3/CDK2/CDK6/CCND1/CDC27/ANAPC4	11
R-HSA-5368286	R-HSA-5368286	Mitochondrial translation initiation	18/870	87/10867	0.000148891	0.000784781	0.000546588	MRPL19/MTIF2/MRPL58/MRPL49/MRPS18B/MRPL39/MRPL16/MRPL4/MRPL11/MRPS36/MRPL14/MRPL21/MRPL34/MRPL17/MRPL47/MRPL37/MRPL50/MRPL52	18
R-HSA-983231	R-HSA-983231	Factors involved in megakaryocyte development and platelet production	28/870	168/10867	0.000152156	0.000798659	0.000556253	RAC1/PRKACA/KIF5B/HDAC2/DOCK1/KIF11/KIF20B/KIF23/CENPE/KIF22/CDK2/PRKAR2A/PRKACB/KIFC1/H3C1/H3C2/H3C3/TUBB4B/KIF2C/TUBA1C/CAPZA1/PRKAR1B/DOCK10/KIF15/KIF4A/RACGAP1/KIF18A/KIF18B	28
R-HSA-167160	R-HSA-167160	RNA Pol II CTD phosphorylation and interaction with CE during HIV infection	9/870	27/10867	0.00016217	0.000844218	0.000587985	RNMT/POLR2K/RNGTT/POLR2L/POLR2G/GTF2F2/POLR2E/ERCC2/GTF2H3	9
R-HSA-77075	R-HSA-77075	RNA Pol II CTD phosphorylation and interaction with CE	9/870	27/10867	0.00016217	0.000844218	0.000587985	RNMT/POLR2K/RNGTT/POLR2L/POLR2G/GTF2F2/POLR2E/ERCC2/GTF2H3	9
R-HSA-5654738	R-HSA-5654738	Signaling by FGFR2	16/870	73/10867	0.000169532	0.000878926	0.000612158	HNRNPM/HNRNPH1/POLR2K/POLR2L/PTBP1/POLR2G/HNRNPF/NCBP2/NRAS/UBB/GTF2F2/NCBP1/PTPN11/POLR2E/GRB2/FGFBP3	16
R-HSA-5655862	R-HSA-5655862	Translesion synthesis by POLK	7/870	17/10867	0.000195776	0.000998614	0.000695519	RFC2/RFC3/RFC5/RPA1/RPA2/RFC4/UBB	7
R-HSA-5656121	R-HSA-5656121	Translesion synthesis by POLI	7/870	17/10867	0.000195776	0.000998614	0.000695519	RFC2/RFC3/RFC5/RPA1/RPA2/RFC4/UBB	7
R-HSA-9659787	R-HSA-9659787	Aberrant regulation of mitotic G1/S transition in cancer due to RB1 defects	7/870	17/10867	0.000195776	0.000998614	0.000695519	TFDP1/E2F1/CCNE2/E2F3/CDK2/CDK6/CCND1	7
R-HSA-9661069	R-HSA-9661069	Defective binding of RB1 mutants to E2F1,(E2F2, E2F3)	7/870	17/10867	0.000195776	0.000998614	0.000695519	TFDP1/E2F1/CCNE2/E2F3/CDK2/CDK6/CCND1	7
R-HSA-73856	R-HSA-73856	RNA Polymerase II Transcription Termination	15/870	67/10867	0.000209574	0.0010647	0.00074155	SRSF3/CSTF3/SRSF9/SNRPF/NCBP2/EIF4A3/SRRM1/RNPS1/NCBP1/SNRPB/MAGOH/CSTF2T/ZNF473/FIP1L1/ALYREF	15
R-HSA-109581	R-HSA-109581	Apoptosis	29/870	180/10867	0.000214117	0.00108343	0.000754595	PSMD10/PSMB9/PSMB3/PSMC4/PSMA7/PSMC6/BCL2/TFDP1/E2F1/PSMA4/LMNB1/PSMD3/PSMB2/PPP3R1/PSMD2/TRAF2/PSMC3/PSMD7/PSMD13/PSMD8/UBB/C1QBP/PSMD11/HMGB2/PSMC5/KPNB1/PSMD14/DBNL/CLSPN	29
R-HSA-8951664	R-HSA-8951664	Neddylation	35/870	234/10867	0.000226134	0.00113968	0.000793769	PSMD10/ERCC8/DCAF13/PSMB9/PSMB3/PSMC4/PSMA7/PSMC6/NEDD8/PSMA4/PSMD3/PSMB2/COPS6/COPS3/PSMD2/PSMC3/PSMD7/BIRC5/UBE2M/PSMD13/PSMD8/UBB/PSMD11/FBXL5/COPS7A/PSMC5/PSMD14/RBX1/DTL/COPS7B/GPS1/COMMD2/WDR5/DCUN1D5/LRR1	35
R-HSA-202424	R-HSA-202424	Downstream TCR signaling	19/870	98/10867	0.000241773	0.00121366	0.000845297	PSMD10/PSMB9/PSMB3/PSMC4/PSMA7/PSMC6/PSMA4/PSMD3/PSMB2/PSMD2/PSMC3/PSMD7/PSMD13/PSMD8/UBB/CHUK/PSMD11/PSMC5/PSMD14	19
R-HSA-73762	R-HSA-73762	RNA Polymerase I Transcription Initiation	12/870	47/10867	0.000243183	0.00121591	0.000846865	HDAC2/POLR2K/POLR2L/MTA2/TAF1A/POLR2E/POLR1F/ERCC2/POLR1E/GATAD2A/GTF2H3/POLR1A	12
R-HSA-6807070	R-HSA-6807070	PTEN Regulation	24/870	140/10867	0.000286001	0.00142437	0.000992054	PSMD10/CSNK2A1/SUZ12/PSMB9/PSMB3/PSMC4/PSMA7/PSMC6/PSMA4/HDAC2/PSMD3/PSMB2/PSMD2/MTA2/PSMC3/EZH2/PSMD7/PSMD13/PSMD8/UBB/PSMD11/PSMC5/PSMD14/GATAD2A	24
R-HSA-6791312	R-HSA-6791312	TP53 Regulates Transcription of Cell Cycle Genes	12/870	48/10867	0.00030098	0.00149309	0.00103992	RBL1/CNOT1/PRMT1/TFDP1/E2F1/AURKA/CCNE2/CDK1/CDC25C/PLK2/CDK2/E2F8	12
R-HSA-71387	R-HSA-71387	Metabolism of carbohydrates	41/870	295/10867	0.000341819	0.00168907	0.00117641	PGK1/GALE/SLC37A4/PRKACA/HEXB/NUP88/HK2/NUP153/CALM3/TALDO1/NUP62/BPGM/EXT1/TPR/SGSH/NUP98/B3GAT3/GOT2/NUP214/UBB/PRKACB/NUP155/B4GALT6/PRPS1/CALM1/GLB1L/CALM2/PRPS1L1/NUP205/RPIA/NUP160/NUP107/NUP54/NDC1/DCXR/SEH1L/NUP35/G6PC3/FUT11/CHST15/CHSY3	41
R-HSA-5368287	R-HSA-5368287	Mitochondrial translation	18/870	93/10867	0.00035705	0.00175746	0.00122405	MRPL19/MTIF2/MRPL58/MRPL49/MRPS18B/MRPL39/MRPL16/MRPL4/MRPL11/MRPS36/MRPL14/MRPL21/MRPL34/MRPL17/MRPL47/MRPL37/MRPL50/MRPL52	18
R-HSA-9711123	R-HSA-9711123	Cellular response to chemical stress	26/870	160/10867	0.000389071	0.00190766	0.00132865	PSMD10/CSNK2A1/PSMB9/PSMB3/SURF1/PSMC4/PSMA7/PSMC6/PSMA4/PSMD3/PSMB2/COX11/ATOX1/PSMD2/PSMC3/PSMD7/PSMD13/PSMD8/UBB/PSMD11/PSMC5/NLRP3/PSMD14/RBX1/TBL1XR1/SCO1	26
R-HSA-9609690	R-HSA-9609690	HCMV Early Events	23/870	135/10867	0.000416249	0.00203303	0.00141598	SUZ12/NUP88/NUP153/NUP62/CBX1/TPR/NUP98/NUP214/EZH2/NUP155/H3C1/H3C2/H3C3/TUBB4B/TUBA1C/NUP205/NUP160/NUP107/NUP54/NDC1/SEH1L/NUP35/TBL1XR1	23
R-HSA-5696395	R-HSA-5696395	Formation of Incision Complex in GG-NER	11/870	43/10867	0.000430887	0.00209643	0.00146013	SUMO3/RAD23B/PARP2/RPA1/RPA2/UBB/SUMO2/SUMO1/ERCC2/RBX1/GTF2H3	11
R-HSA-1362277	R-HSA-1362277	Transcription of E2F targets under negative control by DREAM complex	7/870	19/10867	0.000439965	0.00211618	0.00147389	RBL1/CDC25A/TFDP1/E2F1/CDC6/TOP2A/LIN52	7
R-HSA-2995383	R-HSA-2995383	Initiation of Nuclear Envelope (NE) Reformation	7/870	19/10867	0.000439965	0.00211618	0.00147389	CCNB2/LMNB1/VRK1/TMPO/CDK1/BANF1/KPNB1	7
R-HSA-8851708	R-HSA-8851708	Signaling by FGFR2 IIIa TM	7/870	19/10867	0.000439965	0.00211618	0.00147389	POLR2K/POLR2L/POLR2G/NCBP2/GTF2F2/NCBP1/POLR2E	7
R-HSA-69091	R-HSA-69091	Polymerase switching	6/870	14/10867	0.000443675	0.00211792	0.0014751	PRIM2/RFC2/RFC3/RFC5/RFC4/POLD3	6
R-HSA-69109	R-HSA-69109	Leading Strand Synthesis	6/870	14/10867	0.000443675	0.00211792	0.0014751	PRIM2/RFC2/RFC3/RFC5/RFC4/POLD3	6
R-HSA-190236	R-HSA-190236	Signaling by FGFR	17/870	87/10867	0.000459302	0.00216797	0.00150996	HNRNPM/HNRNPH1/POLR2K/POLR2L/FLRT2/PTBP1/POLR2G/HNRNPF/NCBP2/NRAS/UBB/GTF2F2/NCBP1/PTPN11/POLR2E/GRB2/FGFBP3	17
R-HSA-5389840	R-HSA-5389840	Mitochondrial translation elongation	17/870	87/10867	0.000459302	0.00216797	0.00150996	MRPL19/MRPL58/MRPL49/MRPS18B/MRPL39/MRPL16/MRPL4/MRPL11/MRPS36/MRPL14/MRPL21/MRPL34/MRPL17/MRPL47/MRPL37/MRPL50/MRPL52	17
R-HSA-5419276	R-HSA-5419276	Mitochondrial translation termination	17/870	87/10867	0.000459302	0.00216797	0.00150996	MRPL19/MRPL58/MRPL49/MRPS18B/MRPL39/MRPL16/MRPL4/MRPL11/MRPS36/MRPL14/MRPL21/MRPL34/MRPL17/MRPL47/MRPL37/MRPL50/MRPL52	17
R-HSA-69473	R-HSA-69473	G2/M DNA damage checkpoint	18/870	95/10867	0.000468034	0.00220098	0.00153295	RFC2/MDC1/RFC3/RBBP8/RNF8/RAD1/RFC5/CDK1/RPA1/CDC25C/RPA2/CHEK1/RFC4/BLM/NSD2/SUMO1/BRCC3/RMI2	18
R-HSA-9010553	R-HSA-9010553	Regulation of expression of SLITs and ROBOs	27/870	171/10867	0.000484703	0.00227092	0.00158166	PSMD10/PSMB9/PSMB3/PSMC4/PSMA7/PSMC6/PSMA4/PSMD3/PSMB2/PSMD2/PSMC3/PSMD7/PSMD13/PSMD8/NCBP2/UBB/EIF4A3/RNPS1/NCBP1/MAGOH/PSMD11/PSMC5/EIF4G1/PABPC1/PSMD14/RBX1/LHX4	27
R-HSA-6796648	R-HSA-6796648	TP53 Regulates Transcription of DNA Repair Genes	14/870	65/10867	0.000515081	0.00239813	0.00167026	FANCD2/MDC1/POLR2K/POLR2L/POLR2G/FANCC/CHEK1/GTF2F2/MSH2/POLR2E/FANCI/ERCC2/GTF2H3/SUPT16H	14
R-HSA-389960	R-HSA-389960	Formation of tubulin folding intermediates by CCT/TriC	8/870	25/10867	0.000515646	0.00239813	0.00167026	CCT8/CCT6A/CCT2/CCT7/CCT4/CCT5/TUBB4B/TUBA1C	8
R-HSA-376176	R-HSA-376176	Signaling by ROBO receptors	32/870	218/10867	0.000578162	0.00267903	0.0018659	PSMD10/RAC1/PSMB9/PSMB3/PSMC4/PSMA7/PRKACA/PSMC6/PSMA4/PSMD3/PSMB2/PSMD2/PSMC3/PSMD7/PSMD13/PSMD8/PRKAR2A/NCBP2/UBB/PFN1/EIF4A3/PRKACB/RNPS1/NCBP1/MAGOH/PSMD11/PSMC5/EIF4G1/PABPC1/PSMD14/RBX1/LHX4	32
R-HSA-111367	R-HSA-111367	SLBP independent Processing of Histone Pre-mRNAs	5/870	10/10867	0.000582573	0.00268961	0.00187327	SNRPF/NCBP2/NCBP1/SNRPB/ZNF473	5
R-HSA-163615	R-HSA-163615	PKA activation	7/870	20/10867	0.00063048	0.00290021	0.00201995	PRKACA/CALM3/PRKAR2A/PRKACB/CALM1/CALM2/PRKAR1B	7
R-HSA-73863	R-HSA-73863	RNA Polymerase I Transcription Termination	9/870	32/10867	0.000674301	0.00309055	0.00215252	POLR2K/POLR2L/TAF1A/POLR2E/POLR1F/ERCC2/POLR1E/GTF2H3/POLR1A	9
R-HSA-69183	R-HSA-69183	Processive synthesis on the lagging strand	6/870	15/10867	0.00068965	0.00314949	0.00219357	PRIM2/LIG1/FEN1/RPA1/RPA2/POLD3	6
R-HSA-180024	R-HSA-180024	DARPP-32 events	8/870	26/10867	0.000693131	0.003154	0.00219671	PRKACA/CALM3/PPP3R1/PRKAR2A/PRKACB/CALM1/CALM2/PRKAR1B	8
R-HSA-8878171	R-HSA-8878171	Transcriptional regulation by RUNX1	34/870	239/10867	0.000702597	0.00318561	0.00221873	PSMD10/CSNK2A1/PRMT1/PSMB9/PSMB3/PSMC4/PSMA7/PSMC6/THBS1/MYL9/PSMA4/PSMD3/SMARCC1/PSMB2/PSMD2/ACTL6A/PSMC3/CBFB/PSMD7/PSMD13/PSMD8/UBB/H3C1/H3C2/H3C3/PSMD11/CDK6/PSMC5/PTPN11/CCND1/H2AZ1/PSMD14/H2AZ2/WDR5	34
R-HSA-446652	R-HSA-446652	Interleukin-1 family signaling	23/870	141/10867	0.000781521	0.00351894	0.00245089	PSMD10/PSMB9/PSMB3/PSMC4/PSMA7/PSMC6/PSMA4/PSMD3/PSMB2/PSMD2/PSMC3/PSMD7/PSMD13/PSMD8/UBB/CHUK/PSMD11/IL1RAP/PSMC5/PTPN11/PSMD14/RBX1/NKIRAS1	23
R-HSA-6811434	R-HSA-6811434	COPI-dependent Golgi-to-ER retrograde traffic	18/870	99/10867	0.000781678	0.00351894	0.00245089	KDELR3/KIF5B/KIF11/KIF20B/KIF23/CENPE/KIF22/ZW10/KIFC1/TUBB4B/KIF2C/TUBA1C/KIF15/KIF4A/RACGAP1/KIF18A/KIF18B/SEC22B	18
R-HSA-113418	R-HSA-113418	Formation of the Early Elongation Complex	9/870	33/10867	0.000862218	0.00385409	0.00268431	POLR2K/POLR2L/POLR2G/NCBP2/GTF2F2/NCBP1/POLR2E/ERCC2/GTF2H3	9
R-HSA-167158	R-HSA-167158	Formation of the HIV-1 Early Elongation Complex	9/870	33/10867	0.000862218	0.00385409	0.00268431	POLR2K/POLR2L/POLR2G/NCBP2/GTF2F2/NCBP1/POLR2E/ERCC2/GTF2H3	9
R-HSA-141405	R-HSA-141405	Inhibition of the proteolytic activity of APC/C required for the onset of anaphase by mitotic spindle checkpoint components	7/870	21/10867	0.00088099	0.00391036	0.0027235	UBE2C/BUB3/BUB1B/ANAPC5/CDC20/CDC27/ANAPC4	7
R-HSA-141430	R-HSA-141430	Inactivation of APC/C via direct inhibition of the APC/C complex	7/870	21/10867	0.00088099	0.00391036	0.0027235	UBE2C/BUB3/BUB1B/ANAPC5/CDC20/CDC27/ANAPC4	7
R-HSA-68689	R-HSA-68689	CDC6 association with the ORC:origin complex	5/870	11/10867	0.000997884	0.00439834	0.00306337	E2F1/CDC6/E2F3/ORC1/MCM8	5
R-HSA-77588	R-HSA-77588	SLBP Dependent Processing of Replication-Dependent Histone Pre-mRNAs	5/870	11/10867	0.000997884	0.00439834	0.00306337	SNRPF/NCBP2/NCBP1/SNRPB/ZNF473	5
R-HSA-156711	R-HSA-156711	Polo-like kinase mediated events	6/870	16/10867	0.00102924	0.00452079	0.00314866	CDC25A/CCNB2/FOXM1/CDC25C/CENPF/LIN52	6
R-HSA-9675135	R-HSA-9675135	Diseases of DNA repair	9/870	34/10867	0.00109056	0.00477354	0.00332469	RBBP8/RAD51/RAD51AP1/BRCA2/MSH2/XRCC2/BLM/NEIL3/RMI2	9
R-HSA-75067	R-HSA-75067	Processing of Capped Intronless Pre-mRNA	8/870	28/10867	0.0011945	0.00521051	0.00362903	CSTF3/SNRPF/NCBP2/NCBP1/SNRPB/CSTF2T/ZNF473/FIP1L1	8
R-HSA-111931	R-HSA-111931	PKA-mediated phosphorylation of CREB	7/870	22/10867	0.0012038	0.005233	0.00364471	PRKACA/CALM3/PRKAR2A/PRKACB/CALM1/CALM2/PRKAR1B	7
R-HSA-5357801	R-HSA-5357801	Programmed Cell Death	30/870	210/10867	0.00132092	0.00572248	0.00398561	PSMD10/PSMB9/PSMB3/PSMC4/PSMA7/PSMC6/BCL2/TFDP1/E2F1/PSMA4/LMNB1/PSMD3/PSMB2/PPP3R1/PSMD2/TRAF2/PSMC3/PSMD7/PSMD13/PSMD8/UBB/C1QBP/PSMD11/HMGB2/PSMC5/HSP90AA1/KPNB1/PSMD14/DBNL/CLSPN	30
R-HSA-168255	R-HSA-168255	Influenza Infection	24/870	156/10867	0.00141117	0.0060926	0.0042434	HSPA1B/POLR2K/NUP88/NUP153/POLR2L/NUP62/POLR2G/TPR/NUP98/NUP214/GTF2F2/NUP155/HSP90AA1/KPNB1/IPO5/POLR2E/NUP205/NUP160/NUP107/NUP54/NDC1/KPNA3/SEH1L/NUP35	24
R-HSA-174437	R-HSA-174437	Removal of the Flap Intermediate from the C-strand	6/870	17/10867	0.00148385	0.00638461	0.00444678	TERF2/FEN1/RPA1/RPA2/ACD/POLD3	6
R-HSA-5688426	R-HSA-5688426	Deubiquitination	39/870	298/10867	0.00151497	0.00649638	0.00452463	OTUB2/PSMD10/WDR20/CDC25A/CCP110/PSMB9/PSMB3/PSMC4/PSMA7/PSMC6/ADRM1/NEDD8/PSMA4/RAD23B/PSMD3/PSMB2/CDK1/PSMD2/TRAF2/ACTL6A/PSMC3/PSMD7/PSMD13/PSMD8/CDC20/UBB/PSMD11/VCP/USP10/ADRB2/PSMC5/NLRP3/SMURF2/PSMD14/BRCC3/INO80/INO80E/STAMBPL1/CLSPN	39
R-HSA-1474151	R-HSA-1474151	Tetrahydrobiopterin (BH4) synthesis, recycling, salvage and regulation	5/870	12/10867	0.00159851	0.00680849	0.00474201	DHFR/CALM3/CALM1/HSP90AA1/CALM2	5
R-HSA-3371511	R-HSA-3371511	HSF1 activation	5/870	12/10867	0.00159851	0.00680849	0.00474201	RPA1/RPA2/VCP/HSP90AA1/HSP90AB1	5
R-HSA-167242	R-HSA-167242	Abortive elongation of HIV-1 transcript in the absence of Tat	7/870	23/10867	0.00161234	0.00682143	0.00475102	POLR2K/POLR2L/POLR2G/NCBP2/GTF2F2/NCBP1/POLR2E	7
R-HSA-9013422	R-HSA-9013422	RHOBTB1 GTPase cycle	7/870	23/10867	0.00161234	0.00682143	0.00475102	HNRNPC/CCT2/TRA2B/CCT7/SRRM1/RHOBTB1/GPS1	7
R-HSA-167172	R-HSA-167172	Transcription of the HIV genome	14/870	73/10867	0.00171581	0.007235	0.00503906	RNMT/POLR2K/RNGTT/POLR2L/POLR2G/NCBP2/GTF2F2/NCBP1/GTF2E1/POLR2E/ERCC2/TAF4B/GTF2H3/SUPT16H	14
R-HSA-72187	R-HSA-72187	mRNA 3'-end processing	12/870	58/10867	0.0018347	0.00771061	0.00537032	SRSF3/CSTF3/SRSF9/NCBP2/EIF4A3/SRRM1/RNPS1/NCBP1/MAGOH/CSTF2T/FIP1L1/ALYREF	12
R-HSA-5619102	R-HSA-5619102	SLC transporter disorders	17/870	98/10867	0.00184788	0.00774029	0.00539099	NUP88/NUP153/NUP62/TPR/NUP98/NUP214/NUP155/SLC1A1/SLC26A4/SLC35A3/NUP205/NUP160/NUP107/NUP54/NDC1/SEH1L/NUP35	17
R-HSA-9609646	R-HSA-9609646	HCMV Infection	24/870	160/10867	0.00200384	0.00836589	0.00582671	SUZ12/NUP88/NUP153/NUP62/CBX1/TPR/NUP98/NUP214/EZH2/NUP155/H3C1/H3C2/H3C3/TUBB4B/TUBA1C/NUP205/NUP160/NUP107/NUP54/NDC1/SEH1L/NUP35/TBL1XR1/VPS25	24
R-HSA-6804114	R-HSA-6804114	TP53 Regulates Transcription of Genes Involved in G2 Cell Cycle Arrest	6/870	18/10867	0.00207661	0.00864114	0.00601842	RBL1/PRMT1/TFDP1/AURKA/CDK1/CDC25C	6
R-HSA-174048	R-HSA-174048	APC/C:Cdc20 mediated degradation of Cyclin B	7/870	24/10867	0.00212108	0.00868339	0.00604785	UBE2C/ANAPC5/CDK1/CDC20/UBB/CDC27/ANAPC4	7
R-HSA-9675136	R-HSA-9675136	Diseases of DNA Double-Strand Break Repair	7/870	24/10867	0.00212108	0.00868339	0.00604785	RBBP8/RAD51/RAD51AP1/BRCA2/XRCC2/BLM/RMI2	7
R-HSA-9701193	R-HSA-9701193	Defective HDR through Homologous Recombination (HRR) due to PALB2 loss of function	7/870	24/10867	0.00212108	0.00868339	0.00604785	RBBP8/RAD51/RAD51AP1/BRCA2/XRCC2/BLM/RMI2	7
R-HSA-9704331	R-HSA-9704331	Defective HDR through Homologous Recombination Repair (HRR) due to PALB2 loss of BRCA1 binding function	7/870	24/10867	0.00212108	0.00868339	0.00604785	RBBP8/RAD51/RAD51AP1/BRCA2/XRCC2/BLM/RMI2	7
R-HSA-9704646	R-HSA-9704646	Defective HDR through Homologous Recombination Repair (HRR) due to PALB2 loss of BRCA2/RAD51/RAD51C binding function	7/870	24/10867	0.00212108	0.00868339	0.00604785	RBBP8/RAD51/RAD51AP1/BRCA2/XRCC2/BLM/RMI2	7
R-HSA-157118	R-HSA-157118	Signaling by NOTCH	32/870	236/10867	0.00220719	0.00900675	0.00627306	PSMD10/TACC3/PSMB9/PSMB3/PSMC4/PSMA7/PSMC6/TFDP1/E2F1/PSMA4/HDAC2/PSMD3/PSMB2/DLGAP5/PSMD2/E2F3/PSMC3/PSMD7/PSMD13/PSMD8/UBB/H3C1/H3C2/H3C3/PSMD11/PSMC5/CCND1/H2AZ1/PSMD14/H2AZ2/RBX1/TBL1XR1	32
R-HSA-913531	R-HSA-913531	Interferon Signaling	28/870	199/10867	0.00236269	0.00961032	0.00669343	PDE12/SAMHD1/NUP88/PTPN1/NUP153/PIN1/NUP62/TPR/NUP98/NUP214/UBB/EIF4A3/NUP155/IFI35/EIF4G1/KPNB1/PTPN11/SUMO1/NUP205/NUP160/NUP107/TRIM45/NUP54/NDC1/KPNA3/SEH1L/NUP35/GBP3	28
R-HSA-168273	R-HSA-168273	Influenza Viral RNA Transcription and Replication	21/870	135/10867	0.00237791	0.0096412	0.00671494	POLR2K/NUP88/NUP153/POLR2L/NUP62/POLR2G/TPR/NUP98/NUP214/GTF2F2/NUP155/HSP90AA1/IPO5/POLR2E/NUP205/NUP160/NUP107/NUP54/NDC1/SEH1L/NUP35	21
R-HSA-5250941	R-HSA-5250941	Negative epigenetic regulation of rRNA expression	18/870	110/10867	0.00269653	0.0108981	0.00759037	HDAC2/POLR2K/POLR2L/SAP30/DNMT1/H3C1/H3C2/H3C3/TAF1A/POLR2E/H2AZ1/POLR1F/H2AZ2/ERCC2/POLR1E/SUV39H1/GTF2H3/POLR1A	18
R-HSA-8876725	R-HSA-8876725	Protein methylation	6/870	19/10867	0.00283198	0.0114091	0.00794625	CAMKMT/CALM3/VCP/CALM1/CALM2/EEF1AKMT2	6
R-HSA-167169	R-HSA-167169	HIV Transcription Elongation	10/870	46/10867	0.0029447	0.0117509	0.00818434	POLR2K/POLR2L/POLR2G/NCBP2/GTF2F2/NCBP1/POLR2E/ERCC2/GTF2H3/SUPT16H	10
R-HSA-167200	R-HSA-167200	Formation of HIV-1 elongation complex containing HIV-1 Tat	10/870	46/10867	0.0029447	0.0117509	0.00818434	POLR2K/POLR2L/POLR2G/NCBP2/GTF2F2/NCBP1/POLR2E/ERCC2/GTF2H3/SUPT16H	10
R-HSA-167246	R-HSA-167246	Tat-mediated elongation of the HIV-1 transcript	10/870	46/10867	0.0029447	0.0117509	0.00818434	POLR2K/POLR2L/POLR2G/NCBP2/GTF2F2/NCBP1/POLR2E/ERCC2/GTF2H3/SUPT16H	10
R-HSA-202403	R-HSA-202403	TCR signaling	19/870	120/10867	0.003061	0.0121701	0.00847628	PSMD10/PSMB9/PSMB3/PSMC4/PSMA7/PSMC6/PSMA4/PSMD3/PSMB2/PSMD2/PSMC3/PSMD7/PSMD13/PSMD8/UBB/CHUK/PSMD11/PSMC5/PSMD14	19
R-HSA-390471	R-HSA-390471	Association of TriC/CCT with target proteins during biosynthesis	9/870	39/10867	0.00306898	0.0121701	0.00847628	CCT8/CCT6A/CCT2/CCNE2/CCT7/CCT4/CCT5/FBXL5/WRAP53	9
R-HSA-72766	R-HSA-72766	Translation	37/870	291/10867	0.00326254	0.0128972	0.00898271	EIF2B5/VARS1/EEF1E1/MRPL19/FARSA/KARS1/SRPRA/EIF3F/EIF2B1/MTIF2/EIF3B/LARS2/EIF5B/MRPL58/MRPL49/MRPS18B/EIF4G1/EIF4H/PABPC1/MRPL39/MRPL16/MRPL4/MRPL11/SSR3/TRMT112/EIF2B3/MRPS36/MRPL14/MRPL21/MRPL34/MRPL17/MRPL47/MRPL37/MRPL50/MRPL52/APEH/SPCS2	37
R-HSA-5693554	R-HSA-5693554	Resolution of D-loop Structures through Synthesis-Dependent Strand Annealing (SDSA)	7/870	26/10867	0.00350152	0.0135724	0.00945293	RBBP8/RAD51/RAD51AP1/BRCA2/XRCC2/BLM/RMI2	7
R-HSA-162594	R-HSA-162594	Early Phase of HIV Life Cycle	5/870	14/10867	0.00352989	0.0135724	0.00945293	XRCC6/LIG1/FEN1/LIG4/BANF1	5
R-HSA-5358565	R-HSA-5358565	Mismatch repair (MMR) directed by MSH2:MSH6 (MutSalpha)	5/870	14/10867	0.00352989	0.0135724	0.00945293	LIG1/RPA1/RPA2/MSH2/POLD3	5
R-HSA-5358606	R-HSA-5358606	Mismatch repair (MMR) directed by MSH2:MSH3 (MutSbeta)	5/870	14/10867	0.00352989	0.0135724	0.00945293	LIG1/RPA1/RPA2/MSH2/POLD3	5
R-HSA-69166	R-HSA-69166	Removal of the Flap Intermediate	5/870	14/10867	0.00352989	0.0135724	0.00945293	PRIM2/FEN1/RPA1/RPA2/POLD3	5
R-HSA-9005891	R-HSA-9005891	Loss of function of MECP2 in Rett syndrome	5/870	14/10867	0.00352989	0.0135724	0.00945293	PRKACA/CALM3/CALM1/CALM2/TBL1XR1	5
R-HSA-9005895	R-HSA-9005895	Pervasive developmental disorders	5/870	14/10867	0.00352989	0.0135724	0.00945293	PRKACA/CALM3/CALM1/CALM2/TBL1XR1	5
R-HSA-9675151	R-HSA-9675151	Disorders of Developmental Biology	5/870	14/10867	0.00352989	0.0135724	0.00945293	PRKACA/CALM3/CALM1/CALM2/TBL1XR1	5
R-HSA-9697154	R-HSA-9697154	Disorders of Nervous System Development	5/870	14/10867	0.00352989	0.0135724	0.00945293	PRKACA/CALM3/CALM1/CALM2/TBL1XR1	5
R-HSA-5693568	R-HSA-5693568	Resolution of D-loop Structures through Holliday Junction Intermediates	8/870	33/10867	0.00373206	0.0143062	0.00996407	RBBP8/RAD51/RAD51AP1/BRCA2/XRCC2/BLM/RMI2/EME1	8
R-HSA-167152	R-HSA-167152	Formation of HIV elongation complex in the absence of HIV Tat	10/870	48/10867	0.00408535	0.0156132	0.0108743	POLR2K/POLR2L/POLR2G/NCBP2/GTF2F2/NCBP1/POLR2E/ERCC2/GTF2H3/SUPT16H	10
R-HSA-5250913	R-HSA-5250913	Positive epigenetic regulation of rRNA expression	17/870	106/10867	0.00432035	0.0164616	0.0114652	DEK/HDAC2/POLR2K/POLR2L/MTA2/H3C1/H3C2/H3C3/TAF1A/POLR2E/H2AZ1/POLR1F/H2AZ2/POLR1E/GATAD2A/MYBBP1A/POLR1A	17
R-HSA-9648002	R-HSA-9648002	RAS processing	7/870	27/10867	0.00440621	0.0167383	0.011658	CALM3/PDE6D/NRAS/UBB/CALM1/CALM2/ABHD17B	7
R-HSA-8856688	R-HSA-8856688	Golgi-to-ER retrograde transport	20/870	133/10867	0.00443512	0.0167977	0.0116993	KDELR3/KIF5B/ACTR1A/KIF11/KIF20B/KIF23/CENPE/KIF22/ZW10/KIFC1/TUBB4B/KIF2C/TUBA1C/CAPZA1/KIF15/KIF4A/RACGAP1/KIF18A/KIF18B/SEC22B	20
R-HSA-5693537	R-HSA-5693537	Resolution of D-Loop Structures	8/870	34/10867	0.00454483	0.0171618	0.0119529	RBBP8/RAD51/RAD51AP1/BRCA2/XRCC2/BLM/RMI2/EME1	8
R-HSA-427413	R-HSA-427413	NoRC negatively regulates rRNA expression	17/870	107/10867	0.00476462	0.0179382	0.0124937	HDAC2/POLR2K/POLR2L/SAP30/DNMT1/H3C1/H3C2/H3C3/TAF1A/POLR2E/H2AZ1/POLR1F/H2AZ2/ERCC2/POLR1E/GTF2H3/POLR1A	17
R-HSA-9610379	R-HSA-9610379	HCMV Late Events	18/870	116/10867	0.00483435	0.0181468	0.0126389	NUP88/NUP153/NUP62/TPR/NUP98/NUP214/NUP155/H3C1/H3C2/H3C3/NUP205/NUP160/NUP107/NUP54/NDC1/SEH1L/NUP35/VPS25	18
R-HSA-430039	R-HSA-430039	mRNA decay by 5' to 3' exoribonuclease	5/870	15/10867	0.00495	0.0184713	0.0128649	LSM3/LSM5/LSM4/LSM6/LSM2	5
R-HSA-5358508	R-HSA-5358508	Mismatch Repair	5/870	15/10867	0.00495	0.0184713	0.0128649	LIG1/RPA1/RPA2/MSH2/POLD3	5
R-HSA-8953750	R-HSA-8953750	Transcriptional Regulation by E2F6	8/870	35/10867	0.00548688	0.0204144	0.0142183	SUZ12/RBBP8/RAD51/TFDP1/E2F1/EZH2/RRM2/CHEK1	8
R-HSA-15869	R-HSA-15869	Metabolism of nucleotides	16/870	100/10867	0.00566675	0.0210218	0.0146414	TYMS/NT5E/TK1/SAMHD1/CMPK1/AK6/DCK/ADK/NUDT1/RRM2/DGUOK/CAD/ATIC/PFAS/DHODH/NUDT15	16
R-HSA-5655253	R-HSA-5655253	Signaling by FGFR2 in disease	9/870	43/10867	0.0061236	0.0226502	0.0157755	POLR2K/POLR2L/POLR2G/NCBP2/NRAS/GTF2F2/NCBP1/POLR2E/GRB2	9
R-HSA-73854	R-HSA-73854	RNA Polymerase I Promoter Clearance	17/870	110/10867	0.00632645	0.0232842	0.0162171	HDAC2/POLR2K/POLR2L/MTA2/H3C1/H3C2/H3C3/TAF1A/POLR2E/H2AZ1/POLR1F/H2AZ2/ERCC2/POLR1E/GATAD2A/GTF2H3/POLR1A	17
R-HSA-113510	R-HSA-113510	E2F mediated regulation of DNA replication	6/870	22/10867	0.00633183	0.0232842	0.0162171	PRIM2/TFDP1/E2F1/CDK1/ORC1/MCM8	6
R-HSA-5601884	R-HSA-5601884	PIWI-interacting RNA (piRNA) biogenesis	7/870	29/10867	0.00673084	0.0245423	0.0170934	POLR2K/POLR2L/POLR2G/HSP90AA1/POLR2E/MYBL1/TDRKH	7
R-HSA-1362300	R-HSA-1362300	Transcription of E2F targets under negative control by p107 (RBL1) and p130 (RBL2) in complex with HDAC1	5/870	16/10867	0.00673217	0.0245423	0.0170934	RBL1/TFDP1/E2F1/CDK1/LIN52	5
R-HSA-429958	R-HSA-429958	mRNA decay by 3' to 5' exoribonuclease	5/870	16/10867	0.00673217	0.0245423	0.0170934	EXOSC2/EXOSC8/DIS3/EXOSC5/EXOSC3	5
R-HSA-3247509	R-HSA-3247509	Chromatin modifying enzymes	34/870	274/10867	0.00681343	0.0246962	0.0172005	SUV39H2/RIOX2/PHF20/PRMT5/SUZ12/RUVBL2/PRMT1/HDAC2/SMARCC1/ELP1/SAP30/ACTL6A/MTA2/EZH2/H3C1/H3C2/H3C3/NSD2/CCND1/H2AZ1/H2AZ2/DOT1L/ELP5/KDM4D/ENY2/YEATS4/SUV39H1/BRMS1/GATAD2A/PRMT7/WDR5/TBL1XR1/ELP6/KDM2B	34
R-HSA-4839726	R-HSA-4839726	Chromatin organization	34/870	274/10867	0.00681343	0.0246962	0.0172005	SUV39H2/RIOX2/PHF20/PRMT5/SUZ12/RUVBL2/PRMT1/HDAC2/SMARCC1/ELP1/SAP30/ACTL6A/MTA2/EZH2/H3C1/H3C2/H3C3/NSD2/CCND1/H2AZ1/H2AZ2/DOT1L/ELP5/KDM4D/ENY2/YEATS4/SUV39H1/BRMS1/GATAD2A/PRMT7/WDR5/TBL1XR1/ELP6/KDM2B	34
R-HSA-5683057	R-HSA-5683057	MAPK family signaling cascades	39/870	325/10867	0.00690726	0.0249648	0.0173876	PSMD10/PAQR3/RAC1/PSMB9/PSMB3/PSMC4/PSMA7/PRKACA/PSMC6/PSMA4/ARAF/PSMD3/PSMB2/CALM3/PDE6D/CDK1/PSMD2/PSMC3/PSMD7/PSMD13/PSMD8/IL6/NRAS/UBB/PHB/PRKACB/DUSP6/PSMD11/CALM1/PSMC5/PTPN11/CALM2/MAPKAPK5/PEBP1/PSMD14/SEPTIN7/GRB2/RBX1/ABHD17B	39
R-HSA-73864	R-HSA-73864	RNA Polymerase I Transcription	17/870	112/10867	0.00758108	0.0273221	0.0190294	HDAC2/POLR2K/POLR2L/MTA2/H3C1/H3C2/H3C3/TAF1A/POLR2E/H2AZ1/POLR1F/H2AZ2/ERCC2/POLR1E/GATAD2A/GTF2H3/POLR1A	17
R-HSA-2559583	R-HSA-2559583	Cellular Senescence	26/870	197/10867	0.00776782	0.0279156	0.0194428	TERF2/HMGA2/SUZ12/TFDP1/E2F1/UBE2C/LMNB1/ANAPC5/MAPKAPK3/CCNE2/E2F3/EZH2/CDK2/IL6/ACD/UBB/H3C1/H3C2/H3C3/MAP2K3/CDK6/H2AZ1/MAPKAPK5/H2AZ2/CDC27/ANAPC4	26
R-HSA-5620922	R-HSA-5620922	BBSome-mediated cargo-targeting to cilium	6/870	23/10867	0.00799753	0.0286597	0.019961	CCT8/CCT2/CCT4/CCT5/MKKS/ARL6	6
R-HSA-112382	R-HSA-112382	Formation of RNA Pol II elongation complex	11/870	61/10867	0.00835669	0.0297781	0.02074	POLR2K/POLR2L/POLR2G/CTR9/NCBP2/GTF2F2/NCBP1/POLR2E/ERCC2/GTF2H3/SUPT16H	11
R-HSA-75955	R-HSA-75955	RNA Polymerase II Transcription Elongation	11/870	61/10867	0.00835669	0.0297781	0.02074	POLR2K/POLR2L/POLR2G/CTR9/NCBP2/GTF2F2/NCBP1/POLR2E/ERCC2/GTF2H3/SUPT16H	11
R-HSA-2025928	R-HSA-2025928	Calcineurin activates NFAT	4/870	11/10867	0.00852727	0.0303006	0.0211039	CALM3/PPP3R1/CALM1/CALM2	4
R-HSA-9006925	R-HSA-9006925	Intracellular signaling by second messengers	37/870	309/10867	0.00865268	0.0306601	0.0213542	PSMD10/CSNK2A1/SUZ12/RAC1/PSMB9/PSMB3/PSMC4/PSMA7/PRKACA/PSMC6/PSMA4/HDAC2/PSMD3/PSMB2/CALM3/PSMD2/MTA2/PSMC3/EZH2/PSMD7/PSMD13/PSMD8/PRKAR2A/UBB/PRKACB/CHUK/PSMD11/IL1RAP/CALM1/PSMC5/PTPN11/CALM2/PRKAR1B/PSMD14/GRB2/MAPKAP1/GATAD2A	37
R-HSA-450385	R-HSA-450385	Butyrate Response Factor 1 (BRF1) binds and destabilizes mRNA	5/870	17/10867	0.00891897	0.0313403	0.021828	EXOSC2/EXOSC8/DIS3/EXOSC5/EXOSC3	5
R-HSA-450513	R-HSA-450513	Tristetraprolin (TTP, ZFP36) binds and destabilizes mRNA	5/870	17/10867	0.00891897	0.0313403	0.021828	EXOSC2/EXOSC8/DIS3/EXOSC5/EXOSC3	5
R-HSA-450604	R-HSA-450604	KSRP (KHSRP) binds and destabilizes mRNA	5/870	17/10867	0.00891897	0.0313403	0.021828	EXOSC2/EXOSC8/DIS3/EXOSC5/EXOSC3	5
R-HSA-5689880	R-HSA-5689880	Ub-specific processing proteases	28/870	220/10867	0.00956247	0.0335084	0.0233381	PSMD10/WDR20/CDC25A/CCP110/PSMB9/PSMB3/PSMC4/PSMA7/PSMC6/ADRM1/PSMA4/PSMD3/PSMB2/PSMD2/TRAF2/PSMC3/PSMD7/PSMD13/PSMD8/CDC20/UBB/PSMD11/USP10/ADRB2/PSMC5/SMURF2/PSMD14/CLSPN	28
R-HSA-195721	R-HSA-195721	Signaling by WNT	39/870	332/10867	0.00972826	0.0339952	0.0236771	PSMD10/CSNK2A1/RAC1/PSMB9/PSMB3/PSMC4/PSMA7/PSMC6/PSMA4/PSMD3/PSMB2/CALM3/AP2S1/PPP3R1/FZD1/PSMD2/PSMC3/PSMD7/PSMD13/PSMD8/UBB/PFN1/H3C1/H3C2/H3C3/PSMD11/CALM1/PSMC5/SMURF2/CALM2/RAC3/H2AZ1/PSMD14/PYGO1/H2AZ2/RBX1/NLK/VPS29/WLS	39
R-HSA-1834949	R-HSA-1834949	Cytosolic sensors of pathogen-associated DNA	11/870	63/10867	0.0106409	0.0369882	0.0257617	CGAS/POLR3F/XRCC6/POLR2K/POLR2L/DHX9/UBB/CHUK/PRKDC/POLR2E/NKIRAS1	11
R-HSA-6811442	R-HSA-6811442	Intra-Golgi and retrograde Golgi-to-ER traffic	26/870	202/10867	0.0106432	0.0369882	0.0257617	RABEPK/KDELR3/KIF5B/ACTR1A/KIF11/KIF20B/KIF23/GOLIM4/CENPE/KIF22/ZW10/KIFC1/TUBB4B/KIF2C/TUBA1C/VAMP4/CAPZA1/VPS52/KIF15/KIF4A/VPS54/YKT6/RACGAP1/KIF18A/KIF18B/SEC22B	26
R-HSA-167161	R-HSA-167161	HIV Transcription Initiation	9/870	47/10867	0.0111095	0.0377783	0.026312	POLR2K/POLR2L/POLR2G/GTF2F2/GTF2E1/POLR2E/ERCC2/TAF4B/GTF2H3	9
R-HSA-167162	R-HSA-167162	RNA Polymerase II HIV Promoter Escape	9/870	47/10867	0.0111095	0.0377783	0.026312	POLR2K/POLR2L/POLR2G/GTF2F2/GTF2E1/POLR2E/ERCC2/TAF4B/GTF2H3	9
R-HSA-69231	R-HSA-69231	Cyclin D associated events in G1	9/870	47/10867	0.0111095	0.0377783	0.026312	RBL1/TFDP1/E2F1/CCNE2/E2F3/CDK2/UBB/CDK6/CCND1	9
R-HSA-69236	R-HSA-69236	G1 Phase	9/870	47/10867	0.0111095	0.0377783	0.026312	RBL1/TFDP1/E2F1/CCNE2/E2F3/CDK2/UBB/CDK6/CCND1	9
R-HSA-73776	R-HSA-73776	RNA Polymerase II Promoter Escape	9/870	47/10867	0.0111095	0.0377783	0.026312	POLR2K/POLR2L/POLR2G/GTF2F2/GTF2E1/POLR2E/ERCC2/TAF4B/GTF2H3	9
R-HSA-73779	R-HSA-73779	RNA Polymerase II Transcription Pre-Initiation And Promoter Opening	9/870	47/10867	0.0111095	0.0377783	0.026312	POLR2K/POLR2L/POLR2G/GTF2F2/GTF2E1/POLR2E/ERCC2/TAF4B/GTF2H3	9
R-HSA-75953	R-HSA-75953	RNA Polymerase II Transcription Initiation	9/870	47/10867	0.0111095	0.0377783	0.026312	POLR2K/POLR2L/POLR2G/GTF2F2/GTF2E1/POLR2E/ERCC2/TAF4B/GTF2H3	9
R-HSA-76042	R-HSA-76042	RNA Polymerase II Transcription Initiation And Promoter Clearance	9/870	47/10867	0.0111095	0.0377783	0.026312	POLR2K/POLR2L/POLR2G/GTF2F2/GTF2E1/POLR2E/ERCC2/TAF4B/GTF2H3	9
R-HSA-5609975	R-HSA-5609975	Diseases associated with glycosylation precursor biosynthesis	5/870	18/10867	0.0115506	0.0391731	0.0272834	GALE/MPI/DPM1/DPM2/DHDDS	5
R-HSA-5626467	R-HSA-5626467	RHO GTPases activate IQGAPs	7/870	32/10867	0.0117711	0.0398141	0.0277299	RAC1/IQGAP3/CALM3/TUBB4B/CALM1/TUBA1C/CALM2	7
R-HSA-71064	R-HSA-71064	Lysine catabolism	4/870	12/10867	0.0119916	0.0404518	0.0281741	GCDH/ALDH7A1/AASS/AADAT	4
R-HSA-69273	R-HSA-69273	Cyclin A/B1/B2 associated events during G2/M transition	6/870	25/10867	0.0122335	0.0411579	0.0286658	CDC25A/CCNB2/FOXM1/CDK1/CDC25C/CDK2	6
R-HSA-1500620	R-HSA-1500620	Meiosis	17/870	118/10867	0.0125823	0.0422192	0.029405	TERF2/RBBP8/RAD51/LMNB1/RAD21/RPA1/RPA2/CDK2/ACD/BRCA2/H3C1/H3C2/H3C3/BLM/PSMC3IP/H2AZ1/H2AZ2	17
R-HSA-5684996	R-HSA-5684996	MAPK1/MAPK3 signaling	34/870	286/10867	0.0127609	0.0427052	0.0297435	PSMD10/PAQR3/PSMB9/PSMB3/PSMC4/PSMA7/PSMC6/PSMA4/ARAF/PSMD3/PSMB2/CALM3/PDE6D/CDK1/PSMD2/PSMC3/PSMD7/PSMD13/PSMD8/IL6/NRAS/UBB/PHB/DUSP6/PSMD11/CALM1/PSMC5/PTPN11/CALM2/PEBP1/PSMD14/GRB2/RBX1/ABHD17B	34
R-HSA-390466	R-HSA-390466	Chaperonin-mediated protein folding	14/870	91/10867	0.0130219	0.0432353	0.0301127	CSNK2A1/CCT8/VBP1/CCT6A/CCT2/CCNE2/CCT7/CCT4/CCT5/TUBB4B/FBXL5/TUBA1C/WRAP53/PFDN2	14
R-HSA-5250924	R-HSA-5250924	B-WICH complex positively regulates rRNA expression	14/870	91/10867	0.0130219	0.0432353	0.0301127	DEK/POLR2K/POLR2L/H3C1/H3C2/H3C3/TAF1A/POLR2E/H2AZ1/POLR1F/H2AZ2/POLR1E/MYBBP1A/POLR1A	14
R-HSA-73772	R-HSA-73772	RNA Polymerase I Promoter Escape	14/870	91/10867	0.0130219	0.0432353	0.0301127	POLR2K/POLR2L/H3C1/H3C2/H3C3/TAF1A/POLR2E/H2AZ1/POLR1F/H2AZ2/ERCC2/POLR1E/GTF2H3/POLR1A	14
R-HSA-9013106	R-HSA-9013106	RHOC GTPase cycle	12/870	74/10867	0.013929	0.0459073	0.0319737	ANLN/ABCD3/IQGAP3/VAPB/TMPO/ARHGDIA/C1QBP/MCAM/DIAPH3/RACGAP1/ARHGAP18/DEPDC1B	12
R-HSA-1839126	R-HSA-1839126	FGFR2 mutant receptor activation	7/870	33/10867	0.0139355	0.0459073	0.0319737	POLR2K/POLR2L/POLR2G/NCBP2/GTF2F2/NCBP1/POLR2E	7
R-HSA-9022692	R-HSA-9022692	Regulation of MECP2 expression and activity	7/870	33/10867	0.0139355	0.0459073	0.0319737	PRKACA/HDAC2/CALM3/CALM1/AURKB/CALM2/TBL1XR1	7
R-HSA-983168	R-HSA-983168	Antigen processing: Ubiquitination & Proteasome degradation	36/870	309/10867	0.0142645	0.0468692	0.0326437	PSMD10/UBA6/PSMB9/PSMB3/PSMC4/PSMA7/PSMC6/PSMA4/UBE2C/PSMD3/PSMB2/ANAPC5/PSMD2/PSMC3/PSMD7/UBE2M/PSMD13/PSMD8/DCAF1/CDC20/UBB/PSMD11/FBXL5/PSMC5/SMURF2/RNF126/GLMN/TRAIP/RNF4/PSMD14/RBX1/RNF138/CDC27/RNF34/ANAPC4/LRR1	36
R-HSA-77595	R-HSA-77595	Processing of Intronless Pre-mRNAs	5/870	19/10867	0.0146645	0.0480584	0.0334719	CSTF3/NCBP2/NCBP1/CSTF2T/FIP1L1	5
R-HSA-674695	R-HSA-674695	RNA Polymerase II Pre-transcription Events	13/870	84/10867	0.0156164	0.051046	0.0355527	POLR2K/POLR2L/POLR2G/CTR9/NCBP2/GTF2F2/NCBP1/GTF2E1/POLR2E/ERCC2/TAF4B/GTF2H3/SUPT16H	13
R-HSA-203615	R-HSA-203615	eNOS activation	4/870	13/10867	0.0162423	0.0526834	0.0366931	CALM3/CALM1/HSP90AA1/CALM2	4
R-HSA-5210891	R-HSA-5210891	Uptake and function of anthrax toxins	4/870	13/10867	0.0162423	0.0526834	0.0366931	CALM3/MAP2K3/CALM1/CALM2	4
R-HSA-5607763	R-HSA-5607763	CLEC7A (Dectin-1) induces NFAT activation	4/870	13/10867	0.0162423	0.0526834	0.0366931	CALM3/PPP3R1/CALM1/CALM2	4
R-HSA-5663084	R-HSA-5663084	Diseases of carbohydrate metabolism	7/870	34/10867	0.0163701	0.0529621	0.0368873	SLC37A4/TALDO1/SGSH/UBB/RPIA/DCXR/G6PC3	7
R-HSA-176407	R-HSA-176407	Conversion from APC/C:Cdc20 to APC/C:Cdh1 in late anaphase	5/870	20/10867	0.0182941	0.0587362	0.0409088	UBE2C/ANAPC5/CDC20/CDC27/ANAPC4	5
R-HSA-176412	R-HSA-176412	Phosphorylation of the APC/C	5/870	20/10867	0.0182941	0.0587362	0.0409088	UBE2C/ANAPC5/CDK1/CDC27/ANAPC4	5
R-HSA-8978934	R-HSA-8978934	Metabolism of cofactors	5/870	20/10867	0.0182941	0.0587362	0.0409088	DHFR/CALM3/CALM1/HSP90AA1/CALM2	5
R-HSA-5620920	R-HSA-5620920	Cargo trafficking to the periciliary membrane	9/870	51/10867	0.0186481	0.0597213	0.0415949	CCT8/CCT2/PDE6D/CCT4/CCT5/RAB8A/MKKS/ARL6/ARL13B	9
R-HSA-912446	R-HSA-912446	Meiotic recombination	13/870	86/10867	0.0187574	0.0599196	0.0417331	RBBP8/RAD51/RPA1/RPA2/CDK2/BRCA2/H3C1/H3C2/H3C3/BLM/PSMC3IP/H2AZ1/H2AZ2	13
R-HSA-5663202	R-HSA-5663202	Diseases of signal transduction by growth factor receptors and second messengers	47/870	433/10867	0.0193519	0.0616628	0.0429472	PSMD10/RAC1/PSMB9/PSMB3/PSMC4/PSMA7/PSMC6/KIF5B/PSMA4/HDAC2/POLR2K/ARAF/PSMD3/PSMB2/CALM3/POLR2L/POLR2G/TPR/PSMD2/PSMC3/PSMD7/PSMD13/PSMD8/NCBP2/NRAS/UBB/PHB/GTF2F2/CHUK/NCBP1/DUSP6/PSMD11/VCP/ATIC/CALM1/PSMC5/HSP90AA1/PTPN11/CALM2/POLR2E/PEBP1/PSMD14/GRB2/RBX1/MAPKAP1/FIP1L1/TBL1XR1	47
R-HSA-201681	R-HSA-201681	TCF dependent signaling in response to WNT	28/870	233/10867	0.0196377	0.0624163	0.043472	PSMD10/CSNK2A1/PSMB9/PSMB3/PSMC4/PSMA7/PSMC6/PSMA4/PSMD3/PSMB2/FZD1/PSMD2/PSMC3/PSMD7/PSMD13/PSMD8/UBB/H3C1/H3C2/H3C3/PSMD11/PSMC5/SMURF2/H2AZ1/PSMD14/PYGO1/H2AZ2/RBX1	28
R-HSA-6804116	R-HSA-6804116	TP53 Regulates Transcription of Genes Involved in G1 Cell Cycle Arrest	4/870	14/10867	0.0213273	0.0676165	0.0470939	E2F1/CCNE2/CDK2/E2F8	4
R-HSA-391251	R-HSA-391251	Protein folding	14/870	97/10867	0.0219122	0.0692972	0.0482644	CSNK2A1/CCT8/VBP1/CCT6A/CCT2/CCNE2/CCT7/CCT4/CCT5/TUBB4B/FBXL5/TUBA1C/WRAP53/PFDN2	14
R-HSA-3214858	R-HSA-3214858	RMTs methylate histone arginines	12/870	79/10867	0.0225808	0.0712336	0.0496131	PRMT5/PRMT1/SMARCC1/ACTL6A/H3C1/H3C2/H3C3/CCND1/H2AZ1/H2AZ2/PRMT7/WDR5	12
R-HSA-9012999	R-HSA-9012999	RHO GTPase cycle	48/870	449/10867	0.0233629	0.0735177	0.0512039	ANLN/ABCD3/SENP1/ALS2/ARHGDIB/SPATA13/HNRNPC/RAC1/CCP110/IQGAP3/SYDE2/ARHGAP11A/VAPB/LMNB1/CCT6A/CCT2/DOCK1/TMPO/ARHGDIA/TRA2B/PKP4/CCT7/SRRM1/C1QBP/ANKRD26/ACTN1/VCP/HSP90AA1/KIF14/MCAM/RAC3/HSP90AB1/RHOBTB1/STIP1/DOCK10/GRB2/NUDC/YKT6/ECT2/GPS1/DIAPH3/RACGAP1/ARHGAP18/AMIGO2/DEPDC1B/NHS/ARL13B/ARHGAP11B	48
R-HSA-5218920	R-HSA-5218920	VEGFR2 mediated vascular permeability	6/870	29/10867	0.0249861	0.0784302	0.0546254	RAC1/CALM3/CALM1/HSP90AA1/CALM2/MAPKAP1	6
R-HSA-111933	R-HSA-111933	Calmodulin induced events	7/870	37/10867	0.0254506	0.0794939	0.0553662	PRKACA/CALM3/PRKAR2A/PRKACB/CALM1/CALM2/PRKAR1B	7
R-HSA-111997	R-HSA-111997	CaM pathway	7/870	37/10867	0.0254506	0.0794939	0.0553662	PRKACA/CALM3/PRKAR2A/PRKACB/CALM1/CALM2/PRKAR1B	7
R-HSA-71336	R-HSA-71336	Pentose phosphate pathway	4/870	15/10867	0.0272826	0.0847974	0.0590601	TALDO1/PRPS1/PRPS1L1/RPIA	4
R-HSA-8956320	R-HSA-8956320	Nucleobase biosynthesis	4/870	15/10867	0.0272826	0.0847974	0.0590601	CAD/ATIC/PFAS/DHODH	4
R-HSA-6814122	R-HSA-6814122	Cooperation of PDCL (PhLP1) and TRiC/CCT in G-protein beta folding	7/870	38/10867	0.0291167	0.0902761	0.0628759	CSNK2A1/CCT8/CCT6A/CCT2/CCT7/CCT4/CCT5	7
R-HSA-3371497	R-HSA-3371497	HSP90 chaperone cycle for steroid hormone receptors (SHR) in the presence of ligand	9/870	55/10867	0.0293446	0.0907602	0.063213	HSPA1B/ACTR1A/DNAJA1/TUBB4B/HSP90AA1/TUBA1C/CAPZA1/HSP90AB1/STIP1	9
R-HSA-1268020	R-HSA-1268020	Mitochondrial protein import	10/870	64/10867	0.0298702	0.0921606	0.0641884	TIMM10/TIMM8A/SLC25A4/NDUFB8/TOMM40/ATP5MC1/GRPEL1/TIMM50/CMC2/TIMM23	10
R-HSA-73980	R-HSA-73980	RNA Polymerase III Transcription Termination	5/870	23/10867	0.0325541	0.100197	0.0697856	POLR3F/POLR2K/POLR2L/SSB/POLR2E	5
R-HSA-111996	R-HSA-111996	Ca-dependent events	7/870	39/10867	0.0331233	0.101701	0.0708334	PRKACA/CALM3/PRKAR2A/PRKACB/CALM1/CALM2/PRKAR1B	7
R-HSA-5339562	R-HSA-5339562	Uptake and actions of bacterial toxins	6/870	31/10867	0.0338242	0.103602	0.0721571	CALM3/MAP2K3/CALM1/HSP90AA1/CALM2/HSP90AB1	6
R-HSA-399954	R-HSA-399954	Sema3A PAK dependent Axon repulsion	4/870	16/10867	0.0341328	0.104295	0.0726396	CFL1/RAC1/HSP90AA1/HSP90AB1	4
R-HSA-9645723	R-HSA-9645723	Diseases of programmed cell death	14/870	103/10867	0.0347235	0.105844	0.0737187	PRIM2/CDC25A/SUZ12/LMNB1/DNMT1/CDC25C/TRAF2/EZH2/C1QBP/H3C1/H3C2/H3C3/H2AZ1/H2AZ2	14
R-HSA-1257604	R-HSA-1257604	PIP3 activates AKT signaling	30/870	267/10867	0.0364825	0.110938	0.0772668	PSMD10/CSNK2A1/SUZ12/RAC1/PSMB9/PSMB3/PSMC4/PSMA7/PSMC6/PSMA4/HDAC2/PSMD3/PSMB2/PSMD2/MTA2/PSMC3/EZH2/PSMD7/PSMD13/PSMD8/UBB/CHUK/PSMD11/IL1RAP/PSMC5/PTPN11/PSMD14/GRB2/MAPKAP1/GATAD2A	30
R-HSA-9664323	R-HSA-9664323	FCGR3A-mediated IL10 synthesis	7/870	40/10867	0.037481	0.113701	0.0791911	PRKACA/CALM3/PRKAR2A/PRKACB/CALM1/CALM2/PRKAR1B	7
R-HSA-203927	R-HSA-203927	MicroRNA (miRNA) biogenesis	5/870	24/10867	0.0385009	0.116238	0.0809577	POLR2K/POLR2L/POLR2G/POLR2E/DROSHA	5
R-HSA-5627123	R-HSA-5627123	RHO GTPases activate PAKs	5/870	24/10867	0.0385009	0.116238	0.0809577	RAC1/MYL9/CALM3/CALM1/CALM2	5
R-HSA-110056	R-HSA-110056	MAPK3 (ERK1) activation	3/870	10/10867	0.0400754	0.120131	0.0836695	CDK1/IL6/PTPN11	3
R-HSA-442729	R-HSA-442729	CREB1 phosphorylation through the activation of CaMKII/CaMKK/CaMKIV cascasde	3/870	10/10867	0.0400754	0.120131	0.0836695	CALM3/CALM1/CALM2	3
R-HSA-5685939	R-HSA-5685939	HDR through MMEJ (alt-NHEJ)	3/870	10/10867	0.0400754	0.120131	0.0836695	RBBP8/PARP2/FEN1	3
R-HSA-5673001	R-HSA-5673001	RAF/MAP kinase cascade	31/870	280/10867	0.0402825	0.120467	0.0839032	PSMD10/PAQR3/PSMB9/PSMB3/PSMC4/PSMA7/PSMC6/PSMA4/ARAF/PSMD3/PSMB2/CALM3/PDE6D/PSMD2/PSMC3/PSMD7/PSMD13/PSMD8/NRAS/UBB/PHB/DUSP6/PSMD11/CALM1/PSMC5/CALM2/PEBP1/PSMD14/GRB2/RBX1/ABHD17B	31
R-HSA-164378	R-HSA-164378	PKA activation in glucagon signalling	4/870	17/10867	0.0418909	0.124394	0.0866387	PRKACA/PRKAR2A/PRKACB/PRKAR1B	4
R-HSA-202131	R-HSA-202131	Metabolism of nitric oxide: NOS3 activation and regulation	4/870	17/10867	0.0418909	0.124394	0.0866387	CALM3/CALM1/HSP90AA1/CALM2	4
R-HSA-8934593	R-HSA-8934593	Regulation of RUNX1 Expression and Activity	4/870	17/10867	0.0418909	0.124394	0.0866387	CBFB/CDK6/PTPN11/CCND1	4
R-HSA-446193	R-HSA-446193	Biosynthesis of the N-glycan precursor (dolichol lipid-linked oligosaccharide, LLO) and transfer to a nascent protein	11/870	78/10867	0.0455301	0.134884	0.0939447	MPI/DPM1/ALG8/NEU3/DPM2/DHDDS/ST6GALNAC4/DOLPP1/GMPPB/GNPNAT1/ALG1	11
R-HSA-9035034	R-HSA-9035034	RHOF GTPase cycle	7/870	42/10867	0.0472852	0.139757	0.0973383	SENP1/LMNB1/TMPO/ACTN1/MCAM/DIAPH3/DEPDC1B	7
R-HSA-167238	R-HSA-167238	Pausing and recovery of Tat-mediated HIV elongation	6/870	34/10867	0.0504841	0.148394	0.103354	POLR2K/POLR2L/POLR2G/GTF2F2/POLR2E/SUPT16H	6
R-HSA-167243	R-HSA-167243	Tat-mediated HIV elongation arrest and recovery	6/870	34/10867	0.0504841	0.148394	0.103354	POLR2K/POLR2L/POLR2G/GTF2F2/POLR2E/SUPT16H	6
R-HSA-73780	R-HSA-73780	RNA Polymerase III Chain Elongation	4/870	18/10867	0.0505596	0.148394	0.103354	POLR3F/POLR2K/POLR2L/POLR2E	4
R-HSA-9028731	R-HSA-9028731	Activated NTRK2 signals through FRS2 and FRS3	3/870	11/10867	0.0519059	0.151642	0.105616	NRAS/PTPN11/GRB2	3
R-HSA-9634285	R-HSA-9634285	Constitutive Signaling by Overexpressed ERBB2	3/870	11/10867	0.0519059	0.151642	0.105616	NRAS/HSP90AA1/GRB2	3
R-HSA-1489509	R-HSA-1489509	DAG and IP3 signaling	7/870	43/10867	0.0527461	0.153742	0.107079	PRKACA/CALM3/PRKAR2A/PRKACB/CALM1/CALM2/PRKAR1B	7
R-HSA-438064	R-HSA-438064	Post NMDA receptor activation events	11/870	80/10867	0.0531544	0.154576	0.107659	RAC1/PRKACA/CALM3/PRKAR2A/NRAS/PRKACB/TUBB4B/CALM1/TUBA1C/CALM2/PRKAR1B	11
R-HSA-3214841	R-HSA-3214841	PKMTs methylate histone lysines	10/870	71/10867	0.0553486	0.160587	0.111846	SUV39H2/SUZ12/EZH2/H3C1/H3C2/H3C3/NSD2/DOT1L/SUV39H1/WDR5	10
R-HSA-983169	R-HSA-983169	Class I MHC mediated antigen processing & presentation	39/870	377/10867	0.0579368	0.167712	0.116809	PSMD10/UBA6/PSMB9/TAP2/PSMB3/PSMC4/PSMA7/PSMC6/PSMA4/UBE2C/PSMD3/PSMB2/ANAPC5/PSMD2/PSMC3/PSMD7/UBE2M/PSMD13/PSMD8/DCAF1/CDC20/UBB/CHUK/PSMD11/FBXL5/PSMC5/SMURF2/RNF126/GLMN/TRAIP/RNF4/PSMD14/RBX1/RNF138/CDC27/RNF34/ANAPC4/LRR1/SEC22B	39
R-HSA-380994	R-HSA-380994	ATF4 activates genes in response to endoplasmic reticulum stress	5/870	27/10867	0.0600852	0.172878	0.120407	EXOSC2/EXOSC8/DIS3/EXOSC5/EXOSC3	5
R-HSA-1236382	R-HSA-1236382	Constitutive Signaling by Ligand-Responsive EGFR Cancer Variants	4/870	19/10867	0.0601316	0.172878	0.120407	NRAS/UBB/HSP90AA1/GRB2	4
R-HSA-5637815	R-HSA-5637815	Signaling by Ligand-Responsive EGFR Variants in Cancer	4/870	19/10867	0.0601316	0.172878	0.120407	NRAS/UBB/HSP90AA1/GRB2	4
R-HSA-1226099	R-HSA-1226099	Signaling by FGFR in disease	9/870	63/10867	0.062208	0.178039	0.124001	POLR2K/POLR2L/POLR2G/NCBP2/NRAS/GTF2F2/NCBP1/POLR2E/GRB2	9
R-HSA-446219	R-HSA-446219	Synthesis of substrates in N-glycan biosythesis	9/870	63/10867	0.062208	0.178039	0.124001	MPI/DPM1/NEU3/DPM2/DHDDS/ST6GALNAC4/DOLPP1/GMPPB/GNPNAT1	9
R-HSA-167287	R-HSA-167287	HIV elongation arrest and recovery	6/870	36/10867	0.0639525	0.181085	0.126123	POLR2K/POLR2L/POLR2G/GTF2F2/POLR2E/SUPT16H	6
R-HSA-167290	R-HSA-167290	Pausing and recovery of HIV elongation	6/870	36/10867	0.0639525	0.181085	0.126123	POLR2K/POLR2L/POLR2G/GTF2F2/POLR2E/SUPT16H	6
R-HSA-5673000	R-HSA-5673000	RAF activation	6/870	36/10867	0.0639525	0.181085	0.126123	ARAF/CALM3/NRAS/PHB/CALM1/CALM2	6
R-HSA-6804757	R-HSA-6804757	Regulation of TP53 Degradation	6/870	36/10867	0.0639525	0.181085	0.126123	PHF20/CDK1/CDK2/UBB/MAPKAP1/RNF34	6
R-HSA-9013405	R-HSA-9013405	RHOD GTPase cycle	8/870	54/10867	0.063988	0.181085	0.126123	VAPB/LMNB1/TMPO/ACTN1/MCAM/DIAPH3/RACGAP1/DEPDC1B	8
R-HSA-1474165	R-HSA-1474165	Reproduction	17/870	143/10867	0.0644638	0.182024	0.126777	TERF2/RBBP8/RAD51/LMNB1/RAD21/RPA1/RPA2/CDK2/ACD/BRCA2/H3C1/H3C2/H3C3/BLM/PSMC3IP/H2AZ1/H2AZ2	17
R-HSA-212300	R-HSA-212300	PRC2 methylates histones and DNA	10/870	73/10867	0.0646568	0.1821	0.12683	SUZ12/DNMT1/EZH2/MTF2/H3C1/H3C2/H3C3/H2AZ1/H2AZ2/PHF19	10
R-HSA-111932	R-HSA-111932	CaMK IV-mediated phosphorylation of CREB	3/870	12/10867	0.0652107	0.1821	0.12683	CALM3/CALM1/CALM2	3
R-HSA-451306	R-HSA-451306	Ionotropic activity of kainate receptors	3/870	12/10867	0.0652107	0.1821	0.12683	CALM3/CALM1/CALM2	3
R-HSA-451308	R-HSA-451308	Activation of Ca-permeable Kainate Receptor	3/870	12/10867	0.0652107	0.1821	0.12683	CALM3/CALM1/CALM2	3
R-HSA-5689877	R-HSA-5689877	Josephin domain DUBs	3/870	12/10867	0.0652107	0.1821	0.12683	RAD23B/UBB/VCP	3
R-HSA-2132295	R-HSA-2132295	MHC class II antigen presentation	15/870	123/10867	0.0662358	0.184556	0.12854	KIF5B/ACTR1A/AP2S1/KIF11/KIF23/CENPE/KIF22/TUBB4B/KIF2C/TUBA1C/CAPZA1/KIF15/KIF4A/RACGAP1/KIF18A	15
R-HSA-442755	R-HSA-442755	Activation of NMDA receptors and postsynaptic events	12/870	93/10867	0.0668471	0.18585	0.129441	PPM1F/RAC1/PRKACA/CALM3/PRKAR2A/NRAS/PRKACB/TUBB4B/CALM1/TUBA1C/CALM2/PRKAR1B	12
R-HSA-6807505	R-HSA-6807505	RNA polymerase II transcribes snRNA genes	10/870	74/10867	0.0696658	0.193262	0.134604	POLR2K/POLR2L/POLR2G/NCBP2/GTF2F2/NCBP1/GTF2E1/POLR2E/NABP1/INTS2	10
R-HSA-9687136	R-HSA-9687136	Aberrant regulation of mitotic exit in cancer due to RB1 defects	4/870	20/10867	0.0705909	0.195399	0.136093	UBE2C/ANAPC5/CDC27/ANAPC4	4
R-HSA-6806003	R-HSA-6806003	Regulation of TP53 Expression and Degradation	6/870	37/10867	0.0714045	0.19722	0.13736	PHF20/CDK1/CDK2/UBB/MAPKAP1/RNF34	6
R-HSA-2559580	R-HSA-2559580	Oxidative Stress Induced Senescence	15/870	125/10867	0.0740197	0.203998	0.142081	SUZ12/TFDP1/E2F1/MAPKAPK3/E2F3/EZH2/UBB/H3C1/H3C2/H3C3/MAP2K3/CDK6/H2AZ1/MAPKAPK5/H2AZ2	15
R-HSA-9619483	R-HSA-9619483	Activation of AMPK downstream of NMDARs	5/870	29/10867	0.0776096	0.213426	0.148648	CALM3/TUBB4B/CALM1/TUBA1C/CALM2	5
R-HSA-6802946	R-HSA-6802946	Signaling by moderate kinase activity BRAF mutants	7/870	47/10867	0.0784115	0.213773	0.148889	ARAF/CALM3/NRAS/PHB/CALM1/CALM2/PEBP1	7
R-HSA-6802949	R-HSA-6802949	Signaling by RAS mutants	7/870	47/10867	0.0784115	0.213773	0.148889	ARAF/CALM3/NRAS/PHB/CALM1/CALM2/PEBP1	7
R-HSA-6802955	R-HSA-6802955	Paradoxical activation of RAF signaling by kinase inactive BRAF	7/870	47/10867	0.0784115	0.213773	0.148889	ARAF/CALM3/NRAS/PHB/CALM1/CALM2/PEBP1	7
R-HSA-9649948	R-HSA-9649948	Signaling downstream of RAS mutants	7/870	47/10867	0.0784115	0.213773	0.148889	ARAF/CALM3/NRAS/PHB/CALM1/CALM2/PEBP1	7
R-HSA-8980692	R-HSA-8980692	RHOA GTPase cycle	17/870	147/10867	0.0790021	0.214597	0.149463	ANLN/ABCD3/ARHGDIB/IQGAP3/ARHGAP11A/VAPB/TMPO/ARHGDIA/C1QBP/MCAM/YKT6/ECT2/DIAPH3/RACGAP1/ARHGAP18/DEPDC1B/ARHGAP11B	17
R-HSA-8950505	R-HSA-8950505	Gene and protein expression by JAK-STAT signaling after Interleukin-12 stimulation	6/870	38/10867	0.0793334	0.214597	0.149463	GSTO1/CFL1/LMNB1/TALDO1/HNRNPF/CAPZA1	6
R-HSA-113501	R-HSA-113501	Inhibition of replication initiation of damaged DNA by RB1/E2F1	3/870	13/10867	0.0799012	0.214597	0.149463	PRIM2/TFDP1/E2F1	3
R-HSA-174430	R-HSA-174430	Telomere C-strand synthesis initiation	3/870	13/10867	0.0799012	0.214597	0.149463	PRIM2/TERF2/ACD	3
R-HSA-425561	R-HSA-425561	Sodium/Calcium exchangers	3/870	13/10867	0.0799012	0.214597	0.149463	CALM3/CALM1/CALM2	3
R-HSA-74217	R-HSA-74217	Purine salvage	3/870	13/10867	0.0799012	0.214597	0.149463	DCK/ADK/DGUOK	3
R-HSA-75035	R-HSA-75035	Chk1/Chk2(Cds1) mediated inactivation of Cyclin B:Cdk1 complex	3/870	13/10867	0.0799012	0.214597	0.149463	CDK1/CDC25C/CHEK1	3
R-HSA-8856825	R-HSA-8856825	Cargo recognition for clathrin-mediated endocytosis	13/870	106/10867	0.0802841	0.215168	0.149861	NEDD8/AP2S1/COPS6/COPS3/UBB/COPS7A/ADRB2/VAMP4/GRB2/COPS7B/GPS1/EPS15L1/UBQLN1	13
R-HSA-442982	R-HSA-442982	Ras activation upon Ca2+ influx through NMDA receptor	4/870	21/10867	0.0819137	0.218609	0.152258	CALM3/NRAS/CALM1/CALM2	4
R-HSA-5218921	R-HSA-5218921	VEGFR2 mediated cell proliferation	4/870	21/10867	0.0819137	0.218609	0.152258	CALM3/NRAS/CALM1/CALM2	4
R-HSA-8853884	R-HSA-8853884	Transcriptional Regulation by VENTX	6/870	39/10867	0.0877353	0.233653	0.162736	UBE2C/ANAPC5/IL6/CCND1/CDC27/ANAPC4	6
R-HSA-917937	R-HSA-917937	Iron uptake and transport	8/870	58/10867	0.0895032	0.23786	0.165666	ATP6V0A2/NEDD8/ATP6V0B/UBB/ATP6V1D/FBXL5/ACO1/ATP6V0E2	8
R-HSA-9018519	R-HSA-9018519	Estrogen-dependent gene expression	17/870	150/10867	0.0912193	0.241913	0.168488	PRMT1/BCL2/POLR2K/POLR2L/POLR2G/RAD21/CBFB/GTF2F2/H3C1/H3C2/H3C3/HSP90AA1/CCND1/POLR2E/HSP90AB1/H2AZ1/H2AZ2	17
R-HSA-9613829	R-HSA-9613829	Chaperone Mediated Autophagy	4/870	22/10867	0.0940688	0.248428	0.173026	UBB/HSP90AA1/HSP90AB1/ARL13B	4
R-HSA-9617324	R-HSA-9617324	Negative regulation of NMDA receptor-mediated neuronal transmission	4/870	22/10867	0.0940688	0.248428	0.173026	PPM1F/CALM3/CALM1/CALM2	4
R-HSA-156581	R-HSA-156581	Methylation	3/870	14/10867	0.0958759	0.250585	0.174528	GSTO1/MTRR/TRMT112	3
R-HSA-3371568	R-HSA-3371568	Attenuation phase	3/870	14/10867	0.0958759	0.250585	0.174528	HSPA1B/HSP90AA1/HSP90AB1	3
R-HSA-418359	R-HSA-418359	Reduction of cytosolic Ca++ levels	3/870	14/10867	0.0958759	0.250585	0.174528	CALM3/CALM1/CALM2	3
R-HSA-877312	R-HSA-877312	Regulation of IFNG signaling	3/870	14/10867	0.0958759	0.250585	0.174528	PTPN1/PTPN11/SUMO1	3
R-HSA-8849471	R-HSA-8849471	PTK6 Regulates RHO GTPases, RAS GTPase and MAP kinases	3/870	14/10867	0.0958759	0.250585	0.174528	RAC1/DOCK1/NRAS	3
R-HSA-445355	R-HSA-445355	Smooth Muscle Contraction	6/870	40/10867	0.0966037	0.251495	0.175163	ITGA1/MYL9/CALM3/MYL6B/CALM1/CALM2	6
R-HSA-4420097	R-HSA-4420097	VEGFA-VEGFR2 Pathway	12/870	99/10867	0.096622	0.251495	0.175163	SHB/RAC1/PRKACA/MAPKAPK3/CALM3/DOCK1/NRAS/PRKACB/CALM1/HSP90AA1/CALM2/MAPKAP1	12
R-HSA-5693571	R-HSA-5693571	Nonhomologous End-Joining (NHEJ)	9/870	69/10867	0.098082	0.254771	0.177444	MDC1/RNF8/XRCC6/LIG4/NSD2/PRKDC/SUMO1/TDP1/BRCC3	9
R-HSA-112409	R-HSA-112409	RAF-independent MAPK1/3 activation	4/870	23/10867	0.107019	0.276849	0.192821	CDK1/IL6/DUSP6/PTPN11	4
R-HSA-8956321	R-HSA-8956321	Nucleotide salvage	4/870	23/10867	0.107019	0.276849	0.192821	TK1/DCK/ADK/DGUOK	4
R-HSA-381042	R-HSA-381042	PERK regulates gene expression	5/870	32/10867	0.108441	0.279954	0.194984	EXOSC2/EXOSC8/DIS3/EXOSC5/EXOSC3	5
R-HSA-112043	R-HSA-112043	PLC beta mediated events	7/870	51/10867	0.110191	0.283894	0.197728	PRKACA/CALM3/PRKAR2A/PRKACB/CALM1/CALM2/PRKAR1B	7
R-HSA-2559582	R-HSA-2559582	Senescence-Associated Secretory Phenotype (SASP)	13/870	112/10867	0.111498	0.286676	0.199666	UBE2C/ANAPC5/CDK2/IL6/UBB/H3C1/H3C2/H3C3/CDK6/H2AZ1/H2AZ2/CDC27/ANAPC4	13
R-HSA-2029482	R-HSA-2029482	Regulation of actin dynamics for phagocytic cup formation	8/870	61/10867	0.111991	0.287359	0.200141	CFL1/ACTR2/RAC1/DOCK1/HSP90AA1/HSP90AB1/GRB2/ARPC4	8
R-HSA-4419969	R-HSA-4419969	Depolymerisation of the Nuclear Lamina	3/870	15/10867	0.113024	0.288257	0.200767	LMNB1/TMPO/CDK1	3
R-HSA-5637810	R-HSA-5637810	Constitutive Signaling by EGFRvIII	3/870	15/10867	0.113024	0.288257	0.200767	NRAS/HSP90AA1/GRB2	3
R-HSA-5637812	R-HSA-5637812	Signaling by EGFRvIII in Cancer	3/870	15/10867	0.113024	0.288257	0.200767	NRAS/HSP90AA1/GRB2	3
R-HSA-196849	R-HSA-196849	Metabolism of water-soluble vitamins and cofactors	14/870	123/10867	0.114185	0.290631	0.20242	GSTO1/NT5E/MTHFD1/MTRR/RFK/DHFR/SLC5A6/SLC19A2/PCCB/PPCDC/CD320/MOCS2/TPK1/SLC25A19	14
R-HSA-2559585	R-HSA-2559585	Oncogene Induced Senescence	5/870	33/10867	0.119865	0.303866	0.211638	TFDP1/E2F1/E2F3/UBB/CDK6	5
R-HSA-2871809	R-HSA-2871809	FCERI mediated Ca+2 mobilization	5/870	33/10867	0.119865	0.303866	0.211638	CALM3/PPP3R1/CALM1/CALM2/GRB2	5
R-HSA-8986944	R-HSA-8986944	Transcriptional Regulation by MECP2	8/870	62/10867	0.120109	0.303877	0.211645	PRKACA/HDAC2/PTPN1/CALM3/CALM1/AURKB/CALM2/TBL1XR1	8
R-HSA-379716	R-HSA-379716	Cytosolic tRNA aminoacylation	4/870	24/10867	0.120723	0.304212	0.211879	VARS1/EEF1E1/FARSA/KARS1	4
R-HSA-429947	R-HSA-429947	Deadenylation of mRNA	4/870	24/10867	0.120723	0.304212	0.211879	CNOT1/EIF4A3/EIF4G1/PABPC1	4
R-HSA-5675221	R-HSA-5675221	Negative regulation of MAPK pathway	6/870	43/10867	0.125914	0.316034	0.220112	PAQR3/ARAF/NRAS/UBB/DUSP6/PEBP1	6
R-HSA-9646399	R-HSA-9646399	Aggrephagy	6/870	43/10867	0.125914	0.316034	0.220112	UBB/TUBB4B/VCP/HSP90AA1/TUBA1C/ARL13B	6
R-HSA-9710421	R-HSA-9710421	Defective pyroptosis	9/870	73/10867	0.127453	0.319263	0.222362	PRIM2/SUZ12/DNMT1/EZH2/H3C1/H3C2/H3C3/H2AZ1/H2AZ2	9
R-HSA-449147	R-HSA-449147	Signaling by Interleukins	44/870	462/10867	0.128072	0.32018	0.223	PSMD10/GSTO1/CFL1/PSMB9/PSMB3/PSMC4/PSMA7/PRKACA/PSMC6/BCL2/PSMA4/LMNB1/PSMD3/PSMB2/MAPKAPK3/TALDO1/HNRNPF/PSMD2/PSMC3/PSMD7/BIRC5/PSMD13/PSMD8/IL6/UBB/CHUK/DUSP6/H3C1/H3C2/H3C3/PSMD11/MAP2K3/IL1RAP/PSMC5/HSP90AA1/IL15RA/PTPN11/CCND1/CAPZA1/PSMD14/GRB2/TXLNA/RBX1/NKIRAS1	44
R-HSA-9013423	R-HSA-9013423	RAC3 GTPase cycle	11/870	94/10867	0.129957	0.32423	0.225821	ARHGDIB/TMPO/MCAM/RAC3/DOCK10/YKT6/DIAPH3/RACGAP1/AMIGO2/DEPDC1B/NHS	11
R-HSA-1295596	R-HSA-1295596	Spry regulation of FGF signaling	3/870	16/10867	0.13123	0.32423	0.225821	UBB/PTPN11/GRB2	3
R-HSA-1834941	R-HSA-1834941	STING mediated induction of host immune responses	3/870	16/10867	0.13123	0.32423	0.225821	CGAS/XRCC6/PRKDC	3
R-HSA-3229121	R-HSA-3229121	Glycogen storage diseases	3/870	16/10867	0.13123	0.32423	0.225821	SLC37A4/UBB/G6PC3	3
R-HSA-9665348	R-HSA-9665348	Signaling by ERBB2 ECD mutants	3/870	16/10867	0.13123	0.32423	0.225821	NRAS/HSP90AA1/GRB2	3
R-HSA-9703648	R-HSA-9703648	Signaling by FLT3 ITD and TKD mutants	3/870	16/10867	0.13123	0.32423	0.225821	NRAS/PTPN11/GRB2	3
R-HSA-1643713	R-HSA-1643713	Signaling by EGFR in Cancer	4/870	25/10867	0.135133	0.332073	0.231283	NRAS/UBB/HSP90AA1/GRB2	4
R-HSA-9006115	R-HSA-9006115	Signaling by NTRK2 (TRKB)	4/870	25/10867	0.135133	0.332073	0.231283	RAC1/NRAS/PTPN11/GRB2	4
R-HSA-2299718	R-HSA-2299718	Condensation of Prophase Chromosomes	9/870	74/10867	0.135454	0.332073	0.231283	SMC2/CDK1/SMC4/H3C1/H3C2/H3C3/H2AZ1/H2AZ2/NCAPG2	9
R-HSA-9013408	R-HSA-9013408	RHOG GTPase cycle	9/870	74/10867	0.135454	0.332073	0.231283	ARHGDIB/VAPB/DOCK1/TMPO/ARHGDIA/MCAM/YKT6/DIAPH3/DEPDC1B	9
R-HSA-8848021	R-HSA-8848021	Signaling by PTK6	7/870	54/10867	0.137872	0.336694	0.234502	RAC1/PTPN1/DOCK1/CDK2/NRAS/UBB/CCND1	7
R-HSA-9006927	R-HSA-9006927	Signaling by Non-Receptor Tyrosine Kinases	7/870	54/10867	0.137872	0.336694	0.234502	RAC1/PTPN1/DOCK1/CDK2/NRAS/UBB/CCND1	7
R-HSA-77387	R-HSA-77387	Insulin receptor recycling	4/870	26/10867	0.150201	0.365111	0.254294	ATP6V0A2/ATP6V0B/ATP6V1D/ATP6V0E2	4
R-HSA-1810476	R-HSA-1810476	RIP-mediated NFkB activation via ZBP1	3/870	17/10867	0.150374	0.365111	0.254294	DHX9/CHUK/NKIRAS1	3
R-HSA-70221	R-HSA-70221	Glycogen breakdown (glycogenolysis)	3/870	17/10867	0.150374	0.365111	0.254294	CALM3/CALM1/CALM2	3
R-HSA-194138	R-HSA-194138	Signaling by VEGF	12/870	108/10867	0.154129	0.373512	0.260145	SHB/RAC1/PRKACA/MAPKAPK3/CALM3/DOCK1/NRAS/PRKACB/CALM1/HSP90AA1/CALM2/MAPKAP1	12
R-HSA-9609507	R-HSA-9609507	Protein localization	17/870	163/10867	0.157346	0.380579	0.265067	ABCD3/TIMM10/TIMM8A/PEX3/SLC25A4/NDUFB8/SGTA/TOMM40/UBB/ATP5MC1/GRPEL1/TIMM50/CMC2/TIMM23/UBL4A/GDAP1/TYSND1	17
R-HSA-112040	R-HSA-112040	G-protein mediated events	7/870	56/10867	0.158027	0.380769	0.2652	PRKACA/CALM3/PRKAR2A/PRKACB/CALM1/CALM2/PRKAR1B	7
R-HSA-2151201	R-HSA-2151201	Transcriptional activation of mitochondrial biogenesis	7/870	56/10867	0.158027	0.380769	0.2652	TFAM/CALM3/PPRC1/CALM1/CALM2/TWNK/TBL1XR1	7
R-HSA-1660662	R-HSA-1660662	Glycosphingolipid metabolism	6/870	46/10867	0.159005	0.382398	0.266334	HEXB/NEU3/GLB1L/B3GALNT1/CERK/UGCG	6
R-HSA-9013404	R-HSA-9013404	RAC2 GTPase cycle	10/870	88/10867	0.164713	0.395374	0.275372	VAPB/DOCK1/TMPO/ARHGDIA/MCAM/DOCK10/DIAPH3/RACGAP1/DEPDC1B/NHS	10
R-HSA-76066	R-HSA-76066	RNA Polymerase III Transcription Initiation From Type 2 Promoter	4/870	27/10867	0.165873	0.397405	0.276786	POLR3F/POLR2K/POLR2L/POLR2E	4
R-HSA-210993	R-HSA-210993	Tie2 Signaling	3/870	18/10867	0.170337	0.405367	0.282332	NRAS/PTPN11/GRB2	3
R-HSA-74259	R-HSA-74259	Purine catabolism	3/870	18/10867	0.170337	0.405367	0.282332	NT5E/NUDT1/NUDT15	3
R-HSA-2514859	R-HSA-2514859	Inactivation, recovery and regulation of the phototransduction cascade	5/870	37/10867	0.170677	0.405367	0.282332	CAMKMT/CALM3/CNGA1/CALM1/CALM2	5
R-HSA-5689901	R-HSA-5689901	Metalloprotease DUBs	5/870	37/10867	0.170677	0.405367	0.282332	UBB/NLRP3/PSMD14/BRCC3/STAMBPL1	5
R-HSA-9020591	R-HSA-9020591	Interleukin-12 signaling	6/870	47/10867	0.170799	0.405367	0.282332	GSTO1/CFL1/LMNB1/TALDO1/HNRNPF/CAPZA1	6
R-HSA-9670095	R-HSA-9670095	Inhibition of DNA recombination at telomere	8/870	68/10867	0.174938	0.414413	0.288632	TERF2/POLR2K/POLR2L/POLR2G/ACD/POLR2E/H2AZ1/H2AZ2	8
R-HSA-9616222	R-HSA-9616222	Transcriptional regulation of granulopoiesis	10/870	90/10867	0.181867	0.428163	0.298209	DEK/TFDP1/E2F1/CBFB/CDK2/H3C1/H3C2/H3C3/H2AZ1/H2AZ2	10
R-HSA-76061	R-HSA-76061	RNA Polymerase III Transcription Initiation From Type 1 Promoter	4/870	28/10867	0.182096	0.428163	0.298209	POLR3F/POLR2K/POLR2L/POLR2E	4
R-HSA-76071	R-HSA-76071	RNA Polymerase III Transcription Initiation From Type 3 Promoter	4/870	28/10867	0.182096	0.428163	0.298209	POLR3F/POLR2K/POLR2L/POLR2E	4
R-HSA-9682385	R-HSA-9682385	FLT3 signaling in disease	4/870	28/10867	0.182096	0.428163	0.298209	NRAS/UBB/PTPN11/GRB2	4
R-HSA-2514856	R-HSA-2514856	The phototransduction cascade	5/870	38/10867	0.184517	0.433049	0.301612	CAMKMT/CALM3/CNGA1/CALM1/CALM2	5
R-HSA-196854	R-HSA-196854	Metabolism of vitamins and cofactors	19/870	190/10867	0.185162	0.433759	0.302107	GSTO1/NT5E/MTHFD1/MTRR/RFK/DHFR/CALM3/SLC5A6/CALM1/HSP90AA1/CALM2/SLC19A2/PCCB/PPCDC/RDH11/CD320/MOCS2/TPK1/SLC25A19	19
R-HSA-159740	R-HSA-159740	Gamma-carboxylation of protein precursors	2/870	10/10867	0.188053	0.436489	0.304008	GAS6/GGCX	2
R-HSA-2465910	R-HSA-2465910	MASTL Facilitates Mitotic Progression	2/870	10/10867	0.188053	0.436489	0.304008	CDK1/MASTL	2
R-HSA-8853334	R-HSA-8853334	Signaling by FGFR3 fusions in cancer	2/870	10/10867	0.188053	0.436489	0.304008	NRAS/GRB2	2
R-HSA-9701898	R-HSA-9701898	STAT3 nuclear events downstream of ALK signaling	2/870	10/10867	0.188053	0.436489	0.304008	HDAC2/CD274	2
R-HSA-9702518	R-HSA-9702518	STAT5 activation downstream of FLT3 ITD mutants	2/870	10/10867	0.188053	0.436489	0.304008	PTPN11/GRB2	2
R-HSA-8856828	R-HSA-8856828	Clathrin-mediated endocytosis	15/870	146/10867	0.190746	0.44171	0.307644	ACTR2/NEDD8/AP2S1/COPS6/COPS3/UBB/COPS7A/ADRB2/VAMP4/GRB2/COPS7B/ARPC4/GPS1/EPS15L1/UBQLN1	15
R-HSA-6804760	R-HSA-6804760	Regulation of TP53 Activity through Methylation	3/870	19/10867	0.191	0.44171	0.307644	PRMT5/UBB/TTC5	3
R-HSA-9679191	R-HSA-9679191	Potential therapeutics for SARS	9/870	81/10867	0.198219	0.457272	0.318483	HDAC2/AP2S1/SAP30/MTA2/HSP90AA1/TUBB/HSP90AB1/BRMS1/GATAD2A	9
R-HSA-442742	R-HSA-442742	CREB1 phosphorylation through NMDA receptor-mediated activation of RAS signaling	4/870	29/10867	0.198814	0.457272	0.318483	CALM3/NRAS/CALM1/CALM2	4
R-HSA-8982491	R-HSA-8982491	Glycogen metabolism	4/870	29/10867	0.198814	0.457272	0.318483	CALM3/UBB/CALM1/CALM2	4
R-HSA-177929	R-HSA-177929	Signaling by EGFR	6/870	50/10867	0.208199	0.477123	0.332308	NRAS/UBB/PTPN11/SPRY1/GRB2/EPS15L1	6
R-HSA-3214842	R-HSA-3214842	HDMs demethylate histones	6/870	50/10867	0.208199	0.477123	0.332308	RIOX2/H3C1/H3C2/H3C3/KDM4D/KDM2B	6
R-HSA-167044	R-HSA-167044	Signalling to RAS	3/870	20/10867	0.212249	0.480276	0.334505	MAPKAPK3/NRAS/GRB2	3
R-HSA-3232118	R-HSA-3232118	SUMOylation of transcription factors	3/870	20/10867	0.212249	0.480276	0.334505	SUMO3/SUMO2/SUMO1	3
R-HSA-5625900	R-HSA-5625900	RHO GTPases activate CIT	3/870	20/10867	0.212249	0.480276	0.334505	RAC1/MYL9/KIF14	3
R-HSA-5654706	R-HSA-5654706	FRS-mediated FGFR3 signaling	3/870	20/10867	0.212249	0.480276	0.334505	NRAS/PTPN11/GRB2	3
R-HSA-6804115	R-HSA-6804115	TP53 regulates transcription of additional cell cycle genes whose exact role in the p53 pathway remain uncertain	3/870	20/10867	0.212249	0.480276	0.334505	CNOT1/CDC25C/PLK2	3
R-HSA-9603798	R-HSA-9603798	Class I peroxisomal membrane protein import	3/870	20/10867	0.212249	0.480276	0.334505	ABCD3/PEX3/GDAP1	3
R-HSA-9671555	R-HSA-9671555	Signaling by PDGFR in disease	3/870	20/10867	0.212249	0.480276	0.334505	NRAS/GRB2/FIP1L1	3
R-HSA-114452	R-HSA-114452	Activation of BH3-only proteins	4/870	30/10867	0.215971	0.480276	0.334505	BCL2/TFDP1/E2F1/PPP3R1	4
R-HSA-4090294	R-HSA-4090294	SUMOylation of intracellular receptors	4/870	30/10867	0.215971	0.480276	0.334505	SUMO3/NR2C1/SUMO2/SUMO1	4
R-HSA-418360	R-HSA-418360	Platelet calcium homeostasis	4/870	30/10867	0.215971	0.480276	0.334505	CALM3/P2RX5/CALM1/CALM2	4
R-HSA-499943	R-HSA-499943	Interconversion of nucleotide di- and triphosphates	4/870	30/10867	0.215971	0.480276	0.334505	TYMS/CMPK1/AK6/RRM2	4
R-HSA-6804758	R-HSA-6804758	Regulation of TP53 Activity through Acetylation	4/870	30/10867	0.215971	0.480276	0.334505	HDAC2/PIN1/MTA2/GATAD2A	4
R-HSA-1059683	R-HSA-1059683	Interleukin-6 signaling	2/870	11/10867	0.218307	0.480276	0.334505	IL6/PTPN11	2
R-HSA-159854	R-HSA-159854	Gamma-carboxylation, transport, and amino-terminal cleavage of proteins	2/870	11/10867	0.218307	0.480276	0.334505	GAS6/GGCX	2
R-HSA-196780	R-HSA-196780	Biotin transport and metabolism	2/870	11/10867	0.218307	0.480276	0.334505	SLC5A6/PCCB	2
R-HSA-2468052	R-HSA-2468052	Establishment of Sister Chromatid Cohesion	2/870	11/10867	0.218307	0.480276	0.334505	RAD21/CDCA5	2
R-HSA-4755510	R-HSA-4755510	SUMOylation of immune response proteins	2/870	11/10867	0.218307	0.480276	0.334505	SUMO3/SUMO1	2
R-HSA-5625970	R-HSA-5625970	RHO GTPases activate KTN1	2/870	11/10867	0.218307	0.480276	0.334505	RAC1/KIF5B	2
R-HSA-5655291	R-HSA-5655291	Signaling by FGFR4 in disease	2/870	11/10867	0.218307	0.480276	0.334505	NRAS/GRB2	2
R-HSA-73614	R-HSA-73614	Pyrimidine salvage	2/870	11/10867	0.218307	0.480276	0.334505	TK1/DCK	2
R-HSA-8851805	R-HSA-8851805	MET activates RAS signaling	2/870	11/10867	0.218307	0.480276	0.334505	NRAS/GRB2	2
R-HSA-8875555	R-HSA-8875555	MET activates RAP1 and RAC1	2/870	11/10867	0.218307	0.480276	0.334505	RAC1/GRB2	2
R-HSA-9708530	R-HSA-9708530	Regulation of BACH1 activity	2/870	11/10867	0.218307	0.480276	0.334505	UBB/RBX1	2
R-HSA-9013149	R-HSA-9013149	RAC1 GTPase cycle	18/870	185/10867	0.225971	0.496274	0.345647	ALS2/ARHGDIB/SPATA13/RAC1/IQGAP3/SYDE2/DOCK1/TMPO/ARHGDIA/MCAM/DOCK10/YKT6/ECT2/DIAPH3/RACGAP1/AMIGO2/DEPDC1B/NHS	18
R-HSA-1592230	R-HSA-1592230	Mitochondrial biogenesis	10/870	95/10867	0.228038	0.498702	0.347338	TFAM/CALM3/PPRC1/TMEM11/ATP5MC1/CALM1/CALM2/ATP5PB/TWNK/TBL1XR1	10
R-HSA-74158	R-HSA-74158	RNA Polymerase III Transcription	5/870	41/10867	0.22826	0.498702	0.347338	POLR3F/POLR2K/POLR2L/SSB/POLR2E	5
R-HSA-749476	R-HSA-749476	RNA Polymerase III Abortive And Retractive Initiation	5/870	41/10867	0.22826	0.498702	0.347338	POLR3F/POLR2K/POLR2L/SSB/POLR2E	5
R-HSA-182971	R-HSA-182971	EGFR downregulation	4/870	31/10867	0.233511	0.505075	0.351777	UBB/SPRY1/GRB2/EPS15L1	4
R-HSA-5654687	R-HSA-5654687	Downstream signaling of activated FGFR1	4/870	31/10867	0.233511	0.505075	0.351777	FLRT2/NRAS/PTPN11/GRB2	4
R-HSA-917977	R-HSA-917977	Transferrin endocytosis and recycling	4/870	31/10867	0.233511	0.505075	0.351777	ATP6V0A2/ATP6V0B/ATP6V1D/ATP6V0E2	4
R-HSA-1606322	R-HSA-1606322	ZBP1(DAI) mediated induction of type I IFNs	3/870	21/10867	0.233972	0.505075	0.351777	DHX9/CHUK/NKIRAS1	3
R-HSA-5621575	R-HSA-5621575	CD209 (DC-SIGN) signaling	3/870	21/10867	0.233972	0.505075	0.351777	PRKACA/NRAS/PRKACB	3
R-HSA-622312	R-HSA-622312	Inflammasomes	3/870	21/10867	0.233972	0.505075	0.351777	BCL2/NLRP3/HSP90AB1	3
R-HSA-6807004	R-HSA-6807004	Negative regulation of MET activity	3/870	21/10867	0.233972	0.505075	0.351777	PTPN1/UBB/GRB2	3
R-HSA-5668914	R-HSA-5668914	Diseases of metabolism	23/870	245/10867	0.240706	0.518727	0.361285	GALE/SLC37A4/THBS1/MTRR/MPI/HEXB/DPM1/TALDO1/EXT1/SGSH/ALG8/B3GAT3/UBB/DPM2/ADAMTS3/PCCB/RPIA/C1GALT1C1/CD320/DHDDS/DCXR/G6PC3/ALG1	23
R-HSA-163841	R-HSA-163841	Gamma carboxylation, hypusine formation and arylsulfatase activation	5/870	42/10867	0.24347	0.521133	0.362961	GAS6/DPH2/GGCX/DOHH/EIF5A2	5
R-HSA-379724	R-HSA-379724	tRNA Aminoacylation	5/870	42/10867	0.24347	0.521133	0.362961	VARS1/EEF1E1/FARSA/KARS1/LARS2	5
R-HSA-8955332	R-HSA-8955332	Carboxyterminal post-translational modifications of tubulin	5/870	42/10867	0.24347	0.521133	0.362961	TTLL11/VASH2/TUBB4B/TUBA1C/TPGS2	5
R-HSA-9696273	R-HSA-9696273	RND1 GTPase cycle	5/870	42/10867	0.24347	0.521133	0.362961	PKP4/ANKRD26/KIF14/STIP1/DEPDC1B	5
R-HSA-446203	R-HSA-446203	Asparagine N-linked glycosylation	28/870	304/10867	0.244089	0.521575	0.363269	SEC23IP/KDELR3/MPI/DPM1/RAD23B/ACTR1A/ALG8/UBB/FUCA1/B4GALT6/NEU3/TUBB4B/DPM2/VCP/TUBA1C/CAPZA1/TRAPPC4/PPP6R3/YKT6/TRAPPC2L/DHDDS/ST6GALNAC4/DOLPP1/GMPPB/GNPNAT1/SEC22B/SEC22A/ALG1	28
R-HSA-8936459	R-HSA-8936459	RUNX1 regulates genes involved in megakaryocyte differentiation and platelet function	10/870	97/10867	0.247664	0.52482	0.365529	PRMT1/THBS1/MYL9/CBFB/H3C1/H3C2/H3C3/H2AZ1/H2AZ2/WDR5	10
R-HSA-8939211	R-HSA-8939211	ESR-mediated signaling	21/870	223/10867	0.248596	0.52482	0.365529	PRMT1/BCL2/POLR2K/CALM3/POLR2L/POLR2G/RAD21/CBFB/NRAS/GTF2F2/H3C1/H3C2/H3C3/CALM1/HSP90AA1/CCND1/CALM2/POLR2E/HSP90AB1/H2AZ1/H2AZ2	21
R-HSA-389359	R-HSA-389359	CD28 dependent Vav1 pathway	2/870	12/10867	0.248927	0.52482	0.365529	RAC1/GRB2	2
R-HSA-73817	R-HSA-73817	Purine ribonucleoside monophosphate biosynthesis	2/870	12/10867	0.248927	0.52482	0.365529	ATIC/PFAS	2
R-HSA-83936	R-HSA-83936	Transport of nucleosides and free purine and pyrimidine bases across the plasma membrane	2/870	12/10867	0.248927	0.52482	0.365529	SLC25A4/SLC25A5	2
R-HSA-9634600	R-HSA-9634600	Regulation of glycolysis by fructose 2,6-bisphosphate metabolism	2/870	12/10867	0.248927	0.52482	0.365529	PRKACA/PRKACB	2
R-HSA-9673767	R-HSA-9673767	Signaling by PDGFRA transmembrane, juxtamembrane and kinase domain mutants	2/870	12/10867	0.248927	0.52482	0.365529	NRAS/GRB2	2
R-HSA-9673770	R-HSA-9673770	Signaling by PDGFRA extracellular domain mutants	2/870	12/10867	0.248927	0.52482	0.365529	NRAS/GRB2	2
R-HSA-2173789	R-HSA-2173789	TGF-beta receptor signaling activates SMADs	4/870	32/10867	0.251378	0.527351	0.367292	NEDD8/UBE2M/UBB/SMURF2	4
R-HSA-2173796	R-HSA-2173796	SMAD2/SMAD3:SMAD4 heterotrimer regulates transcription	4/870	32/10867	0.251378	0.527351	0.367292	RBL1/TFDP1/UBB/TGIF2	4
R-HSA-983695	R-HSA-983695	Antigen activates B Cell Receptor (BCR) leading to generation of second messengers	4/870	32/10867	0.251378	0.527351	0.367292	CALM3/CALM1/CALM2/GRB2	4
R-HSA-3296482	R-HSA-3296482	Defects in vitamin and cofactor metabolism	3/870	22/10867	0.256062	0.531885	0.370449	MTRR/PCCB/CD320	3
R-HSA-438066	R-HSA-438066	Unblocking of NMDA receptors, glutamate binding and activation	3/870	22/10867	0.256062	0.531885	0.370449	CALM3/CALM1/CALM2	3
R-HSA-5654712	R-HSA-5654712	FRS-mediated FGFR4 signaling	3/870	22/10867	0.256062	0.531885	0.370449	NRAS/PTPN11/GRB2	3
R-HSA-8862803	R-HSA-8862803	Deregulated CDK5 triggers multiple neurodegenerative pathways in Alzheimer's disease models	3/870	22/10867	0.256062	0.531885	0.370449	CDC25A/LMNB1/CDC25C	3
R-HSA-8863678	R-HSA-8863678	Neurodegenerative Diseases	3/870	22/10867	0.256062	0.531885	0.370449	CDC25A/LMNB1/CDC25C	3
R-HSA-9665686	R-HSA-9665686	Signaling by ERBB2 TMD/JMD mutants	3/870	22/10867	0.256062	0.531885	0.370449	NRAS/HSP90AA1/GRB2	3
R-HSA-1433557	R-HSA-1433557	Signaling by SCF-KIT	5/870	43/10867	0.258938	0.535223	0.372774	RAC1/CHEK1/NRAS/PTPN11/GRB2	5
R-HSA-9656223	R-HSA-9656223	Signaling by RAF1 mutants	5/870	43/10867	0.258938	0.535223	0.372774	ARAF/CALM3/NRAS/CALM1/CALM2	5
R-HSA-9696270	R-HSA-9696270	RND2 GTPase cycle	5/870	43/10867	0.258938	0.535223	0.372774	PKP4/ANKRD26/KIF14/NUDC/DEPDC1B	5
R-HSA-5617472	R-HSA-5617472	Activation of anterior HOX genes in hindbrain development during early embryogenesis	12/870	121/10867	0.261184	0.538107	0.374783	SUZ12/POLR2K/POLR2L/POLR2G/EZH2/H3C1/H3C2/H3C3/POLR2E/H2AZ1/H2AZ2/WDR5	12
R-HSA-5619507	R-HSA-5619507	Activation of HOX genes during differentiation	12/870	121/10867	0.261184	0.538107	0.374783	SUZ12/POLR2K/POLR2L/POLR2G/EZH2/H3C1/H3C2/H3C3/POLR2E/H2AZ1/H2AZ2/WDR5	12
R-HSA-427389	R-HSA-427389	ERCC6 (CSB) and EHMT2 (G9a) positively regulate rRNA expression	8/870	76/10867	0.261701	0.538296	0.374915	HDAC2/MTA2/H3C1/H3C2/H3C3/H2AZ1/H2AZ2/GATAD2A	8
R-HSA-163359	R-HSA-163359	Glucagon signaling in metabolic regulation	4/870	33/10867	0.269517	0.553473	0.385485	PRKACA/PRKAR2A/PRKACB/PRKAR1B	4
R-HSA-9009391	R-HSA-9009391	Extra-nuclear estrogen signaling	8/870	77/10867	0.273382	0.560499	0.390378	PRMT1/BCL2/CALM3/NRAS/CALM1/HSP90AA1/CCND1/CALM2	8
R-HSA-2173793	R-HSA-2173793	Transcriptional activity of SMAD2/SMAD3:SMAD4 heterotrimer	5/870	44/10867	0.274629	0.560647	0.390482	RBL1/TFDP1/UBB/SMURF2/TGIF2	5
R-HSA-2173795	R-HSA-2173795	Downregulation of SMAD2/3:SMAD4 transcriptional activity	3/870	23/10867	0.278418	0.560647	0.390482	UBB/SMURF2/TGIF2	3
R-HSA-5654693	R-HSA-5654693	FRS-mediated FGFR1 signaling	3/870	23/10867	0.278418	0.560647	0.390482	NRAS/PTPN11/GRB2	3
R-HSA-9637690	R-HSA-9637690	Response of Mtb to phagocytosis	3/870	23/10867	0.278418	0.560647	0.390482	PGK1/UBB/KPNB1	3
R-HSA-1237044	R-HSA-1237044	Erythrocytes take up carbon dioxide and release oxygen	2/870	13/10867	0.279659	0.560647	0.390482	CYB5R4/CYB5RL	2
R-HSA-140342	R-HSA-140342	Apoptosis induced DNA fragmentation	2/870	13/10867	0.279659	0.560647	0.390482	HMGB2/KPNB1	2
R-HSA-1480926	R-HSA-1480926	O2/CO2 exchange in erythrocytes	2/870	13/10867	0.279659	0.560647	0.390482	CYB5R4/CYB5RL	2
R-HSA-171007	R-HSA-171007	p38MAPK events	2/870	13/10867	0.279659	0.560647	0.390482	MAPKAPK3/NRAS	2
R-HSA-179812	R-HSA-179812	GRB2 events in EGFR signaling	2/870	13/10867	0.279659	0.560647	0.390482	NRAS/GRB2	2
R-HSA-2022857	R-HSA-2022857	Keratan sulfate degradation	2/870	13/10867	0.279659	0.560647	0.390482	HEXB/GLB1L	2
R-HSA-3270619	R-HSA-3270619	IRF3-mediated induction of type I IFN	2/870	13/10867	0.279659	0.560647	0.390482	XRCC6/PRKDC	2
R-HSA-68884	R-HSA-68884	Mitotic Telophase/Cytokinesis	2/870	13/10867	0.279659	0.560647	0.390482	KIF23/RAD21	2
R-HSA-75205	R-HSA-75205	Dissolution of Fibrin Clot	2/870	13/10867	0.279659	0.560647	0.390482	PLAU/PLAUR	2
R-HSA-9637687	R-HSA-9637687	Suppression of phagosomal maturation	2/870	13/10867	0.279659	0.560647	0.390482	UBB/KPNB1	2
R-HSA-70263	R-HSA-70263	Gluconeogenesis	4/870	34/10867	0.287876	0.575708	0.400972	PGK1/SLC37A4/GOT2/G6PC3	4
R-HSA-1650814	R-HSA-1650814	Collagen biosynthesis and modifying enzymes	7/870	67/10867	0.288082	0.575708	0.400972	SERPINH1/COL4A2/COL4A1/ADAMTS3/COL8A1/COLGALT1/PCOLCE2	7
R-HSA-8852135	R-HSA-8852135	Protein ubiquitination	8/870	79/10867	0.297153	0.5929	0.412945	UBA6/UBE2C/CTR9/HLTF/UBB/VCP/PRKDC/RAD18	8
R-HSA-163560	R-HSA-163560	Triglyceride catabolism	3/870	24/10867	0.300946	0.595074	0.41446	PRKACA/PRKACB/FABP6	3
R-HSA-3371571	R-HSA-3371571	HSF1-dependent transactivation	3/870	24/10867	0.300946	0.595074	0.41446	HSPA1B/HSP90AA1/HSP90AB1	3
R-HSA-450302	R-HSA-450302	activated TAK1 mediates p38 MAPK activation	3/870	24/10867	0.300946	0.595074	0.41446	MAPKAPK3/UBB/MAP2K3	3
R-HSA-9620244	R-HSA-9620244	Long-term potentiation	3/870	24/10867	0.300946	0.595074	0.41446	CALM3/CALM1/CALM2	3
R-HSA-204005	R-HSA-204005	COPII-mediated vesicle transport	7/870	68/10867	0.301065	0.595074	0.41446	SEC23IP/TRAPPC4/PPP6R3/YKT6/TRAPPC2L/SEC22B/SEC22A	7
R-HSA-427359	R-HSA-427359	SIRT1 negatively regulates rRNA expression	7/870	68/10867	0.301065	0.595074	0.41446	H3C1/H3C2/H3C3/TAF1A/H2AZ1/H2AZ2/SUV39H1	7
R-HSA-71291	R-HSA-71291	Metabolism of amino acids and derivatives	33/870	374/10867	0.303301	0.598557	0.416886	PSMD10/PSMB9/PSMB3/PSMC4/PSMA7/EEF1E1/PSMC6/MTRR/PSMA4/PSMD3/PSMB2/KARS1/FAH/ALDH6A1/IVD/PSMD2/GCDH/PSMC3/GOT2/ODC1/PSMD7/PSMD13/PSMD8/PSMD11/PSMC5/ALDH7A1/PSMD14/AASS/SLC25A15/AADAT/PYCR2/SDSL/SLC36A4	33
R-HSA-447115	R-HSA-447115	Interleukin-12 family signaling	6/870	57/10867	0.304378	0.598816	0.417066	GSTO1/CFL1/LMNB1/TALDO1/HNRNPF/CAPZA1	6
R-HSA-6799198	R-HSA-6799198	Complex I biogenesis	6/870	57/10867	0.304378	0.598816	0.417066	TMEM126B/NDUFS8/NDUFB8/NDUFB6/NDUFAF3/NDUFA3	6
R-HSA-2559586	R-HSA-2559586	DNA Damage/Telomere Stress Induced Senescence	8/870	80/10867	0.309217	0.59926	0.417375	TERF2/HMGA2/LMNB1/CCNE2/CDK2/ACD/H2AZ1/H2AZ2	8
R-HSA-611105	R-HSA-611105	Respiratory electron transport	10/870	103/10867	0.309641	0.59926	0.417375	TMEM126B/SURF1/NDUFS8/COX11/NDUFB8/NDUFB6/NDUFAF3/NDUFA3/COQ10B/SCO1	10
R-HSA-1250347	R-HSA-1250347	SHC1 events in ERBB4 signaling	2/870	14/10867	0.310289	0.59926	0.417375	NRAS/GRB2	2
R-HSA-162658	R-HSA-162658	Golgi Cisternae Pericentriolar Stack Reorganization	2/870	14/10867	0.310289	0.59926	0.417375	CCNB2/CDK1	2
R-HSA-180336	R-HSA-180336	SHC1 events in EGFR signaling	2/870	14/10867	0.310289	0.59926	0.417375	NRAS/GRB2	2
R-HSA-189451	R-HSA-189451	Heme biosynthesis	2/870	14/10867	0.310289	0.59926	0.417375	UROD/ALAD	2
R-HSA-3296469	R-HSA-3296469	Defects in cobalamin (B12) metabolism	2/870	14/10867	0.310289	0.59926	0.417375	MTRR/CD320	2
R-HSA-418885	R-HSA-418885	DCC mediated attractive signaling	2/870	14/10867	0.310289	0.59926	0.417375	RAC1/DOCK1	2
R-HSA-71240	R-HSA-71240	Tryptophan catabolism	2/870	14/10867	0.310289	0.59926	0.417375	AADAT/SLC36A4	2
R-HSA-8964539	R-HSA-8964539	Glutamate and glutamine metabolism	2/870	14/10867	0.310289	0.59926	0.417375	GOT2/PYCR2	2
R-HSA-8983432	R-HSA-8983432	Interleukin-15 signaling	2/870	14/10867	0.310289	0.59926	0.417375	IL15RA/GRB2	2
R-HSA-9027284	R-HSA-9027284	Erythropoietin activates RAS	2/870	14/10867	0.310289	0.59926	0.417375	NRAS/GRB2	2
R-HSA-163200	R-HSA-163200	Respiratory electron transport, ATP synthesis by chemiosmotic coupling, and heat production by uncoupling proteins.	12/870	127/10867	0.317613	0.612471	0.426576	TMEM126B/SURF1/NDUFS8/COX11/NDUFB8/NDUFB6/ATP5MC1/NDUFAF3/ATP5PB/NDUFA3/COQ10B/SCO1	12
R-HSA-186797	R-HSA-186797	Signaling by PDGF	6/870	58/10867	0.318795	0.613814	0.427512	THBS1/NRAS/PTPN11/COL4A2/COL4A1/GRB2	6
R-HSA-9663891	R-HSA-9663891	Selective autophagy	8/870	81/10867	0.321381	0.616463	0.429357	CSNK2A1/TOMM40/UBB/TUBB4B/VCP/HSP90AA1/TUBA1C/ARL13B	8
R-HSA-9679506	R-HSA-9679506	SARS-CoV Infections	14/870	151/10867	0.322925	0.616463	0.429357	PRMT1/HDAC2/AP2S1/SAP30/MTA2/UBB/VCP/HSP90AA1/SUMO1/TUBB/HSP90AB1/BRMS1/GATAD2A/ST6GALNAC4	14
R-HSA-5654700	R-HSA-5654700	FRS-mediated FGFR2 signaling	3/870	25/10867	0.323556	0.616463	0.429357	NRAS/PTPN11/GRB2	3
R-HSA-5654708	R-HSA-5654708	Downstream signaling of activated FGFR3	3/870	25/10867	0.323556	0.616463	0.429357	NRAS/PTPN11/GRB2	3
R-HSA-933542	R-HSA-933542	TRAF6 mediated NF-kB activation	3/870	25/10867	0.323556	0.616463	0.429357	TRAF2/CHUK/NKIRAS1	3
R-HSA-9664565	R-HSA-9664565	Signaling by ERBB2 KD Mutants	3/870	25/10867	0.323556	0.616463	0.429357	NRAS/HSP90AA1/GRB2	3
R-HSA-1222556	R-HSA-1222556	ROS and RNS production in phagocytes	4/870	36/10867	0.325044	0.616463	0.429357	ATP6V0A2/ATP6V0B/ATP6V1D/ATP6V0E2	4
R-HSA-5663213	R-HSA-5663213	RHO GTPases Activate WASPs and WAVEs	4/870	36/10867	0.325044	0.616463	0.429357	ACTR2/RAC1/GRB2/ARPC4	4
R-HSA-76046	R-HSA-76046	RNA Polymerase III Transcription Initiation	4/870	36/10867	0.325044	0.616463	0.429357	POLR3F/POLR2K/POLR2L/POLR2E	4
R-HSA-8956319	R-HSA-8956319	Nucleobase catabolism	4/870	36/10867	0.325044	0.616463	0.429357	NT5E/SAMHD1/NUDT1/NUDT15	4
R-HSA-1912408	R-HSA-1912408	Pre-NOTCH Transcription and Translation	9/870	93/10867	0.326855	0.618969	0.431102	TFDP1/E2F1/E2F3/H3C1/H3C2/H3C3/CCND1/H2AZ1/H2AZ2	9
R-HSA-9013026	R-HSA-9013026	RHOB GTPase cycle	7/870	70/10867	0.327371	0.619019	0.431137	ANLN/IQGAP3/MCAM/ECT2/DIAPH3/RACGAP1/DEPDC1B	7
R-HSA-8866654	R-HSA-8866654	E3 ubiquitin ligases ubiquitinate target proteins	6/870	59/10867	0.333311	0.62931	0.438305	CTR9/HLTF/UBB/VCP/PRKDC/RAD18	6
R-HSA-114608	R-HSA-114608	Platelet degranulation	12/870	129/10867	0.337061	0.633686	0.441352	ABCC4/CFL1/GAS6/THBS1/CALM3/QSOX1/CALU/PHACTR2/PFN1/ACTN1/CALM1/CALM2	12
R-HSA-3214815	R-HSA-3214815	HDACs deacetylate histones	9/870	94/10867	0.338332	0.633686	0.441352	HDAC2/SAP30/MTA2/H3C1/H3C2/H3C3/BRMS1/GATAD2A/TBL1XR1	9
R-HSA-111447	R-HSA-111447	Activation of BAD and translocation to mitochondria	2/870	15/10867	0.340637	0.633686	0.441352	BCL2/PPP3R1	2
R-HSA-1170546	R-HSA-1170546	Prolactin receptor signaling	2/870	15/10867	0.340637	0.633686	0.441352	PTPN11/RBX1	2
R-HSA-2162123	R-HSA-2162123	Synthesis of Prostaglandins (PG) and Thromboxanes (TX)	2/870	15/10867	0.340637	0.633686	0.441352	PTGES2/PTGR2	2
R-HSA-2214320	R-HSA-2214320	Anchoring fibril formation	2/870	15/10867	0.340637	0.633686	0.441352	COL4A2/COL4A1	2
R-HSA-8875360	R-HSA-8875360	InlB-mediated entry of Listeria monocytogenes into host cell	2/870	15/10867	0.340637	0.633686	0.441352	UBB/GRB2	2
R-HSA-937039	R-HSA-937039	IRAK1 recruits IKK complex	2/870	15/10867	0.340637	0.633686	0.441352	UBB/CHUK	2
R-HSA-9694631	R-HSA-9694631	Maturation of nucleoprotein	2/870	15/10867	0.340637	0.633686	0.441352	PRMT1/SUMO1	2
R-HSA-975144	R-HSA-975144	IRAK1 recruits IKK complex upon TLR7/8 or 9 stimulation	2/870	15/10867	0.340637	0.633686	0.441352	UBB/CHUK	2
R-HSA-1227990	R-HSA-1227990	Signaling by ERBB2 in Cancer	3/870	26/10867	0.346168	0.641146	0.446548	NRAS/HSP90AA1/GRB2	3
R-HSA-9660826	R-HSA-9660826	Purinergic signaling in leishmaniasis infection	3/870	26/10867	0.346168	0.641146	0.446548	NT5E/NLRP3/HSP90AB1	3
R-HSA-9664424	R-HSA-9664424	Cell recruitment (pro-inflammatory response)	3/870	26/10867	0.346168	0.641146	0.446548	NT5E/NLRP3/HSP90AB1	3
R-HSA-1445148	R-HSA-1445148	Translocation of SLC2A4 (GLUT4) to the plasma membrane	7/870	72/10867	0.35401	0.654712	0.455997	RAC1/CALM3/RAB8A/TUBB4B/CALM1/TUBA1C/CALM2	7
R-HSA-3781865	R-HSA-3781865	Diseases of glycosylation	13/870	143/10867	0.358009	0.660784	0.460226	GALE/THBS1/MPI/HEXB/DPM1/EXT1/ALG8/B3GAT3/DPM2/ADAMTS3/C1GALT1C1/DHDDS/ALG1	13
R-HSA-6802957	R-HSA-6802957	Oncogenic MAPK signaling	8/870	84/10867	0.358338	0.660784	0.460226	ARAF/CALM3/NRAS/PHB/DUSP6/CALM1/CALM2/PEBP1	8
R-HSA-8864260	R-HSA-8864260	Transcriptional regulation by the AP-2 (TFAP2) family of transcription factors	4/870	38/10867	0.362489	0.662751	0.461595	DEK/SUMO1/ATAD2/YEATS4	4
R-HSA-8939243	R-HSA-8939243	RUNX1 interacts with co-factors whose precise effect on RUNX1 targets is not known	4/870	38/10867	0.362489	0.662751	0.461595	CSNK2A1/SMARCC1/ACTL6A/CBFB	4
R-HSA-9607240	R-HSA-9607240	FLT3 Signaling	4/870	38/10867	0.362489	0.662751	0.461595	NRAS/UBB/PTPN11/GRB2	4
R-HSA-110328	R-HSA-110328	Recognition and association of DNA glycosylase with site containing an affected pyrimidine	6/870	61/10867	0.362548	0.662751	0.461595	TERF2/UNG/ACD/H2AZ1/H2AZ2/NEIL3	6
R-HSA-110329	R-HSA-110329	Cleavage of the damaged pyrimidine	6/870	61/10867	0.362548	0.662751	0.461595	TERF2/UNG/ACD/H2AZ1/H2AZ2/NEIL3	6
R-HSA-73928	R-HSA-73928	Depyrimidination	6/870	61/10867	0.362548	0.662751	0.461595	TERF2/UNG/ACD/H2AZ1/H2AZ2/NEIL3	6
R-HSA-170834	R-HSA-170834	Signaling by TGF-beta Receptor Complex	7/870	73/10867	0.367413	0.664893	0.463087	RBL1/NEDD8/TFDP1/UBE2M/UBB/SMURF2/TGIF2	7
R-HSA-1368108	R-HSA-1368108	BMAL1:CLOCK,NPAS2 activates circadian gene expression	3/870	27/10867	0.368705	0.664893	0.463087	NOCT/TBL1XR1/ARNTL2	3
R-HSA-3000170	R-HSA-3000170	Syndecan interactions	3/870	27/10867	0.368705	0.664893	0.463087	THBS1/ACTN1/TRAPPC4	3
R-HSA-5654716	R-HSA-5654716	Downstream signaling of activated FGFR4	3/870	27/10867	0.368705	0.664893	0.463087	NRAS/PTPN11/GRB2	3
R-HSA-9635486	R-HSA-9635486	Infection with Mycobacterium tuberculosis	3/870	27/10867	0.368705	0.664893	0.463087	PGK1/UBB/KPNB1	3
R-HSA-1660516	R-HSA-1660516	Synthesis of PIPs at the early endosome membrane	2/870	16/10867	0.370553	0.664893	0.463087	INPP5F/MTMR12	2
R-HSA-1963640	R-HSA-1963640	GRB2 events in ERBB2 signaling	2/870	16/10867	0.370553	0.664893	0.463087	NRAS/GRB2	2
R-HSA-2559584	R-HSA-2559584	Formation of Senescence-Associated Heterochromatin Foci (SAHF)	2/870	16/10867	0.370553	0.664893	0.463087	HMGA2/LMNB1	2
R-HSA-391160	R-HSA-391160	Signal regulatory protein family interactions	2/870	16/10867	0.370553	0.664893	0.463087	PTPN11/GRB2	2
R-HSA-392517	R-HSA-392517	Rap1 signalling	2/870	16/10867	0.370553	0.664893	0.463087	PRKACA/PRKACB	2
R-HSA-5684264	R-HSA-5684264	MAP3K8 (TPL2)-dependent MAPK1/3 activation	2/870	16/10867	0.370553	0.664893	0.463087	UBB/CHUK	2
R-HSA-844456	R-HSA-844456	The NLRP3 inflammasome	2/870	16/10867	0.370553	0.664893	0.463087	NLRP3/HSP90AB1	2
R-HSA-8949664	R-HSA-8949664	Processing of SMDT1	2/870	16/10867	0.370553	0.664893	0.463087	PHB/STOML2	2
R-HSA-1483249	R-HSA-1483249	Inositol phosphate metabolism	5/870	50/10867	0.371613	0.664909	0.463098	CALM3/IMPA1/CALM1/CALM2/NUDT3	5
R-HSA-5654736	R-HSA-5654736	Signaling by FGFR1	5/870	50/10867	0.371613	0.664909	0.463098	FLRT2/NRAS/UBB/PTPN11/GRB2	5
R-HSA-5689896	R-HSA-5689896	Ovarian tumor domain proteases	4/870	39/10867	0.381203	0.681104	0.474378	OTUB2/CDK1/UBB/VCP	4
R-HSA-2029480	R-HSA-2029480	Fcgamma receptor (FCGR) dependent phagocytosis	8/870	86/10867	0.383228	0.683757	0.476226	CFL1/ACTR2/RAC1/DOCK1/HSP90AA1/HSP90AB1/GRB2/ARPC4	8
R-HSA-76005	R-HSA-76005	Response to elevated platelet cytosolic Ca2+	12/870	134/10867	0.386563	0.688736	0.479694	ABCC4/CFL1/GAS6/THBS1/CALM3/QSOX1/CALU/PHACTR2/PFN1/ACTN1/CALM1/CALM2	12
R-HSA-1855204	R-HSA-1855204	Synthesis of IP3 and IP4 in the cytosol	3/870	28/10867	0.391098	0.695835	0.484638	CALM3/CALM1/CALM2	3
R-HSA-73929	R-HSA-73929	Base-Excision Repair, AP Site Formation	6/870	63/10867	0.391915	0.696309	0.484968	TERF2/UNG/ACD/H2AZ1/H2AZ2/NEIL3	6
R-HSA-5654741	R-HSA-5654741	Signaling by FGFR3	4/870	40/10867	0.399854	0.701645	0.488685	NRAS/UBB/PTPN11/GRB2	4
R-HSA-8853659	R-HSA-8853659	RET signaling	4/870	40/10867	0.399854	0.701645	0.488685	PRKACA/PRKACB/PTPN11/GRB2	4
R-HSA-180292	R-HSA-180292	GAB1 signalosome	2/870	17/10867	0.39991	0.701645	0.488685	PTPN11/GRB2	2
R-HSA-196757	R-HSA-196757	Metabolism of folate and pterines	2/870	17/10867	0.39991	0.701645	0.488685	MTHFD1/DHFR	2
R-HSA-199220	R-HSA-199220	Vitamin B5 (pantothenate) metabolism	2/870	17/10867	0.39991	0.701645	0.488685	SLC5A6/PPCDC	2
R-HSA-3781860	R-HSA-3781860	Diseases associated with N-glycosylation of proteins	2/870	17/10867	0.39991	0.701645	0.488685	ALG8/ALG1	2
R-HSA-4655427	R-HSA-4655427	SUMOylation of DNA methylation proteins	2/870	17/10867	0.39991	0.701645	0.488685	DNMT1/SUMO1	2
R-HSA-9022699	R-HSA-9022699	MECP2 regulates neuronal receptors and channels	2/870	17/10867	0.39991	0.701645	0.488685	HDAC2/PTPN1	2
R-HSA-9034015	R-HSA-9034015	Signaling by NTRK3 (TRKC)	2/870	17/10867	0.39991	0.701645	0.488685	NRAS/GRB2	2
R-HSA-75153	R-HSA-75153	Apoptotic execution phase	5/870	52/10867	0.40427	0.708312	0.493328	LMNB1/HMGB2/KPNB1/DBNL/CLSPN	5
R-HSA-186763	R-HSA-186763	Downstream signal transduction	3/870	29/10867	0.413285	0.718139	0.500172	NRAS/PTPN11/GRB2	3
R-HSA-5205647	R-HSA-5205647	Mitophagy	3/870	29/10867	0.413285	0.718139	0.500172	CSNK2A1/TOMM40/UBB	3
R-HSA-5213460	R-HSA-5213460	RIPK1-mediated regulated necrosis	3/870	29/10867	0.413285	0.718139	0.500172	TRAF2/UBB/HSP90AA1	3
R-HSA-5654732	R-HSA-5654732	Negative regulation of FGFR3 signaling	3/870	29/10867	0.413285	0.718139	0.500172	UBB/PTPN11/GRB2	3
R-HSA-5675482	R-HSA-5675482	Regulation of necroptotic cell death	3/870	29/10867	0.413285	0.718139	0.500172	TRAF2/UBB/HSP90AA1	3
R-HSA-9683701	R-HSA-9683701	Translation of Structural Proteins	3/870	29/10867	0.413285	0.718139	0.500172	UBB/SUMO1/ST6GALNAC4	3
R-HSA-5654743	R-HSA-5654743	Signaling by FGFR4	4/870	41/10867	0.418405	0.726038	0.505674	NRAS/UBB/PTPN11/GRB2	4
R-HSA-373755	R-HSA-373755	Semaphorin interactions	6/870	65/10867	0.421243	0.728964	0.507712	CFL1/ITGA1/RAC1/MYL9/HSP90AA1/HSP90AB1	6
R-HSA-5334118	R-HSA-5334118	DNA methylation	6/870	65/10867	0.421243	0.728964	0.507712	DNMT1/H3C1/H3C2/H3C3/H2AZ1/H2AZ2	6
R-HSA-1369062	R-HSA-1369062	ABC transporters in lipid homeostasis	2/870	18/10867	0.428607	0.732686	0.510304	ABCD3/PEX3	2
R-HSA-163210	R-HSA-163210	Formation of ATP by chemiosmotic coupling	2/870	18/10867	0.428607	0.732686	0.510304	ATP5MC1/ATP5PB	2
R-HSA-190840	R-HSA-190840	Microtubule-dependent trafficking of connexons from Golgi to the plasma membrane	2/870	18/10867	0.428607	0.732686	0.510304	TUBB4B/TUBA1C	2
R-HSA-2243919	R-HSA-2243919	Crosslinking of collagen fibrils	2/870	18/10867	0.428607	0.732686	0.510304	COL4A2/COL4A1	2
R-HSA-5654704	R-HSA-5654704	SHC-mediated cascade:FGFR3	2/870	18/10867	0.428607	0.732686	0.510304	NRAS/GRB2	2
R-HSA-5654710	R-HSA-5654710	PI-3K cascade:FGFR3	2/870	18/10867	0.428607	0.732686	0.510304	PTPN11/GRB2	2
R-HSA-5676594	R-HSA-5676594	TNF receptor superfamily (TNFSF) members mediating non-canonical NF-kB pathway	2/870	18/10867	0.428607	0.732686	0.510304	TRAF2/TNFRSF11A	2
R-HSA-881907	R-HSA-881907	Gastrin-CREB signalling pathway via PKC and MAPK	2/870	18/10867	0.428607	0.732686	0.510304	NRAS/GRB2	2
R-HSA-936964	R-HSA-936964	Activation of IRF3/IRF7 mediated by TBK1/IKK epsilon	2/870	18/10867	0.428607	0.732686	0.510304	UBB/PTPN11	2
R-HSA-9006936	R-HSA-9006936	Signaling by TGFB family members	9/870	102/10867	0.431576	0.734808	0.511782	RBL1/NEDD8/TFDP1/UBE2M/UBB/FST/SMURF2/TGIF2/FSTL1	9
R-HSA-74752	R-HSA-74752	Signaling by Insulin receptor	7/870	78/10867	0.434595	0.734808	0.511782	ATP6V0A2/ATP6V0B/NRAS/ATP6V1D/PTPN11/ATP6V0E2/GRB2	7
R-HSA-2424491	R-HSA-2424491	DAP12 signaling	3/870	30/10867	0.435208	0.734808	0.511782	RAC1/NRAS/GRB2	3
R-HSA-3000157	R-HSA-3000157	Laminin interactions	3/870	30/10867	0.435208	0.734808	0.511782	ITGA1/COL4A2/COL4A1	3
R-HSA-5357956	R-HSA-5357956	TNFR1-induced NFkappaB signaling pathway	3/870	30/10867	0.435208	0.734808	0.511782	TRAF2/UBB/CHUK	3
R-HSA-5654696	R-HSA-5654696	Downstream signaling of activated FGFR2	3/870	30/10867	0.435208	0.734808	0.511782	NRAS/PTPN11/GRB2	3
R-HSA-8866652	R-HSA-8866652	Synthesis of active ubiquitin: roles of E1 and E2 enzymes	3/870	30/10867	0.435208	0.734808	0.511782	UBA6/UBE2C/UBB	3
R-HSA-9674555	R-HSA-9674555	Signaling by CSF3 (G-CSF)	3/870	30/10867	0.435208	0.734808	0.511782	UBB/PTPN11/GRB2	3
R-HSA-5620924	R-HSA-5620924	Intraflagellar transport	5/870	54/10867	0.436711	0.734808	0.511782	HSPB11/TUBB4B/TUBA1C/IFT172/WDR35	5
R-HSA-2173782	R-HSA-2173782	Binding and Uptake of Ligands by Scavenger Receptors	4/870	42/10867	0.436819	0.734808	0.511782	HSPH1/HSP90AA1/COL4A2/COL4A1	4
R-HSA-381676	R-HSA-381676	Glucagon-like Peptide-1 (GLP1) regulates insulin secretion	4/870	42/10867	0.436819	0.734808	0.511782	PRKACA/PRKAR2A/PRKACB/PRKAR1B	4
R-HSA-3928662	R-HSA-3928662	EPHB-mediated forward signaling	4/870	42/10867	0.436819	0.734808	0.511782	CFL1/ACTR2/RAC1/ARPC4	4
R-HSA-9006931	R-HSA-9006931	Signaling by Nuclear Receptors	25/870	299/10867	0.440499	0.740015	0.515409	PRMT1/BCL2/POLR2K/CALM3/ARL4C/POLR2L/POLR2G/RAD21/CBFB/NRAS/GTF2F2/H3C1/H3C2/H3C3/FABP6/CALM1/HSP90AA1/CCND1/CALM2/POLR2E/HSP90AB1/H2AZ1/H2AZ2/RDH11/TBL1XR1	25
R-HSA-6802952	R-HSA-6802952	Signaling by BRAF and RAF1 fusions	6/870	67/10867	0.450378	0.752442	0.524064	ARAF/CALM3/NRAS/CALM1/CALM2/PEBP1	6
R-HSA-109606	R-HSA-109606	Intrinsic Pathway for Apoptosis	5/870	55/10867	0.452789	0.752442	0.524064	BCL2/TFDP1/E2F1/PPP3R1/C1QBP	5
R-HSA-9013409	R-HSA-9013409	RHOJ GTPase cycle	5/870	55/10867	0.452789	0.752442	0.524064	IQGAP3/TMPO/DIAPH3/DEPDC1B/ARL13B	5
R-HSA-9639288	R-HSA-9639288	Amino acids regulate mTORC1	5/870	55/10867	0.452789	0.752442	0.524064	ATP6V0B/ATP6V1D/ATP6V0E2/SEH1L/FNIP2	5
R-HSA-9700206	R-HSA-9700206	Signaling by ALK in cancer	5/870	55/10867	0.452789	0.752442	0.524064	KIF5B/TPR/ATIC/GRB2/RBX1	5
R-HSA-9725370	R-HSA-9725370	Signaling by ALK fusions and activated point mutants	5/870	55/10867	0.452789	0.752442	0.524064	KIF5B/TPR/ATIC/GRB2/RBX1	5
R-HSA-432040	R-HSA-432040	Vasopressin regulates renal water homeostasis via Aquaporins	4/870	43/10867	0.455063	0.752442	0.524064	PRKACA/PRKAR2A/PRKACB/PRKAR1B	4
R-HSA-190872	R-HSA-190872	Transport of connexons to the plasma membrane	2/870	19/10867	0.45656	0.752442	0.524064	TUBB4B/TUBA1C	2
R-HSA-3000480	R-HSA-3000480	Scavenging by Class A Receptors	2/870	19/10867	0.45656	0.752442	0.524064	COL4A2/COL4A1	2
R-HSA-8963898	R-HSA-8963898	Plasma lipoprotein assembly	2/870	19/10867	0.45656	0.752442	0.524064	PRKACA/PRKACB	2
R-HSA-8964038	R-HSA-8964038	LDL clearance	2/870	19/10867	0.45656	0.752442	0.524064	AP2S1/NCEH1	2
R-HSA-9703465	R-HSA-9703465	Signaling by FLT3 fusion proteins	2/870	19/10867	0.45656	0.752442	0.524064	NRAS/GRB2	2
R-HSA-9725371	R-HSA-9725371	Nuclear events stimulated by ALK signaling in cancer	2/870	19/10867	0.45656	0.752442	0.524064	KIF5B/RBX1	2
R-HSA-5654733	R-HSA-5654733	Negative regulation of FGFR4 signaling	3/870	31/10867	0.456819	0.752442	0.524064	UBB/PTPN11/GRB2	3
R-HSA-8949613	R-HSA-8949613	Cristae formation	3/870	31/10867	0.456819	0.752442	0.524064	TMEM11/ATP5MC1/ATP5PB	3
R-HSA-111885	R-HSA-111885	Opioid Signalling	8/870	92/10867	0.457968	0.753355	0.5247	PRKACA/CALM3/PPP3R1/PRKAR2A/PRKACB/CALM1/CALM2/PRKAR1B	8
R-HSA-3214847	R-HSA-3214847	HATs acetylate histones	12/870	142/10867	0.466648	0.766636	0.53395	PHF20/RUVBL2/ELP1/ACTL6A/H3C1/H3C2/H3C3/ELP5/ENY2/YEATS4/WDR5/ELP6	12
R-HSA-110330	R-HSA-110330	Recognition and association of DNA glycosylase with site containing an affected purine	5/870	56/10867	0.46874	0.767085	0.534263	TERF2/ACD/H2AZ1/H2AZ2/NEIL3	5
R-HSA-110331	R-HSA-110331	Cleavage of the damaged purine	5/870	56/10867	0.46874	0.767085	0.534263	TERF2/ACD/H2AZ1/H2AZ2/NEIL3	5
R-HSA-73927	R-HSA-73927	Depurination	5/870	56/10867	0.46874	0.767085	0.534263	TERF2/ACD/H2AZ1/H2AZ2/NEIL3	5
R-HSA-425397	R-HSA-425397	Transport of vitamins, nucleosides, and related molecules	4/870	44/10867	0.473106	0.773229	0.538542	SLC25A4/SLC25A5/SLC5A6/SLC35A3	4
R-HSA-2871796	R-HSA-2871796	FCERI mediated MAPK activation	3/870	32/10867	0.478071	0.77933	0.542791	RAC1/NRAS/GRB2	3
R-HSA-451326	R-HSA-451326	Activation of kainate receptors upon glutamate binding	3/870	32/10867	0.478071	0.77933	0.542791	CALM3/CALM1/CALM2	3
R-HSA-381119	R-HSA-381119	Unfolded Protein Response (UPR)	8/870	94/10867	0.482585	0.779475	0.542892	KDELR3/SRPRA/DDX11/EXOSC2/EXOSC8/DIS3/EXOSC5/EXOSC3	8
R-HSA-168927	R-HSA-168927	TICAM1, RIP1-mediated IKK complex recruitment	2/870	20/10867	0.483706	0.779475	0.542892	UBB/CHUK	2
R-HSA-2022870	R-HSA-2022870	Chondroitin sulfate biosynthesis	2/870	20/10867	0.483706	0.779475	0.542892	CHST15/CHSY3	2
R-HSA-5627117	R-HSA-5627117	RHO GTPases Activate ROCKs	2/870	20/10867	0.483706	0.779475	0.542892	CFL1/MYL9	2
R-HSA-5654719	R-HSA-5654719	SHC-mediated cascade:FGFR4	2/870	20/10867	0.483706	0.779475	0.542892	NRAS/GRB2	2
R-HSA-5654720	R-HSA-5654720	PI-3K cascade:FGFR4	2/870	20/10867	0.483706	0.779475	0.542892	PTPN11/GRB2	2
R-HSA-8876384	R-HSA-8876384	Listeria monocytogenes entry into host cells	2/870	20/10867	0.483706	0.779475	0.542892	UBB/GRB2	2
R-HSA-9669938	R-HSA-9669938	Signaling by KIT in disease	2/870	20/10867	0.483706	0.779475	0.542892	NRAS/GRB2	2
R-HSA-9670439	R-HSA-9670439	Signaling by phosphorylated juxtamembrane, extracellular and kinase domain KIT mutants	2/870	20/10867	0.483706	0.779475	0.542892	NRAS/GRB2	2
R-HSA-168643	R-HSA-168643	Nucleotide-binding domain, leucine rich repeat containing receptor (NLR) signaling pathways	5/870	57/10867	0.484545	0.779833	0.543142	BCL2/UBB/CHUK/NLRP3/HSP90AB1	5
R-HSA-6798695	R-HSA-6798695	Neutrophil degranulation	39/870	480/10867	0.486297	0.781659	0.544413	COTL1/ACTR2/RAC1/HSPA1B/CCT8/XRCC6/HEXB/CCT2/PSMD3/GGH/ADAM8/PGRMC1/ILF2/QSOX1/SELL/PSMD2/PSMC3/PSMD7/PSMD13/NRAS/FUCA1/PLAU/ATP6V1D/TUBB4B/PSMD11/VCP/HSP90AA1/PA2G4/KPNB1/TUBB/HSP90AB1/PLAUR/PSMD14/DSN1/PTGES2/ALAD/DBNL/SVIP/APEH	39
R-HSA-168928	R-HSA-168928	DDX58/IFIH1-mediated induction of interferon-alpha/beta	7/870	82/10867	0.487641	0.782824	0.545225	PIN1/TRAF2/UBB/CHUK/HSP90AA1/HSP90AB1/NKIRAS1	7
R-HSA-5625740	R-HSA-5625740	RHO GTPases activate PKNs	8/870	95/10867	0.494789	0.793292	0.552516	RAC1/MYL9/CDC25C/H3C1/H3C2/H3C3/H2AZ1/H2AZ2	8
R-HSA-389356	R-HSA-389356	CD28 co-stimulation	3/870	33/10867	0.498927	0.796897	0.555026	RAC1/GRB2/MAPKAP1	3
R-HSA-445989	R-HSA-445989	TAK1 activates NFkB by phosphorylation and activation of IKKs complex	3/870	33/10867	0.498927	0.796897	0.555026	UBB/CHUK/NKIRAS1	3
R-HSA-5654726	R-HSA-5654726	Negative regulation of FGFR1 signaling	3/870	33/10867	0.498927	0.796897	0.555026	UBB/PTPN11/GRB2	3
R-HSA-72649	R-HSA-72649	Translation initiation complex formation	5/870	58/10867	0.500181	0.797893	0.55572	EIF3F/EIF3B/EIF4G1/EIF4H/PABPC1	5
R-HSA-425393	R-HSA-425393	Transport of inorganic cations/anions and amino acids/oligopeptides	9/870	108/10867	0.501	0.798192	0.555928	CALM3/SLC7A6/SLC20A1/SLC1A1/SLC26A4/CALM1/CALM2/SLC25A22/SLC36A4	9
R-HSA-196741	R-HSA-196741	Cobalamin (Cbl, vitamin B12) transport and metabolism	2/870	21/10867	0.509994	0.806428	0.561664	MTRR/CD320	2
R-HSA-379726	R-HSA-379726	Mitochondrial tRNA aminoacylation	2/870	21/10867	0.509994	0.806428	0.561664	KARS1/LARS2	2
R-HSA-445144	R-HSA-445144	Signal transduction by L1	2/870	21/10867	0.509994	0.806428	0.561664	CSNK2A1/RAC1	2
R-HSA-5654688	R-HSA-5654688	SHC-mediated cascade:FGFR1	2/870	21/10867	0.509994	0.806428	0.561664	NRAS/GRB2	2
R-HSA-5654689	R-HSA-5654689	PI-3K cascade:FGFR1	2/870	21/10867	0.509994	0.806428	0.561664	PTPN11/GRB2	2
R-HSA-70895	R-HSA-70895	Branched-chain amino acid catabolism	2/870	21/10867	0.509994	0.806428	0.561664	ALDH6A1/IVD	2
R-HSA-1912422	R-HSA-1912422	Pre-NOTCH Expression and Processing	9/870	109/10867	0.512363	0.809162	0.563569	TFDP1/E2F1/E2F3/H3C1/H3C2/H3C3/CCND1/H2AZ1/H2AZ2	9
R-HSA-3000171	R-HSA-3000171	Non-integrin membrane-ECM interactions	5/870	59/10867	0.515632	0.809274	0.563647	THBS1/ACTN1/COL4A2/COL4A1/TRAPPC4	5
R-HSA-72662	R-HSA-72662	Activation of the mRNA upon binding of the cap-binding complex and eIFs, and subsequent binding to 43S	5/870	59/10867	0.515632	0.809274	0.563647	EIF3F/EIF3B/EIF4G1/EIF4H/PABPC1	5
R-HSA-9664407	R-HSA-9664407	Parasite infection	5/870	59/10867	0.515632	0.809274	0.563647	ACTR2/RAC1/DOCK1/GRB2/ARPC4	5
R-HSA-9664417	R-HSA-9664417	Leishmania phagocytosis	5/870	59/10867	0.515632	0.809274	0.563647	ACTR2/RAC1/DOCK1/GRB2/ARPC4	5
R-HSA-9664422	R-HSA-9664422	FCGR3A-mediated phagocytosis	5/870	59/10867	0.515632	0.809274	0.563647	ACTR2/RAC1/DOCK1/GRB2/ARPC4	5
R-HSA-1638074	R-HSA-1638074	Keratan sulfate/keratin metabolism	3/870	34/10867	0.519351	0.811085	0.564908	HEXB/B4GALT6/GLB1L	3
R-HSA-187687	R-HSA-187687	Signalling to ERKs	3/870	34/10867	0.519351	0.811085	0.564908	MAPKAPK3/NRAS/GRB2	3
R-HSA-5576892	R-HSA-5576892	Phase 0 - rapid depolarisation	3/870	34/10867	0.519351	0.811085	0.564908	CALM3/CALM1/CALM2	3
R-HSA-5654727	R-HSA-5654727	Negative regulation of FGFR2 signaling	3/870	34/10867	0.519351	0.811085	0.564908	UBB/PTPN11/GRB2	3
R-HSA-437239	R-HSA-437239	Recycling pathway of L1	4/870	47/10867	0.525761	0.820083	0.571175	AP2S1/TUBB4B/TUBA1C/KIF4A	4
R-HSA-1250196	R-HSA-1250196	SHC1 events in ERBB2 signaling	2/870	22/10867	0.535387	0.826941	0.575951	NRAS/GRB2	2
R-HSA-2024096	R-HSA-2024096	HS-GAG degradation	2/870	22/10867	0.535387	0.826941	0.575951	SGSH/GLB1L	2
R-HSA-389977	R-HSA-389977	Post-chaperonin tubulin folding pathway	2/870	22/10867	0.535387	0.826941	0.575951	TUBB4B/TUBA1C	2
R-HSA-5205685	R-HSA-5205685	PINK1-PRKN Mediated Mitophagy	2/870	22/10867	0.535387	0.826941	0.575951	TOMM40/UBB	2
R-HSA-5655332	R-HSA-5655332	Signaling by FGFR3 in disease	2/870	22/10867	0.535387	0.826941	0.575951	NRAS/GRB2	2
R-HSA-8853338	R-HSA-8853338	Signaling by FGFR3 point mutants in cancer	2/870	22/10867	0.535387	0.826941	0.575951	NRAS/GRB2	2
R-HSA-912631	R-HSA-912631	Regulation of signaling by CBL	2/870	22/10867	0.535387	0.826941	0.575951	UBB/GRB2	2
R-HSA-9609523	R-HSA-9609523	Insertion of tail-anchored proteins into the endoplasmic reticulum membrane	2/870	22/10867	0.535387	0.826941	0.575951	SGTA/UBL4A	2
R-HSA-532668	R-HSA-532668	N-glycan trimming in the ER and Calnexin/Calreticulin cycle	3/870	35/10867	0.539315	0.830979	0.578764	RAD23B/UBB/VCP	3
R-HSA-5357905	R-HSA-5357905	Regulation of TNFR1 signaling	3/870	35/10867	0.539315	0.830979	0.578764	TRAF2/UBB/CHUK	3
R-HSA-2122947	R-HSA-2122947	NOTCH1 Intracellular Domain Regulates Transcription	4/870	48/10867	0.542743	0.834228	0.581027	HDAC2/UBB/RBX1/TBL1XR1	4
R-HSA-512988	R-HSA-512988	Interleukin-3, Interleukin-5 and GM-CSF signaling	4/870	48/10867	0.542743	0.834228	0.581027	PRKACA/UBB/PTPN11/GRB2	4
R-HSA-8943724	R-HSA-8943724	Regulation of PTEN gene transcription	5/870	61/10867	0.54591	0.838078	0.583708	SUZ12/HDAC2/MTA2/EZH2/GATAD2A	5
R-HSA-1266695	R-HSA-1266695	Interleukin-7 signaling	3/870	36/10867	0.558794	0.843402	0.587416	H3C1/H3C2/H3C3	3
R-HSA-6802948	R-HSA-6802948	Signaling by high-kinase activity BRAF mutants	3/870	36/10867	0.558794	0.843402	0.587416	ARAF/NRAS/PEBP1	3
R-HSA-6811440	R-HSA-6811440	Retrograde transport at the Trans-Golgi-Network	4/870	49/10867	0.559407	0.843402	0.587416	RABEPK/VAMP4/VPS52/VPS54	4
R-HSA-9694635	R-HSA-9694635	Translation of Structural Proteins	4/870	49/10867	0.559407	0.843402	0.587416	PRMT1/UBB/SUMO1/ST6GALNAC4	4
R-HSA-389948	R-HSA-389948	PD-1 signaling	2/870	23/10867	0.55986	0.843402	0.587416	PTPN11/CD274	2
R-HSA-5654695	R-HSA-5654695	PI-3K cascade:FGFR2	2/870	23/10867	0.55986	0.843402	0.587416	PTPN11/GRB2	2
R-HSA-5654699	R-HSA-5654699	SHC-mediated cascade:FGFR2	2/870	23/10867	0.55986	0.843402	0.587416	NRAS/GRB2	2
R-HSA-8949215	R-HSA-8949215	Mitochondrial calcium ion transport	2/870	23/10867	0.55986	0.843402	0.587416	PHB/STOML2	2
R-HSA-4086398	R-HSA-4086398	Ca2+ pathway	5/870	62/10867	0.560707	0.843402	0.587416	CALM3/PPP3R1/CALM1/CALM2/NLK	5
R-HSA-159782	R-HSA-159782	Removal of aminoterminal propeptides from gamma-carboxylated proteins	1/870	10/10867	0.566046	0.843402	0.587416	GAS6	1
R-HSA-1855167	R-HSA-1855167	Synthesis of pyrophosphates in the cytosol	1/870	10/10867	0.566046	0.843402	0.587416	NUDT3	1
R-HSA-190377	R-HSA-190377	FGFR2b ligand binding and activation	1/870	10/10867	0.566046	0.843402	0.587416	FGFBP3	1
R-HSA-193697	R-HSA-193697	p75NTR regulates axonogenesis	1/870	10/10867	0.566046	0.843402	0.587416	ARHGDIA	1
R-HSA-2470946	R-HSA-2470946	Cohesin Loading onto Chromatin	1/870	10/10867	0.566046	0.843402	0.587416	RAD21	1
R-HSA-419771	R-HSA-419771	Opsins	1/870	10/10867	0.566046	0.843402	0.587416	RRH	1
R-HSA-428643	R-HSA-428643	Organic anion transporters	1/870	10/10867	0.566046	0.843402	0.587416	SLC25A22	1
R-HSA-70635	R-HSA-70635	Urea cycle	1/870	10/10867	0.566046	0.843402	0.587416	SLC25A15	1
R-HSA-74182	R-HSA-74182	Ketone body metabolism	1/870	10/10867	0.566046	0.843402	0.587416	BDH1	1
R-HSA-74749	R-HSA-74749	Signal attenuation	1/870	10/10867	0.566046	0.843402	0.587416	GRB2	1
R-HSA-8866904	R-HSA-8866904	Negative regulation of activity of TFAP2 (AP-2) family transcription factors	1/870	10/10867	0.566046	0.843402	0.587416	SUMO1	1
R-HSA-8868766	R-HSA-8868766	rRNA processing in the mitochondrion	1/870	10/10867	0.566046	0.843402	0.587416	ELAC2	1
R-HSA-8875656	R-HSA-8875656	MET receptor recycling	1/870	10/10867	0.566046	0.843402	0.587416	GRB2	1
R-HSA-8877330	R-HSA-8877330	RUNX1 and FOXP3 control the development of regulatory T lymphocytes (Tregs)	1/870	10/10867	0.566046	0.843402	0.587416	CBFB	1
R-HSA-937042	R-HSA-937042	IRAK2 mediated activation of TAK1 complex	1/870	10/10867	0.566046	0.843402	0.587416	UBB	1
R-HSA-975578	R-HSA-975578	Reactions specific to the complex N-glycan synthesis pathway	1/870	10/10867	0.566046	0.843402	0.587416	FUCA1	1
R-HSA-1428517	R-HSA-1428517	The citric acid (TCA) cycle and respiratory electron transport	14/870	178/10867	0.568359	0.845851	0.589122	TMEM126B/SURF1/NDUFS8/COX11/NDUFB8/NDUFB6/ATP5MC1/NDUFAF3/ATP5PB/NDUFA3/L2HGDH/COQ10B/SCO1/PDP2	14
R-HSA-73728	R-HSA-73728	RNA Polymerase I Promoter Opening	5/870	63/10867	0.575258	0.853819	0.594671	H3C1/H3C2/H3C3/H2AZ1/H2AZ2	5
R-HSA-1227986	R-HSA-1227986	Signaling by ERBB2	4/870	50/10867	0.575737	0.853819	0.594671	NRAS/UBB/HSP90AA1/GRB2	4
R-HSA-1793185	R-HSA-1793185	Chondroitin sulfate/dermatan sulfate metabolism	4/870	50/10867	0.575737	0.853819	0.594671	HEXB/B3GAT3/CHST15/CHSY3	4
R-HSA-75105	R-HSA-75105	Fatty acyl-CoA biosynthesis	3/870	37/10867	0.577768	0.854827	0.595373	PPT1/ELOVL5/HACD3	3
R-HSA-8979227	R-HSA-8979227	Triglyceride metabolism	3/870	37/10867	0.577768	0.854827	0.595373	PRKACA/PRKACB/FABP6	3
R-HSA-199977	R-HSA-199977	ER to Golgi Anterograde Transport	12/870	154/10867	0.5827	0.858138	0.597679	SEC23IP/KDELR3/ACTR1A/TUBB4B/TUBA1C/CAPZA1/TRAPPC4/PPP6R3/YKT6/TRAPPC2L/SEC22B/SEC22A	12
R-HSA-5668599	R-HSA-5668599	RHO GTPases Activate NADPH Oxidases	2/870	24/10867	0.583398	0.858138	0.597679	RAC1/PIN1	2
R-HSA-6783589	R-HSA-6783589	Interleukin-6 family signaling	2/870	24/10867	0.583398	0.858138	0.597679	IL6/PTPN11	2
R-HSA-75876	R-HSA-75876	Synthesis of very long-chain fatty acyl-CoAs	2/870	24/10867	0.583398	0.858138	0.597679	ELOVL5/HACD3	2
R-HSA-9634638	R-HSA-9634638	Estrogen-dependent nuclear events downstream of ESR-membrane signaling	2/870	24/10867	0.583398	0.858138	0.597679	BCL2/CCND1	2
R-HSA-1474290	R-HSA-1474290	Collagen formation	7/870	90/10867	0.588415	0.861655	0.600129	SERPINH1/COL4A2/COL4A1/ADAMTS3/COL8A1/COLGALT1/PCOLCE2	7
R-HSA-428157	R-HSA-428157	Sphingolipid metabolism	7/870	90/10867	0.588415	0.861655	0.600129	VAPB/HEXB/NEU3/GLB1L/B3GALNT1/CERK/UGCG	7
R-HSA-5693565	R-HSA-5693565	Recruitment and ATM-mediated phosphorylation of repair and signaling proteins at DNA double strand breaks	6/870	77/10867	0.58862	0.861655	0.600129	MDC1/RNF8/UBB/NSD2/SUMO1/BRCC3	6
R-HSA-450294	R-HSA-450294	MAP kinase activation	5/870	64/10867	0.589552	0.861655	0.600129	MAPKAPK3/UBB/CHUK/DUSP6/MAP2K3	5
R-HSA-6811436	R-HSA-6811436	COPI-independent Golgi-to-ER retrograde traffic	4/870	51/10867	0.591718	0.861655	0.600129	ACTR1A/TUBB4B/TUBA1C/CAPZA1	4
R-HSA-9678108	R-HSA-9678108	SARS-CoV-1 Infection	4/870	51/10867	0.591718	0.861655	0.600129	UBB/VCP/SUMO1/ST6GALNAC4	4
R-HSA-111465	R-HSA-111465	Apoptotic cleavage of cellular proteins	3/870	38/10867	0.596221	0.861655	0.600129	LMNB1/DBNL/CLSPN	3
R-HSA-9013407	R-HSA-9013407	RHOH GTPase cycle	3/870	38/10867	0.596221	0.861655	0.600129	ARHGDIB/ARHGDIA/VCP	3
R-HSA-196791	R-HSA-196791	Vitamin D (calciferol) metabolism	1/870	11/10867	0.60082	0.861655	0.600129	SUMO2	1
R-HSA-2206281	R-HSA-2206281	Mucopolysaccharidoses	1/870	11/10867	0.60082	0.861655	0.600129	SGSH	1
R-HSA-2485179	R-HSA-2485179	Activation of the phototransduction cascade	1/870	11/10867	0.60082	0.861655	0.600129	CNGA1	1
R-HSA-2586552	R-HSA-2586552	Signaling by Leptin	1/870	11/10867	0.60082	0.861655	0.600129	PTPN11	1
R-HSA-3371378	R-HSA-3371378	Regulation by c-FLIP	1/870	11/10867	0.60082	0.861655	0.600129	TRAF2	1
R-HSA-376172	R-HSA-376172	DSCAM interactions	1/870	11/10867	0.60082	0.861655	0.600129	RAC1	1
R-HSA-5218900	R-HSA-5218900	CASP8 activity is inhibited	1/870	11/10867	0.60082	0.861655	0.600129	TRAF2	1
R-HSA-69416	R-HSA-69416	Dimerization of procaspase-8	1/870	11/10867	0.60082	0.861655	0.600129	TRAF2	1
R-HSA-8934903	R-HSA-8934903	Receptor Mediated Mitophagy	1/870	11/10867	0.60082	0.861655	0.600129	CSNK2A1	1
R-HSA-8963691	R-HSA-8963691	Phenylalanine and tyrosine metabolism	1/870	11/10867	0.60082	0.861655	0.600129	FAH	1
R-HSA-9014325	R-HSA-9014325	TICAM1,TRAF6-dependent induction of TAK1 complex	1/870	11/10867	0.60082	0.861655	0.600129	UBB	1
R-HSA-9645460	R-HSA-9645460	Alpha-protein kinase 1 signaling pathway	1/870	11/10867	0.60082	0.861655	0.600129	UBB	1
R-HSA-9664873	R-HSA-9664873	Pexophagy	1/870	11/10867	0.60082	0.861655	0.600129	UBB	1
R-HSA-9683610	R-HSA-9683610	Maturation of nucleoprotein	1/870	11/10867	0.60082	0.861655	0.600129	SUMO1	1
R-HSA-5693606	R-HSA-5693606	DNA Double Strand Break Response	6/870	78/10867	0.601455	0.861655	0.600129	MDC1/RNF8/UBB/NSD2/SUMO1/BRCC3	6
R-HSA-8873719	R-HSA-8873719	RAB geranylgeranylation	5/870	65/10867	0.603577	0.862272	0.600559	RAB34/RAB8A/PTP4A2/RAB23/RAB15	5
R-HSA-400685	R-HSA-400685	Sema4D in semaphorin signaling	2/870	25/10867	0.605993	0.862272	0.600559	RAC1/MYL9	2
R-HSA-5674400	R-HSA-5674400	Constitutive Signaling by AKT1 E17K in Cancer	2/870	25/10867	0.605993	0.862272	0.600559	CHUK/MAPKAP1	2
R-HSA-9006335	R-HSA-9006335	Signaling by Erythropoietin	2/870	25/10867	0.605993	0.862272	0.600559	NRAS/GRB2	2
R-HSA-9013507	R-HSA-9013507	NOTCH3 Activation and Transmission of Signal to the Nucleus	2/870	25/10867	0.605993	0.862272	0.600559	TACC3/UBB	2
R-HSA-937041	R-HSA-937041	IKK complex recruitment mediated by RIP1	2/870	25/10867	0.605993	0.862272	0.600559	UBB/CHUK	2
R-HSA-171306	R-HSA-171306	Packaging Of Telomere Ends	4/870	52/10867	0.607339	0.862272	0.600559	TERF2/ACD/H2AZ1/H2AZ2	4
R-HSA-445717	R-HSA-445717	Aquaporin-mediated transport	4/870	52/10867	0.607339	0.862272	0.600559	PRKACA/PRKAR2A/PRKACB/PRKAR1B	4
R-HSA-1221632	R-HSA-1221632	Meiotic synapsis	6/870	79/10867	0.614072	0.869878	0.605856	TERF2/LMNB1/RAD21/ACD/H2AZ1/H2AZ2	6
R-HSA-6806834	R-HSA-6806834	Signaling by MET	6/870	79/10867	0.614072	0.869878	0.605856	RAC1/PTPN1/NRAS/UBB/PTPN11/GRB2	6
R-HSA-72613	R-HSA-72613	Eukaryotic Translation Initiation	9/870	119/10867	0.62038	0.873914	0.608667	EIF2B5/EIF3F/EIF2B1/EIF3B/EIF5B/EIF4G1/EIF4H/PABPC1/EIF2B3	9
R-HSA-72737	R-HSA-72737	Cap-dependent Translation Initiation	9/870	119/10867	0.62038	0.873914	0.608667	EIF2B5/EIF3F/EIF2B1/EIF3B/EIF5B/EIF4G1/EIF4H/PABPC1/EIF2B3	9
R-HSA-948021	R-HSA-948021	Transport to the Golgi and subsequent modification	14/870	185/10867	0.627458	0.873914	0.608667	SEC23IP/KDELR3/ACTR1A/FUCA1/B4GALT6/TUBB4B/TUBA1C/CAPZA1/TRAPPC4/PPP6R3/YKT6/TRAPPC2L/SEC22B/SEC22A	14
R-HSA-2173788	R-HSA-2173788	Downregulation of TGF-beta receptor signaling	2/870	26/10867	0.627645	0.873914	0.608667	UBB/SMURF2	2
R-HSA-3238698	R-HSA-3238698	WNT ligand biogenesis and trafficking	2/870	26/10867	0.627645	0.873914	0.608667	VPS29/WLS	2
R-HSA-5223345	R-HSA-5223345	Miscellaneous transport and binding events	2/870	26/10867	0.627645	0.873914	0.608667	LRRC8C/MRS2	2
R-HSA-912694	R-HSA-912694	Regulation of IFNA signaling	2/870	26/10867	0.627645	0.873914	0.608667	PTPN1/PTPN11	2
R-HSA-975576	R-HSA-975576	N-glycan antennae elongation in the medial/trans-Golgi	2/870	26/10867	0.627645	0.873914	0.608667	FUCA1/B4GALT6	2
R-HSA-9013148	R-HSA-9013148	CDC42 GTPase cycle	12/870	159/10867	0.627824	0.873914	0.608667	ARHGDIB/SPATA13/IQGAP3/TMPO/ARHGDIA/DOCK10/YKT6/ECT2/DIAPH3/RACGAP1/DEPDC1B/ARHGAP11B	12
R-HSA-5625886	R-HSA-5625886	Activated PKN1 stimulates transcription of AR (androgen receptor) regulated genes KLK2 and KLK3	5/870	67/10867	0.630789	0.873914	0.608667	H3C1/H3C2/H3C3/H2AZ1/H2AZ2	5
R-HSA-5674135	R-HSA-5674135	MAP2K and MAPK activation	3/870	40/10867	0.631513	0.873914	0.608667	ARAF/NRAS/PEBP1	3
R-HSA-1475029	R-HSA-1475029	Reversible hydration of carbon dioxide	1/870	12/10867	0.63281	0.873914	0.608667	CA13	1
R-HSA-174403	R-HSA-174403	Glutathione synthesis and recycling	1/870	12/10867	0.63281	0.873914	0.608667	CHAC2	1
R-HSA-210990	R-HSA-210990	PECAM1 interactions	1/870	12/10867	0.63281	0.873914	0.608667	PTPN11	1
R-HSA-2160916	R-HSA-2160916	Hyaluronan uptake and degradation	1/870	12/10867	0.63281	0.873914	0.608667	HEXB	1
R-HSA-264870	R-HSA-264870	Caspase-mediated cleavage of cytoskeletal proteins	1/870	12/10867	0.63281	0.873914	0.608667	DBNL	1
R-HSA-73621	R-HSA-73621	Pyrimidine catabolism	1/870	12/10867	0.63281	0.873914	0.608667	NT5E	1
R-HSA-8866427	R-HSA-8866427	VLDLR internalisation and degradation	1/870	12/10867	0.63281	0.873914	0.608667	AP2S1	1
R-HSA-8866907	R-HSA-8866907	Activation of the TFAP2 (AP-2) family of transcription factors	1/870	12/10867	0.63281	0.873914	0.608667	YEATS4	1
R-HSA-8963693	R-HSA-8963693	Aspartate and asparagine metabolism	1/870	12/10867	0.63281	0.873914	0.608667	GOT2	1
R-HSA-9013973	R-HSA-9013973	TICAM1-dependent activation of IRF3/IRF7	1/870	12/10867	0.63281	0.873914	0.608667	UBB	1
R-HSA-9664420	R-HSA-9664420	Killing mechanisms	1/870	12/10867	0.63281	0.873914	0.608667	RAC1	1
R-HSA-9673324	R-HSA-9673324	WNT5:FZD7-mediated leishmania damping	1/870	12/10867	0.63281	0.873914	0.608667	RAC1	1
R-HSA-3560782	R-HSA-3560782	Diseases associated with glycosaminoglycan metabolism	3/870	41/10867	0.648338	0.891495	0.620912	HEXB/EXT1/B3GAT3	3
R-HSA-189445	R-HSA-189445	Metabolism of porphyrins	2/870	27/10867	0.64836	0.891495	0.620912	UROD/ALAD	2
R-HSA-201556	R-HSA-201556	Signaling by ALK	2/870	27/10867	0.64836	0.891495	0.620912	HDAC2/CD274	2
R-HSA-354192	R-HSA-354192	Integrin signaling	2/870	27/10867	0.64836	0.891495	0.620912	PTPN1/GRB2	2
R-HSA-1638091	R-HSA-1638091	Heparan sulfate/heparin (HS-GAG) metabolism	4/870	55/10867	0.651943	0.893106	0.622034	EXT1/SGSH/B3GAT3/GLB1L	4
R-HSA-9658195	R-HSA-9658195	Leishmania infection	19/870	254/10867	0.656614	0.893106	0.622034	NT5E/ACTR2/RAC1/PRKACA/CALM3/DOCK1/PLK2/IL6/PRKAR2A/PRKACB/CALM1/ADRB2/NLRP3/ADORA2B/CALM2/HSP90AB1/PRKAR1B/GRB2/ARPC4	19
R-HSA-388841	R-HSA-388841	Costimulation by the CD28 family	5/870	69/10867	0.656835	0.893106	0.622034	RAC1/PTPN11/GRB2/MAPKAP1/CD274	5
R-HSA-1632852	R-HSA-1632852	Macroautophagy	10/870	136/10867	0.657299	0.893106	0.622034	CSNK2A1/TOMM40/UBB/TUBB4B/VCP/HSP90AA1/TUBA1C/ATG3/ATG4C/ARL13B	10
R-HSA-1358803	R-HSA-1358803	Downregulation of ERBB2:ERBB3 signaling	1/870	13/10867	0.66224	0.893106	0.622034	UBB	1
R-HSA-1362409	R-HSA-1362409	Mitochondrial iron-sulfur cluster biogenesis	1/870	13/10867	0.66224	0.893106	0.622034	GLRX5	1
R-HSA-1502540	R-HSA-1502540	Signaling by Activin	1/870	13/10867	0.66224	0.893106	0.622034	FST	1
R-HSA-202670	R-HSA-202670	ERKs are inactivated	1/870	13/10867	0.66224	0.893106	0.622034	DUSP6	1
R-HSA-2046104	R-HSA-2046104	alpha-linolenic (omega3) and linoleic (omega6) acid metabolism	1/870	13/10867	0.66224	0.893106	0.622034	ELOVL5	1
R-HSA-2046106	R-HSA-2046106	alpha-linolenic acid (ALA) metabolism	1/870	13/10867	0.66224	0.893106	0.622034	ELOVL5	1
R-HSA-209543	R-HSA-209543	p75NTR recruits signalling complexes	1/870	13/10867	0.66224	0.893106	0.622034	UBB	1
R-HSA-209560	R-HSA-209560	NF-kB is activated and signals survival	1/870	13/10867	0.66224	0.893106	0.622034	UBB	1
R-HSA-2564830	R-HSA-2564830	Cytosolic iron-sulfur cluster assembly	1/870	13/10867	0.66224	0.893106	0.622034	ERCC2	1
R-HSA-400511	R-HSA-400511	Synthesis, secretion, and inactivation of Glucose-dependent Insulinotropic Polypeptide (GIP)	1/870	13/10867	0.66224	0.893106	0.622034	SPCS2	1
R-HSA-5140745	R-HSA-5140745	WNT5A-dependent internalization of FZD2, FZD5 and ROR2	1/870	13/10867	0.66224	0.893106	0.622034	AP2S1	1
R-HSA-5357786	R-HSA-5357786	TNFR1-induced proapoptotic signaling	1/870	13/10867	0.66224	0.893106	0.622034	TRAF2	1
R-HSA-879415	R-HSA-879415	Advanced glycosylation endproduct receptor signaling	1/870	13/10867	0.66224	0.893106	0.622034	CAPZA1	1
R-HSA-933543	R-HSA-933543	NF-kB activation through FADD/RIP-1 pathway mediated by caspase-8 and -10	1/870	13/10867	0.66224	0.893106	0.622034	CHUK	1
R-HSA-9696264	R-HSA-9696264	RND3 GTPase cycle	3/870	42/10867	0.664608	0.894401	0.622936	PKP4/ANKRD26/DEPDC1B	3
R-HSA-5578775	R-HSA-5578775	Ion homeostasis	4/870	56/10867	0.666035	0.894401	0.622936	PRKACA/CALM3/CALM1/CALM2	4
R-HSA-1483191	R-HSA-1483191	Synthesis of PC	2/870	28/10867	0.66815	0.894401	0.622936	CSNK2A1/STARD7	2
R-HSA-1614635	R-HSA-1614635	Sulfur amino acid metabolism	2/870	28/10867	0.66815	0.894401	0.622936	MTRR/GOT2	2
R-HSA-164952	R-HSA-164952	The role of Nef in HIV-1 replication and disease pathogenesis	2/870	28/10867	0.66815	0.894401	0.622936	RAC1/AP2S1	2
R-HSA-201451	R-HSA-201451	Signaling by BMP	2/870	28/10867	0.66815	0.894401	0.622936	SMURF2/FSTL1	2
R-HSA-350054	R-HSA-350054	Notch-HLH transcription pathway	2/870	28/10867	0.66815	0.894401	0.622936	HDAC2/TBL1XR1	2
R-HSA-9612973	R-HSA-9612973	Autophagy	11/870	151/10867	0.672583	0.898094	0.625509	CSNK2A1/TOMM40/UBB/TUBB4B/VCP/HSP90AA1/TUBA1C/HSP90AB1/ATG3/ATG4C/ARL13B	11
R-HSA-936837	R-HSA-936837	Ion transport by P-type ATPases	4/870	57/10867	0.679733	0.898094	0.625509	CALM3/CALM1/CALM2/CUTC	4
R-HSA-168142	R-HSA-168142	Toll Like Receptor 10 (TLR10) Cascade	6/870	85/10867	0.684824	0.898094	0.625509	MAPKAPK3/UBB/CHUK/DUSP6/MAP2K3/NKIRAS1	6
R-HSA-168176	R-HSA-168176	Toll Like Receptor 5 (TLR5) Cascade	6/870	85/10867	0.684824	0.898094	0.625509	MAPKAPK3/UBB/CHUK/DUSP6/MAP2K3/NKIRAS1	6
R-HSA-975871	R-HSA-975871	MyD88 cascade initiated on plasma membrane	6/870	85/10867	0.684824	0.898094	0.625509	MAPKAPK3/UBB/CHUK/DUSP6/MAP2K3/NKIRAS1	6
R-HSA-5683826	R-HSA-5683826	Surfactant metabolism	2/870	29/10867	0.687028	0.898094	0.625509	ADORA2B/CCDC59	2
R-HSA-8863795	R-HSA-8863795	Downregulation of ERBB2 signaling	2/870	29/10867	0.687028	0.898094	0.625509	UBB/HSP90AA1	2
R-HSA-166166	R-HSA-166166	MyD88-independent TLR4 cascade	7/870	99/10867	0.688602	0.898094	0.625509	MAPKAPK3/UBB/CHUK/DUSP6/MAP2K3/PTPN11/NKIRAS1	7
R-HSA-937061	R-HSA-937061	TRIF(TICAM1)-mediated TLR4 signaling	7/870	99/10867	0.688602	0.898094	0.625509	MAPKAPK3/UBB/CHUK/DUSP6/MAP2K3/PTPN11/NKIRAS1	7
R-HSA-1614558	R-HSA-1614558	Degradation of cysteine and homocysteine	1/870	14/10867	0.689313	0.898094	0.625509	GOT2	1
R-HSA-174490	R-HSA-174490	Membrane binding and targetting of GAG proteins	1/870	14/10867	0.689313	0.898094	0.625509	UBB	1
R-HSA-174495	R-HSA-174495	Synthesis And Processing Of GAG, GAGPOL Polyproteins	1/870	14/10867	0.689313	0.898094	0.625509	UBB	1
R-HSA-177504	R-HSA-177504	Retrograde neurotrophin signalling	1/870	14/10867	0.689313	0.898094	0.625509	AP2S1	1
R-HSA-1855183	R-HSA-1855183	Synthesis of IP2, IP, and Ins in the cytosol	1/870	14/10867	0.689313	0.898094	0.625509	IMPA1	1
R-HSA-198323	R-HSA-198323	AKT phosphorylates targets in the cytosol	1/870	14/10867	0.689313	0.898094	0.625509	CHUK	1
R-HSA-2024101	R-HSA-2024101	CS/DS degradation	1/870	14/10867	0.689313	0.898094	0.625509	HEXB	1
R-HSA-3656237	R-HSA-3656237	Defective EXT2 causes exostoses 2	1/870	14/10867	0.689313	0.898094	0.625509	EXT1	1
R-HSA-3656253	R-HSA-3656253	Defective EXT1 causes exostoses 1, TRPS2 and CHDS	1/870	14/10867	0.689313	0.898094	0.625509	EXT1	1
R-HSA-399955	R-HSA-399955	SEMA3A-Plexin repulsion signaling by inhibiting Integrin adhesion	1/870	14/10867	0.689313	0.898094	0.625509	RAC1	1
R-HSA-428540	R-HSA-428540	Activation of RAC1	1/870	14/10867	0.689313	0.898094	0.625509	RAC1	1
R-HSA-6803205	R-HSA-6803205	TP53 regulates transcription of several additional cell death genes whose specific roles in p53-dependent apoptosis remain uncertain	1/870	14/10867	0.689313	0.898094	0.625509	BIRC5	1
R-HSA-6804759	R-HSA-6804759	Regulation of TP53 Activity through Association with Co-factors	1/870	14/10867	0.689313	0.898094	0.625509	PHF20	1
R-HSA-975110	R-HSA-975110	TRAF6 mediated IRF7 activation in TLR7/8 or 9 signaling	1/870	14/10867	0.689313	0.898094	0.625509	UBB	1
R-HSA-1236394	R-HSA-1236394	Signaling by ERBB4	4/870	58/10867	0.693033	0.898094	0.625509	STMN1/NRAS/UBB/GRB2	4
R-HSA-2644602	R-HSA-2644602	Signaling by NOTCH1 PEST Domain Mutants in Cancer	4/870	58/10867	0.693033	0.898094	0.625509	HDAC2/UBB/RBX1/TBL1XR1	4
R-HSA-2644603	R-HSA-2644603	Signaling by NOTCH1 in Cancer	4/870	58/10867	0.693033	0.898094	0.625509	HDAC2/UBB/RBX1/TBL1XR1	4
R-HSA-2644606	R-HSA-2644606	Constitutive Signaling by NOTCH1 PEST Domain Mutants	4/870	58/10867	0.693033	0.898094	0.625509	HDAC2/UBB/RBX1/TBL1XR1	4
R-HSA-2894858	R-HSA-2894858	Signaling by NOTCH1 HD+PEST Domain Mutants in Cancer	4/870	58/10867	0.693033	0.898094	0.625509	HDAC2/UBB/RBX1/TBL1XR1	4
R-HSA-2894862	R-HSA-2894862	Constitutive Signaling by NOTCH1 HD+PEST Domain Mutants	4/870	58/10867	0.693033	0.898094	0.625509	HDAC2/UBB/RBX1/TBL1XR1	4
R-HSA-72702	R-HSA-72702	Ribosomal scanning and start codon recognition	4/870	58/10867	0.693033	0.898094	0.625509	EIF3F/EIF3B/EIF4G1/EIF4H	4
R-HSA-448424	R-HSA-448424	Interleukin-17 signaling	5/870	72/10867	0.693627	0.898094	0.625509	MAPKAPK3/UBB/CHUK/DUSP6/MAP2K3	5
R-HSA-9694516	R-HSA-9694516	SARS-CoV-2 Infection	5/870	72/10867	0.693627	0.898094	0.625509	PRMT1/UBB/VCP/SUMO1/ST6GALNAC4	5
R-HSA-75893	R-HSA-75893	TNF signaling	3/870	44/10867	0.695486	0.898662	0.625904	TRAF2/UBB/CHUK	3
R-HSA-8948216	R-HSA-8948216	Collagen chain trimerization	3/870	44/10867	0.695486	0.898662	0.625904	COL4A2/COL4A1/COL8A1	3
R-HSA-9013406	R-HSA-9013406	RHOQ GTPase cycle	4/870	59/10867	0.705935	0.911232	0.634659	IQGAP3/DIAPH3/DEPDC1B/ARL13B	4
R-HSA-2172127	R-HSA-2172127	DAP12 interactions	3/870	45/10867	0.710098	0.911691	0.634978	RAC1/NRAS/GRB2	3
R-HSA-3899300	R-HSA-3899300	SUMOylation of transcription cofactors	3/870	45/10867	0.710098	0.911691	0.634978	SUMO3/SUMO2/SUMO1	3
R-HSA-2691230	R-HSA-2691230	Signaling by NOTCH1 HD Domain Mutants in Cancer	1/870	15/10867	0.714218	0.911691	0.634978	UBB	1
R-HSA-2691232	R-HSA-2691232	Constitutive Signaling by NOTCH1 HD Domain Mutants	1/870	15/10867	0.714218	0.911691	0.634978	UBB	1
R-HSA-3134975	R-HSA-3134975	Regulation of innate immune responses to cytosolic DNA	1/870	15/10867	0.714218	0.911691	0.634978	UBB	1
R-HSA-354194	R-HSA-354194	GRB2:SOS provides linkage to MAPK signaling for Integrins	1/870	15/10867	0.714218	0.911691	0.634978	GRB2	1
R-HSA-5099900	R-HSA-5099900	WNT5A-dependent internalization of FZD4	1/870	15/10867	0.714218	0.911691	0.634978	AP2S1	1
R-HSA-75892	R-HSA-75892	Platelet Adhesion to exposed collagen	1/870	15/10867	0.714218	0.911691	0.634978	ITGA1	1
R-HSA-8866910	R-HSA-8866910	TFAP2 (AP-2) family regulates transcription of growth factors and their receptors	1/870	15/10867	0.714218	0.911691	0.634978	ATAD2	1
R-HSA-9706369	R-HSA-9706369	Negative regulation of FLT3	1/870	15/10867	0.714218	0.911691	0.634978	UBB	1
R-HSA-975577	R-HSA-975577	N-Glycan antennae elongation	1/870	15/10867	0.714218	0.911691	0.634978	B4GALT6	1
R-HSA-9668328	R-HSA-9668328	Sealing of the nuclear envelope (NE) by ESCRT-III	2/870	31/10867	0.722133	0.920865	0.641368	TUBB4B/TUBA1C	2
R-HSA-139853	R-HSA-139853	Elevation of cytosolic Ca2+ levels	1/870	16/10867	0.737129	0.924832	0.644131	P2RX5	1
R-HSA-1433559	R-HSA-1433559	Regulation of KIT signaling	1/870	16/10867	0.737129	0.924832	0.644131	GRB2	1
R-HSA-159418	R-HSA-159418	Recycling of bile acids and salts	1/870	16/10867	0.737129	0.924832	0.644131	FABP6	1
R-HSA-175474	R-HSA-175474	Assembly Of The HIV Virion	1/870	16/10867	0.737129	0.924832	0.644131	UBB	1
R-HSA-193639	R-HSA-193639	p75NTR signals via NF-kB	1/870	16/10867	0.737129	0.924832	0.644131	UBB	1
R-HSA-1963642	R-HSA-1963642	PI3K events in ERBB2 signaling	1/870	16/10867	0.737129	0.924832	0.644131	GRB2	1
R-HSA-204174	R-HSA-204174	Regulation of pyruvate dehydrogenase (PDH) complex	1/870	16/10867	0.737129	0.924832	0.644131	PDP2	1
R-HSA-205043	R-HSA-205043	NRIF signals cell death from the nucleus	1/870	16/10867	0.737129	0.924832	0.644131	UBB	1
R-HSA-2173791	R-HSA-2173791	TGF-beta receptor signaling in EMT (epithelial to mesenchymal transition)	1/870	16/10867	0.737129	0.924832	0.644131	UBB	1
R-HSA-2730905	R-HSA-2730905	Role of LAT2/NTAL/LAB on calcium mobilization	1/870	16/10867	0.737129	0.924832	0.644131	GRB2	1
R-HSA-3322077	R-HSA-3322077	Glycogen synthesis	1/870	16/10867	0.737129	0.924832	0.644131	UBB	1
R-HSA-418038	R-HSA-418038	Nucleotide-like (purinergic) receptors	1/870	16/10867	0.737129	0.924832	0.644131	ADORA2B	1
R-HSA-9651496	R-HSA-9651496	Defects of contact activation system (CAS) and kallikrein/kinin system (KKS)	1/870	16/10867	0.737129	0.924832	0.644131	GGCX	1
R-HSA-9671793	R-HSA-9671793	Diseases of hemostasis	1/870	16/10867	0.737129	0.924832	0.644131	GGCX	1
R-HSA-975163	R-HSA-975163	IRAK2 mediated activation of TAK1 complex upon TLR7/8 or 9 stimulation	1/870	16/10867	0.737129	0.924832	0.644131	UBB	1
R-HSA-9024446	R-HSA-9024446	NR1H2 and NR1H3-mediated signaling	3/870	47/10867	0.737692	0.924832	0.644131	ARL4C/FABP6/TBL1XR1	3
R-HSA-8941326	R-HSA-8941326	RUNX2 regulates bone development	2/870	32/10867	0.738403	0.924832	0.644131	RBM14/CBFB	2
R-HSA-917729	R-HSA-917729	Endosomal Sorting Complex Required For Transport (ESCRT)	2/870	32/10867	0.738403	0.924832	0.644131	UBB/VPS25	2
R-HSA-201722	R-HSA-201722	Formation of the beta-catenin:TCF transactivating complex	6/870	91/10867	0.746529	0.933162	0.649933	H3C1/H3C2/H3C3/H2AZ1/PYGO1/H2AZ2	6
R-HSA-975138	R-HSA-975138	TRAF6 mediated induction of NFkB and MAP kinases upon TLR7/8 or 9 activation	6/870	91/10867	0.746529	0.933162	0.649933	MAPKAPK3/UBB/CHUK/DUSP6/MAP2K3/NKIRAS1	6
R-HSA-112399	R-HSA-112399	IRS-mediated signalling	3/870	48/10867	0.750689	0.935736	0.651726	NRAS/PTPN11/GRB2	3
R-HSA-375165	R-HSA-375165	NCAM signaling for neurite out-growth	4/870	63/10867	0.753581	0.935736	0.651726	NRAS/COL4A2/COL4A1/GRB2	4
R-HSA-913709	R-HSA-913709	O-linked glycosylation of mucins	4/870	63/10867	0.753581	0.935736	0.651726	B4GALT6/C1GALT1C1/ST6GALNAC4/GCNT1	4
R-HSA-352230	R-HSA-352230	Amino acid transport across the plasma membrane	2/870	33/10867	0.753854	0.935736	0.651726	SLC7A6/SLC36A4	2
R-HSA-4085001	R-HSA-4085001	Sialic acid metabolism	2/870	33/10867	0.753854	0.935736	0.651726	NEU3/ST6GALNAC4	2
R-HSA-8964043	R-HSA-8964043	Plasma lipoprotein clearance	2/870	33/10867	0.753854	0.935736	0.651726	AP2S1/NCEH1	2
R-HSA-2682334	R-HSA-2682334	EPH-Ephrin signaling	6/870	92/10867	0.755912	0.935736	0.651726	CFL1/ACTR2/RAC1/MYL9/AP2S1/ARPC4	6
R-HSA-975155	R-HSA-975155	MyD88 dependent cascade initiated on endosome	6/870	92/10867	0.755912	0.935736	0.651726	MAPKAPK3/UBB/CHUK/DUSP6/MAP2K3/NKIRAS1	6
R-HSA-140534	R-HSA-140534	Caspase activation via Death Receptors in the presence of ligand	1/870	17/10867	0.758205	0.935736	0.651726	TRAF2	1
R-HSA-2142845	R-HSA-2142845	Hyaluronan metabolism	1/870	17/10867	0.758205	0.935736	0.651726	HEXB	1
R-HSA-416993	R-HSA-416993	Trafficking of GluR2-containing AMPA receptors	1/870	17/10867	0.758205	0.935736	0.651726	AP2S1	1
R-HSA-432142	R-HSA-432142	Platelet sensitization by LDL	1/870	17/10867	0.758205	0.935736	0.651726	PTPN11	1
R-HSA-937072	R-HSA-937072	TRAF6-mediated induction of TAK1 complex within TLR4 complex	1/870	17/10867	0.758205	0.935736	0.651726	UBB	1
R-HSA-9012852	R-HSA-9012852	Signaling by NOTCH3	3/870	49/10867	0.763164	0.940938	0.655348	TACC3/DLGAP5/UBB	3
R-HSA-168181	R-HSA-168181	Toll Like Receptor 7/8 (TLR7/8) Cascade	6/870	93/10867	0.765039	0.942331	0.656319	MAPKAPK3/UBB/CHUK/DUSP6/MAP2K3/NKIRAS1	6
R-HSA-8957275	R-HSA-8957275	Post-translational protein phosphorylation	7/870	108/10867	0.771658	0.947645	0.66002	GAS6/LGALS1/QSOX1/CALU/IL6/MATN3/FSTL1	7
R-HSA-168164	R-HSA-168164	Toll Like Receptor 3 (TLR3) Cascade	6/870	94/10867	0.77391	0.947645	0.66002	MAPKAPK3/UBB/CHUK/DUSP6/MAP2K3/NKIRAS1	6
R-HSA-373752	R-HSA-373752	Netrin-1 signaling	3/870	50/10867	0.775127	0.947645	0.66002	RAC1/DOCK1/PTPN11	3
R-HSA-381038	R-HSA-381038	XBP1(S) activates chaperone genes	3/870	50/10867	0.775127	0.947645	0.66002	KDELR3/SRPRA/DDX11	3
R-HSA-1368082	R-HSA-1368082	RORA activates gene expression	1/870	18/10867	0.777593	0.947645	0.66002	TBL1XR1	1
R-HSA-162710	R-HSA-162710	Synthesis of glycosylphosphatidylinositol (GPI)	1/870	18/10867	0.777593	0.947645	0.66002	DPM2	1
R-HSA-1839117	R-HSA-1839117	Signaling by cytosolic FGFR1 fusion mutants	1/870	18/10867	0.777593	0.947645	0.66002	GRB2	1
R-HSA-2022377	R-HSA-2022377	Metabolism of Angiotensinogen to Angiotensins	1/870	18/10867	0.777593	0.947645	0.66002	AOPEP	1
R-HSA-446353	R-HSA-446353	Cell-extracellular matrix interactions	1/870	18/10867	0.777593	0.947645	0.66002	ACTN1	1
R-HSA-5083632	R-HSA-5083632	Defective C1GALT1C1 causes Tn polyagglutination syndrome (TNPS)	1/870	18/10867	0.777593	0.947645	0.66002	C1GALT1C1	1
R-HSA-9037629	R-HSA-9037629	Lewis blood group biosynthesis	1/870	18/10867	0.777593	0.947645	0.66002	FUT11	1
R-HSA-114604	R-HSA-114604	GPVI-mediated activation cascade	2/870	35/10867	0.782401	0.950756	0.662186	RAC1/PTPN11	2
R-HSA-936440	R-HSA-936440	Negative regulators of DDX58/IFIH1 signaling	2/870	35/10867	0.782401	0.950756	0.662186	PIN1/UBB	2
R-HSA-9615710	R-HSA-9615710	Late endosomal microautophagy	2/870	35/10867	0.782401	0.950756	0.662186	UBB/ARL13B	2
R-HSA-1630316	R-HSA-1630316	Glycosaminoglycan metabolism	8/870	124/10867	0.785899	0.95409	0.664509	HEXB/EXT1/SGSH/B3GAT3/B4GALT6/GLB1L/CHST15/CHSY3	8
R-HSA-168138	R-HSA-168138	Toll Like Receptor 9 (TLR9) Cascade	6/870	96/10867	0.790897	0.959237	0.668094	MAPKAPK3/UBB/CHUK/DUSP6/MAP2K3/NKIRAS1	6
R-HSA-5173105	R-HSA-5173105	O-linked glycosylation	7/870	111/10867	0.795406	0.959367	0.668184	THBS1/B4GALT6/ADAMTS3/C1GALT1C1/ST6GALNAC4/POMGNT2/GCNT1	7
R-HSA-3928664	R-HSA-3928664	Ephrin signaling	1/870	19/10867	0.795429	0.959367	0.668184	RAC1	1
R-HSA-416700	R-HSA-416700	Other semaphorin interactions	1/870	19/10867	0.795429	0.959367	0.668184	ITGA1	1
R-HSA-422085	R-HSA-422085	Synthesis, secretion, and deacylation of Ghrelin	1/870	19/10867	0.795429	0.959367	0.668184	SPCS2	1
R-HSA-156590	R-HSA-156590	Glutathione conjugation	2/870	36/10867	0.795554	0.959367	0.668184	GSTO1/CHAC2	2
R-HSA-190861	R-HSA-190861	Gap junction assembly	2/870	36/10867	0.795554	0.959367	0.668184	TUBB4B/TUBA1C	2
R-HSA-2428928	R-HSA-2428928	IRS-related events triggered by IGF1R	3/870	52/10867	0.797565	0.959961	0.668598	NRAS/PTPN11/GRB2	3
R-HSA-381070	R-HSA-381070	IRE1alpha activates chaperones	3/870	52/10867	0.797565	0.959961	0.668598	KDELR3/SRPRA/DDX11	3
R-HSA-193704	R-HSA-193704	p75 NTR receptor-mediated signalling	6/870	97/10867	0.799016	0.960794	0.669178	RAC1/HDAC2/ARHGDIA/UBB/AATF/ECT2	6
R-HSA-9662851	R-HSA-9662851	Anti-inflammatory response favouring Leishmania parasite infection	11/870	169/10867	0.804166	0.965152	0.672213	PRKACA/CALM3/PLK2/IL6/PRKAR2A/PRKACB/CALM1/ADRB2/ADORA2B/CALM2/PRKAR1B	11
R-HSA-9664433	R-HSA-9664433	Leishmania parasite growth and survival	11/870	169/10867	0.804166	0.965152	0.672213	PRKACA/CALM3/PLK2/IL6/PRKAR2A/PRKACB/CALM1/ADRB2/ADORA2B/CALM2/PRKAR1B	11
R-HSA-168638	R-HSA-168638	NOD1/2 Signaling Pathway	2/870	37/10867	0.807999	0.966107	0.672878	UBB/CHUK	2
R-HSA-5083635	R-HSA-5083635	Defective B3GALTL causes Peters-plus syndrome (PpS)	2/870	37/10867	0.807999	0.966107	0.672878	THBS1/ADAMTS3	2
R-HSA-9029569	R-HSA-9029569	NR1H3 & NR1H2 regulate gene expression linked to cholesterol transport and efflux	2/870	37/10867	0.807999	0.966107	0.672878	ARL4C/TBL1XR1	2
R-HSA-2428924	R-HSA-2428924	IGF1R signaling cascade	3/870	53/10867	0.808063	0.966107	0.672878	NRAS/PTPN11/GRB2	3
R-HSA-111471	R-HSA-111471	Apoptotic factor-mediated response	1/870	20/10867	0.811835	0.966107	0.672878	C1QBP	1
R-HSA-190241	R-HSA-190241	FGFR2 ligand binding and activation	1/870	20/10867	0.811835	0.966107	0.672878	FGFBP3	1
R-HSA-2028269	R-HSA-2028269	Signaling by Hippo	1/870	20/10867	0.811835	0.966107	0.672878	AMOTL2	1
R-HSA-3560801	R-HSA-3560801	Defective B3GAT3 causes JDSSDHD	1/870	20/10867	0.811835	0.966107	0.672878	B3GAT3	1
R-HSA-388844	R-HSA-388844	Receptor-type tyrosine-protein phosphatases	1/870	20/10867	0.811835	0.966107	0.672878	IL1RAP	1
R-HSA-2404192	R-HSA-2404192	Signaling by Type 1 Insulin-like Growth Factor 1 Receptor (IGF1R)	3/870	54/10867	0.818099	0.966613	0.673231	NRAS/PTPN11/GRB2	3
R-HSA-74751	R-HSA-74751	Insulin receptor signalling cascade	3/870	54/10867	0.818099	0.966613	0.673231	NRAS/PTPN11/GRB2	3
R-HSA-5173214	R-HSA-5173214	O-glycosylation of TSR domain-containing proteins	2/870	38/10867	0.819764	0.966613	0.673231	THBS1/ADAMTS3	2
R-HSA-5655302	R-HSA-5655302	Signaling by FGFR1 in disease	2/870	38/10867	0.819764	0.966613	0.673231	NRAS/GRB2	2
R-HSA-9013424	R-HSA-9013424	RHOV GTPase cycle	2/870	38/10867	0.819764	0.966613	0.673231	CCP110/DEPDC1B	2
R-HSA-216083	R-HSA-216083	Integrin cell surface interactions	5/870	85/10867	0.821013	0.966613	0.673231	ITGA1/THBS1/COL4A2/COL4A1/COL8A1	5
R-HSA-174824	R-HSA-174824	Plasma lipoprotein assembly, remodeling, and clearance	4/870	70/10867	0.822322	0.966613	0.673231	PRKACA/AP2S1/PRKACB/NCEH1	4
R-HSA-400253	R-HSA-400253	Circadian Clock	4/870	70/10867	0.822322	0.966613	0.673231	NOCT/UBB/TBL1XR1/ARNTL2	4
R-HSA-909733	R-HSA-909733	Interferon alpha/beta signaling	4/870	70/10867	0.822322	0.966613	0.673231	SAMHD1/PTPN1/IFI35/PTPN11	4
R-HSA-927802	R-HSA-927802	Nonsense-Mediated Decay (NMD)	7/870	115/10867	0.824099	0.966613	0.673231	NCBP2/EIF4A3/RNPS1/NCBP1/MAGOH/EIF4G1/PABPC1	7
R-HSA-975957	R-HSA-975957	Nonsense Mediated Decay (NMD) enhanced by the Exon Junction Complex (EJC)	7/870	115/10867	0.824099	0.966613	0.673231	NCBP2/EIF4A3/RNPS1/NCBP1/MAGOH/EIF4G1/PABPC1	7
R-HSA-164938	R-HSA-164938	Nef-mediates down modulation of cell surface receptors by recruiting them to clathrin adapters	1/870	21/10867	0.826927	0.966613	0.673231	AP2S1	1
R-HSA-381771	R-HSA-381771	Synthesis, secretion, and inactivation of Glucagon-like Peptide-1 (GLP-1)	1/870	21/10867	0.826927	0.966613	0.673231	SPCS2	1
R-HSA-389513	R-HSA-389513	CTLA4 inhibitory signaling	1/870	21/10867	0.826927	0.966613	0.673231	PTPN11	1
R-HSA-416572	R-HSA-416572	Sema4D induced cell migration and growth-cone collapse	1/870	21/10867	0.826927	0.966613	0.673231	MYL9	1
R-HSA-4641263	R-HSA-4641263	Regulation of FZD by ubiquitination	1/870	21/10867	0.826927	0.966613	0.673231	UBB	1
R-HSA-5620916	R-HSA-5620916	VxPx cargo-targeting to cilium	1/870	21/10867	0.826927	0.966613	0.673231	RAB8A	1
R-HSA-9008059	R-HSA-9008059	Interleukin-37 signaling	1/870	21/10867	0.826927	0.966613	0.673231	PTPN11	1
R-HSA-901032	R-HSA-901032	ER Quality Control Compartment (ERQC)	1/870	21/10867	0.826927	0.966613	0.673231	UBB	1
R-HSA-166058	R-HSA-166058	MyD88:MAL(TIRAP) cascade initiated on plasma membrane	6/870	101/10867	0.829071	0.966613	0.673231	MAPKAPK3/UBB/CHUK/DUSP6/MAP2K3/NKIRAS1	6
R-HSA-168188	R-HSA-168188	Toll Like Receptor TLR6:TLR2 Cascade	6/870	101/10867	0.829071	0.966613	0.673231	MAPKAPK3/UBB/CHUK/DUSP6/MAP2K3/NKIRAS1	6
R-HSA-6807878	R-HSA-6807878	COPI-mediated anterograde transport	6/870	101/10867	0.829071	0.966613	0.673231	KDELR3/ACTR1A/TUBB4B/TUBA1C/CAPZA1/YKT6	6
R-HSA-76009	R-HSA-76009	Platelet Aggregation (Plug Formation)	2/870	39/10867	0.830879	0.967829	0.674078	PTPN1/GRB2	2
R-HSA-198753	R-HSA-198753	ERK/MAPK targets	1/870	22/10867	0.84081	0.974666	0.67884	DUSP6	1
R-HSA-2979096	R-HSA-2979096	NOTCH2 Activation and Transmission of Signal to the Nucleus	1/870	22/10867	0.84081	0.974666	0.67884	UBB	1
R-HSA-389357	R-HSA-389357	CD28 dependent PI3K/Akt signaling	1/870	22/10867	0.84081	0.974666	0.67884	MAPKAP1	1
R-HSA-5365859	R-HSA-5365859	RA biosynthesis pathway	1/870	22/10867	0.84081	0.974666	0.67884	RDH11	1
R-HSA-9033658	R-HSA-9033658	Blood group systems biosynthesis	1/870	22/10867	0.84081	0.974666	0.67884	FUT11	1
R-HSA-9013420	R-HSA-9013420	RHOU GTPase cycle	2/870	40/10867	0.841372	0.974666	0.67884	GRB2/DEPDC1B	2
R-HSA-418346	R-HSA-418346	Platelet homeostasis	5/870	88/10867	0.843396	0.976117	0.67985	CALM3/P2RX5/CALM1/PTPN11/CALM2	5
R-HSA-5218859	R-HSA-5218859	Regulated Necrosis	3/870	57/10867	0.845563	0.976712	0.680264	TRAF2/UBB/HSP90AA1	3
R-HSA-112314	R-HSA-112314	Neurotransmitter receptors and postsynaptic signal transmission	13/870	205/10867	0.846035	0.976712	0.680264	PPM1F/RAC1/PRKACA/CALM3/AP2S1/PRKAR2A/NRAS/PRKACB/TUBB4B/CALM1/TUBA1C/CALM2/PRKAR1B	13
R-HSA-168179	R-HSA-168179	Toll Like Receptor TLR1:TLR2 Cascade	6/870	104/10867	0.849169	0.976712	0.680264	MAPKAPK3/UBB/CHUK/DUSP6/MAP2K3/NKIRAS1	6
R-HSA-181438	R-HSA-181438	Toll Like Receptor 2 (TLR2) Cascade	6/870	104/10867	0.849169	0.976712	0.680264	MAPKAPK3/UBB/CHUK/DUSP6/MAP2K3/NKIRAS1	6
R-HSA-373760	R-HSA-373760	L1CAM interactions	7/870	119/10867	0.849542	0.976712	0.680264	ITGA1/CSNK2A1/RAC1/AP2S1/TUBB4B/TUBA1C/KIF4A	7
R-HSA-8875878	R-HSA-8875878	MET promotes cell motility	2/870	41/10867	0.851271	0.976712	0.680264	RAC1/GRB2	2
R-HSA-9609736	R-HSA-9609736	Assembly and cell surface presentation of NMDA receptors	2/870	41/10867	0.851271	0.976712	0.680264	TUBB4B/TUBA1C	2
R-HSA-140837	R-HSA-140837	Intrinsic Pathway of Fibrin Clot Formation	1/870	23/10867	0.85358	0.976712	0.680264	C1QBP	1
R-HSA-2453902	R-HSA-2453902	The canonical retinoid cycle in rods (twilight vision)	1/870	23/10867	0.85358	0.976712	0.680264	RDH11	1
R-HSA-373753	R-HSA-373753	Nephrin family interactions	1/870	23/10867	0.85358	0.976712	0.680264	ACTN1	1
R-HSA-450321	R-HSA-450321	JNK (c-Jun kinases) phosphorylation and activation mediated by activated human TAK1	1/870	23/10867	0.85358	0.976712	0.680264	UBB	1
R-HSA-76002	R-HSA-76002	Platelet activation, signaling and aggregation	17/870	263/10867	0.853744	0.976712	0.680264	ABCC4/CFL1/GAS6/RAC1/THBS1/PTPN1/CALM3/QSOX1/CALU/PHACTR2/PFN1/ACTN1/CALM1/PTPN11/CALM2/GRB2/DGKZ	17
R-HSA-1980143	R-HSA-1980143	Signaling by NOTCH1	4/870	74/10867	0.853947	0.976712	0.680264	HDAC2/UBB/RBX1/TBL1XR1	4
R-HSA-2187338	R-HSA-2187338	Visual phototransduction	6/870	105/10867	0.855425	0.977518	0.680826	CAMKMT/CALM3/CNGA1/CALM1/CALM2/RDH11	6
R-HSA-8876198	R-HSA-8876198	RAB GEFs exchange GTP for GDP on RABs	5/870	90/10867	0.856997	0.97823	0.681322	ALS2/RAB8A/TRAPPC4/TRAPPC2L/ANKRD27	5
R-HSA-3769402	R-HSA-3769402	Deactivation of the beta-catenin transactivating complex	2/870	42/10867	0.860604	0.97823	0.681322	UBB/PYGO1	2
R-HSA-419037	R-HSA-419037	NCAM1 interactions	2/870	42/10867	0.860604	0.97823	0.681322	COL4A2/COL4A1	2
R-HSA-193648	R-HSA-193648	NRAGE signals death through JNK	3/870	59/10867	0.861808	0.97823	0.681322	RAC1/AATF/ECT2	3
R-HSA-877300	R-HSA-877300	Interferon gamma signaling	5/870	91/10867	0.86342	0.97823	0.681322	PTPN1/PTPN11/SUMO1/TRIM45/GBP3	5
R-HSA-166208	R-HSA-166208	mTORC1-mediated signalling	1/870	24/10867	0.865327	0.97823	0.681322	EIF4G1	1
R-HSA-210500	R-HSA-210500	Glutamate Neurotransmitter Release Cycle	1/870	24/10867	0.865327	0.97823	0.681322	SLC1A1	1
R-HSA-400508	R-HSA-400508	Incretin synthesis, secretion, and inactivation	1/870	24/10867	0.865327	0.97823	0.681322	SPCS2	1
R-HSA-449836	R-HSA-449836	Other interleukin signaling	1/870	24/10867	0.865327	0.97823	0.681322	TXLNA	1
R-HSA-8940973	R-HSA-8940973	RUNX2 regulates osteoblast differentiation	1/870	24/10867	0.865327	0.97823	0.681322	CBFB	1
R-HSA-977068	R-HSA-977068	Termination of O-glycan biosynthesis	1/870	24/10867	0.865327	0.97823	0.681322	ST6GALNAC4	1
R-HSA-982772	R-HSA-982772	Growth hormone receptor signaling	1/870	24/10867	0.865327	0.97823	0.681322	PTPN1	1
R-HSA-204998	R-HSA-204998	Cell death signalling via NRAGE, NRIF and NADE	4/870	76/10867	0.867882	0.979368	0.682114	RAC1/UBB/AATF/ECT2	4
R-HSA-3000178	R-HSA-3000178	ECM proteoglycans	4/870	76/10867	0.867882	0.979368	0.682114	MATN3/COL4A2/COL4A1/LRP4	4
R-HSA-156588	R-HSA-156588	Glucuronidation	1/870	25/10867	0.876133	0.981667	0.683716	ABHD10	1
R-HSA-210991	R-HSA-210991	Basigin interactions	1/870	25/10867	0.876133	0.981667	0.683716	SLC7A6	1
R-HSA-8854691	R-HSA-8854691	Interleukin-20 family signaling	1/870	25/10867	0.876133	0.981667	0.683716	PTPN11	1
R-HSA-9013508	R-HSA-9013508	NOTCH3 Intracellular Domain Regulates Transcription	1/870	25/10867	0.876133	0.981667	0.683716	DLGAP5	1
R-HSA-9705462	R-HSA-9705462	Inactivation of CSF3 (G-CSF) signaling	1/870	25/10867	0.876133	0.981667	0.683716	UBB	1
R-HSA-983170	R-HSA-983170	Antigen Presentation: Folding, assembly and peptide loading of class I MHC	1/870	25/10867	0.876133	0.981667	0.683716	TAP2	1
R-HSA-2022090	R-HSA-2022090	Assembly of collagen fibrils and other multimeric structures	3/870	61/10867	0.876534	0.981667	0.683716	COL4A2/COL4A1/COL8A1	3
R-HSA-109704	R-HSA-109704	PI3K Cascade	2/870	44/10867	0.87768	0.981667	0.683716	PTPN11/GRB2	2
R-HSA-451927	R-HSA-451927	Interleukin-2 family signaling	2/870	44/10867	0.87768	0.981667	0.683716	IL15RA/GRB2	2
R-HSA-6811438	R-HSA-6811438	Intra-Golgi traffic	2/870	44/10867	0.87768	0.981667	0.683716	GOLIM4/YKT6	2
R-HSA-422356	R-HSA-422356	Regulation of insulin secretion	4/870	78/10867	0.88066	0.984129	0.685431	PRKACA/PRKAR2A/PRKACB/PRKAR1B	4
R-HSA-381426	R-HSA-381426	Regulation of Insulin-like Growth Factor (IGF) transport and uptake by Insulin-like Growth Factor Binding Proteins (IGFBPs)	7/870	125/10867	0.882055	0.984819	0.685911	GAS6/LGALS1/QSOX1/CALU/IL6/MATN3/FSTL1	7
R-HSA-1971475	R-HSA-1971475	A tetrasaccharide linker sequence is required for GAG synthesis	1/870	26/10867	0.886073	0.986867	0.687338	B3GAT3	1
R-HSA-901042	R-HSA-901042	Calnexin/calreticulin cycle	1/870	26/10867	0.886073	0.986867	0.687338	UBB	1
R-HSA-73887	R-HSA-73887	Death Receptor Signalling	8/870	141/10867	0.88623	0.986867	0.687338	RAC1/HDAC2/TRAF2/ARHGDIA/UBB/AATF/CHUK/ECT2	8
R-HSA-977225	R-HSA-977225	Amyloid fiber formation	6/870	111/10867	0.888617	0.988655	0.688582	UBB/H3C1/H3C2/H3C3/H2AZ1/TSPAN5	6
R-HSA-8854214	R-HSA-8854214	TBC/RABGAPs	2/870	46/10867	0.892807	0.991635	0.690658	RAB8A/TBC1D24	2
R-HSA-114508	R-HSA-114508	Effects of PIP2 hydrolysis	1/870	27/10867	0.895215	0.991635	0.690658	DGKZ	1
R-HSA-264876	R-HSA-264876	Insulin processing	1/870	27/10867	0.895215	0.991635	0.690658	KIF5B	1
R-HSA-5357769	R-HSA-5357769	Caspase activation via extrinsic apoptotic signalling pathway	1/870	27/10867	0.895215	0.991635	0.690658	TRAF2	1
R-HSA-912526	R-HSA-912526	Interleukin receptor SHC signaling	1/870	27/10867	0.895215	0.991635	0.690658	GRB2	1
R-HSA-1442490	R-HSA-1442490	Collagen degradation	3/870	64/10867	0.896014	0.991652	0.69067	COL4A2/COL4A1/COL8A1	3
R-HSA-190828	R-HSA-190828	Gap junction trafficking	2/870	47/10867	0.899701	0.994861	0.692905	TUBB4B/TUBA1C	2
R-HSA-2022854	R-HSA-2022854	Keratan sulfate biosynthesis	1/870	28/10867	0.903625	0.996587	0.694108	B4GALT6	1
R-HSA-3295583	R-HSA-3295583	TRP channels	1/870	28/10867	0.903625	0.996587	0.694108	MCOLN2	1
R-HSA-9619665	R-HSA-9619665	EGR2 and SOX10-mediated initiation of Schwann cell myelination	1/870	28/10867	0.903625	0.996587	0.694108	HDAC2	1
R-HSA-162588	R-HSA-162588	Budding and maturation of HIV virion	1/870	29/10867	0.911361	0.998423	0.695386	UBB	1
R-HSA-9615017	R-HSA-9615017	FOXO-mediated transcription of oxidative stress, metabolic and neuronal genes	1/870	29/10867	0.911361	0.998423	0.695386	HDAC2	1
R-HSA-9694548	R-HSA-9694548	Maturation of spike protein	1/870	29/10867	0.911361	0.998423	0.695386	ST6GALNAC4	1
R-HSA-157858	R-HSA-157858	Gap junction trafficking and regulation	2/870	49/10867	0.912265	0.998423	0.695386	TUBB4B/TUBA1C	2
R-HSA-381340	R-HSA-381340	Transcriptional regulation of white adipocyte differentiation	4/870	84/10867	0.912753	0.998423	0.695386	MED7/MED27/TBL1XR1/MED30	4
R-HSA-3906995	R-HSA-3906995	Diseases associated with O-glycosylation of proteins	3/870	68/10867	0.91768	0.998423	0.695386	THBS1/ADAMTS3/C1GALT1C1	3
R-HSA-3928663	R-HSA-3928663	EPHA-mediated growth cone collapse	1/870	30/10867	0.918476	0.998423	0.695386	MYL9	1
R-HSA-933541	R-HSA-933541	TRAF6 mediated IRF7 activation	1/870	30/10867	0.918476	0.998423	0.695386	TRAF2	1
R-HSA-166520	R-HSA-166520	Signaling by NTRKs	7/870	134/10867	0.919688	0.998423	0.695386	RAC1/MAPKAPK3/AP2S1/NRAS/DUSP6/PTPN11/GRB2	7
R-HSA-9660821	R-HSA-9660821	ADORA2B mediated anti-inflammatory cytokines production	7/870	134/10867	0.919688	0.998423	0.695386	PRKACA/IL6/PRKAR2A/PRKACB/ADRB2/ADORA2B/PRKAR1B	7
R-HSA-166016	R-HSA-166016	Toll Like Receptor 4 (TLR4) Cascade	7/870	135/10867	0.923147	0.998423	0.695386	MAPKAPK3/UBB/CHUK/DUSP6/MAP2K3/PTPN11/NKIRAS1	7
R-HSA-3928665	R-HSA-3928665	EPH-ephrin mediated repulsion of cells	2/870	51/10867	0.923342	0.998423	0.695386	RAC1/AP2S1	2
R-HSA-72695	R-HSA-72695	Formation of the ternary complex, and subsequently, the 43S complex	2/870	51/10867	0.923342	0.998423	0.695386	EIF3F/EIF3B	2
R-HSA-1839124	R-HSA-1839124	FGFR1 mutant receptor activation	1/870	31/10867	0.925021	0.998423	0.695386	GRB2	1
R-HSA-196807	R-HSA-196807	Nicotinate metabolism	1/870	31/10867	0.925021	0.998423	0.695386	NT5E	1
R-HSA-2022928	R-HSA-2022928	HS-GAG biosynthesis	1/870	31/10867	0.925021	0.998423	0.695386	EXT1	1
R-HSA-2122948	R-HSA-2122948	Activated NOTCH1 Transmits Signal to the Nucleus	1/870	31/10867	0.925021	0.998423	0.695386	UBB	1
R-HSA-389661	R-HSA-389661	Glyoxylate metabolism and glycine degradation	1/870	31/10867	0.925021	0.998423	0.695386	GOT2	1
R-HSA-399719	R-HSA-399719	Trafficking of AMPA receptors	1/870	31/10867	0.925021	0.998423	0.695386	AP2S1	1
R-HSA-399721	R-HSA-399721	Glutamate binding, activation of AMPA receptors and synaptic plasticity	1/870	31/10867	0.925021	0.998423	0.695386	AP2S1	1
R-HSA-450282	R-HSA-450282	MAPK targets/ Nuclear events mediated by MAP kinases	1/870	31/10867	0.925021	0.998423	0.695386	DUSP6	1
R-HSA-4641262	R-HSA-4641262	Disassembly of the destruction complex and recruitment of AXIN to the membrane	1/870	31/10867	0.925021	0.998423	0.695386	FZD1	1
R-HSA-5260271	R-HSA-5260271	Diseases of Immune System	1/870	31/10867	0.925021	0.998423	0.695386	CHUK	1
R-HSA-5602358	R-HSA-5602358	Diseases associated with the TLR signaling cascade	1/870	31/10867	0.925021	0.998423	0.695386	CHUK	1
R-HSA-70268	R-HSA-70268	Pyruvate metabolism	1/870	31/10867	0.925021	0.998423	0.695386	PDP2	1
R-HSA-2219528	R-HSA-2219528	PI3K/AKT Signaling in Cancer	5/870	104/10867	0.927009	0.999715	0.696286	RAC1/CHUK/PTPN11/GRB2/MAPKAP1	5
R-HSA-1251985	R-HSA-1251985	Nuclear signaling by ERBB4	1/870	32/10867	0.931041	1	0.696484	STMN1	1
R-HSA-983712	R-HSA-983712	Ion channel transport	10/870	186/10867	0.936202	1	0.696484	MCOLN2/ATP6V0A2/CALM3/ATP6V0B/UBB/ATP6V1D/CALM1/CALM2/ATP6V0E2/CUTC	10
R-HSA-1980145	R-HSA-1980145	Signaling by NOTCH2	1/870	33/10867	0.936578	1	0.696484	UBB	1
R-HSA-5694530	R-HSA-5694530	Cargo concentration in the ER	1/870	33/10867	0.936578	1	0.696484	SEC22B	1
R-HSA-9007101	R-HSA-9007101	Rab regulation of trafficking	6/870	124/10867	0.938935	1	0.696484	ALS2/RAB8A/TRAPPC4/TRAPPC2L/ANKRD27/TBC1D24	6
R-HSA-163685	R-HSA-163685	Integration of energy metabolism	5/870	108/10867	0.940404	1	0.696484	PRKACA/TALDO1/PRKAR2A/PRKACB/PRKAR1B	5
R-HSA-6785807	R-HSA-6785807	Interleukin-4 and Interleukin-13 signaling	5/870	108/10867	0.940404	1	0.696484	BCL2/BIRC5/IL6/HSP90AA1/CCND1	5
R-HSA-1655829	R-HSA-1655829	Regulation of cholesterol biosynthesis by SREBP (SREBF)	2/870	55/10867	0.941659	1	0.696484	KPNB1/TBL1XR1	2
R-HSA-71406	R-HSA-71406	Pyruvate metabolism and Citric Acid (TCA) cycle	2/870	55/10867	0.941659	1	0.696484	L2HGDH/PDP2	2
R-HSA-156580	R-HSA-156580	Phase II - Conjugation of compounds	5/870	109/10867	0.943387	1	0.696484	GSTO1/MTRR/TRMT112/ABHD10/CHAC2	5
R-HSA-2672351	R-HSA-2672351	Stimuli-sensing channels	5/870	109/10867	0.943387	1	0.696484	MCOLN2/CALM3/UBB/CALM1/CALM2	5
R-HSA-432720	R-HSA-432720	Lysosome Vesicle Biogenesis	1/870	35/10867	0.946355	1	0.696484	AP4B1	1
R-HSA-163125	R-HSA-163125	Post-translational modification: synthesis of GPI-anchored proteins	4/870	93/10867	0.946571	1	0.696484	PIGK/DPM1/DPM2/PLAUR	4
R-HSA-156827	R-HSA-156827	L13a-mediated translational silencing of Ceruloplasmin expression	5/870	111/10867	0.948953	1	0.696484	EIF3F/EIF3B/EIF4G1/EIF4H/PABPC1	5
R-HSA-72706	R-HSA-72706	GTP hydrolysis and joining of the 60S ribosomal subunit	5/870	112/10867	0.951546	1	0.696484	EIF3F/EIF3B/EIF5B/EIF4G1/EIF4H	5
R-HSA-975956	R-HSA-975956	Nonsense Mediated Decay (NMD) independent of the Exon Junction Complex (EJC)	4/870	95/10867	0.952232	1	0.696484	NCBP2/NCBP1/EIF4G1/PABPC1	4
R-HSA-3299685	R-HSA-3299685	Detoxification of Reactive Oxygen Species	1/870	37/10867	0.954627	1	0.696484	ATOX1	1
R-HSA-77289	R-HSA-77289	Mitochondrial Fatty Acid Beta-Oxidation	1/870	37/10867	0.954627	1	0.696484	PCCB	1
R-HSA-2219530	R-HSA-2219530	Constitutive Signaling by Aberrant PI3K in Cancer	3/870	78/10867	0.955034	1	0.696484	RAC1/PTPN11/GRB2	3
R-HSA-2142753	R-HSA-2142753	Arachidonic acid metabolism	2/870	59/10867	0.955765	1	0.696484	PTGES2/PTGR2	2
R-HSA-187037	R-HSA-187037	Signaling by NTRK1 (TRKA)	5/870	115/10867	0.958622	1	0.696484	MAPKAPK3/AP2S1/NRAS/DUSP6/GRB2	5
R-HSA-140877	R-HSA-140877	Formation of Fibrin Clot (Clotting Cascade)	1/870	39/10867	0.961624	1	0.696484	C1QBP	1
R-HSA-1483166	R-HSA-1483166	Synthesis of PA	1/870	40/10867	0.964708	1	0.696484	DDHD1	1
R-HSA-9033241	R-HSA-9033241	Peroxisomal protein import	2/870	63/10867	0.966573	1	0.696484	UBB/TYSND1	2
R-HSA-165159	R-HSA-165159	MTOR signalling	1/870	41/10867	0.967543	1	0.696484	EIF4G1	1
R-HSA-202733	R-HSA-202733	Cell surface interactions at the vascular wall	6/870	137/10867	0.967931	1	0.696484	GAS6/SLC7A6/SELL/NRAS/PTPN11/GRB2	6
R-HSA-425407	R-HSA-425407	SLC-mediated transmembrane transport	13/870	251/10867	0.96951	1	0.696484	CALM3/SLC25A4/SLC7A6/SLC25A5/SLC20A1/SLC5A6/SLC1A1/SLC26A4/SLC35A3/CALM1/CALM2/SLC25A22/SLC36A4	13
R-HSA-2426168	R-HSA-2426168	Activation of gene expression by SREBF (SREBP)	1/870	42/10867	0.970152	1	0.696484	TBL1XR1	1
R-HSA-375280	R-HSA-375280	Amine ligand-binding receptors	1/870	42/10867	0.970152	1	0.696484	ADRB2	1
R-HSA-168898	R-HSA-168898	Toll-like Receptor Cascades	7/870	157/10867	0.972529	1	0.696484	MAPKAPK3/UBB/CHUK/DUSP6/MAP2K3/PTPN11/NKIRAS1	7
R-HSA-1296072	R-HSA-1296072	Voltage gated Potassium channels	1/870	43/10867	0.972551	1	0.696484	KCNQ5	1
R-HSA-194068	R-HSA-194068	Bile acid and bile salt metabolism	1/870	43/10867	0.972551	1	0.696484	FABP6	1
R-HSA-5362517	R-HSA-5362517	Signaling by Retinoic Acid	1/870	43/10867	0.972551	1	0.696484	RDH11	1
R-HSA-112315	R-HSA-112315	Transmission across Chemical Synapses	14/870	270/10867	0.973408	1	0.696484	PPM1F/RAC1/PRKACA/CALM3/AP2S1/PRKAR2A/NRAS/PRKACB/SLC1A1/TUBB4B/CALM1/TUBA1C/CALM2/PRKAR1B	14
R-HSA-5628897	R-HSA-5628897	TP53 Regulates Metabolic Genes	3/870	87/10867	0.97446	1	0.696484	SURF1/COX11/SCO1	3
R-HSA-211945	R-HSA-211945	Phase I - Functionalization of compounds	4/870	106/10867	0.974646	1	0.696484	NQO2/CYB5B/HSP90AB1/MTARC1	4
R-HSA-6811558	R-HSA-6811558	PI5P, PP2A and IER3 Regulate PI3K/AKT Signaling	4/870	106/10867	0.974646	1	0.696484	RAC1/IL1RAP/PTPN11/GRB2	4
R-HSA-1660661	R-HSA-1660661	Sphingolipid de novo biosynthesis	1/870	44/10867	0.974757	1	0.696484	VAPB	1
R-HSA-5633008	R-HSA-5633008	TP53 Regulates Transcription of Cell Death Genes	1/870	44/10867	0.974757	1	0.696484	BIRC5	1
R-HSA-975634	R-HSA-975634	Retinoid metabolism and transport	1/870	44/10867	0.974757	1	0.696484	RDH11	1
R-HSA-2980736	R-HSA-2980736	Peptide hormone metabolism	3/870	91/10867	0.980247	1	0.696484	KIF5B/AOPEP/SPCS2	3
R-HSA-6783783	R-HSA-6783783	Interleukin-10 signaling	1/870	47/10867	0.980369	1	0.696484	IL6	1
R-HSA-9707616	R-HSA-9707616	Heme signaling	1/870	47/10867	0.980369	1	0.696484	TBL1XR1	1
R-HSA-977606	R-HSA-977606	Regulation of Complement cascade	1/870	47/10867	0.980369	1	0.696484	C5	1
R-HSA-1483206	R-HSA-1483206	Glycerophospholipid biosynthesis	5/870	129/10867	0.980723	1	0.696484	CSNK2A1/STARD7/PTDSS2/PTPMT1/DDHD1	5
R-HSA-6806667	R-HSA-6806667	Metabolism of fat-soluble vitamins	1/870	48/10867	0.981947	1	0.696484	RDH11	1
R-HSA-199418	R-HSA-199418	Negative regulation of the PI3K/AKT network	4/870	113/10867	0.983289	1	0.696484	RAC1/IL1RAP/PTPN11/GRB2	4
R-HSA-1474244	R-HSA-1474244	Extracellular matrix organization	15/870	301/10867	0.985536	1	0.696484	ITGA1/THBS1/ADAM8/MATN3/SERPINH1/ACTN1/ADAM19/COL4A2/COL4A1/LRP4/ADAMTS3/COL8A1/TRAPPC4/COLGALT1/PCOLCE2	15
R-HSA-112310	R-HSA-112310	Neurotransmitter release cycle	1/870	51/10867	0.985962	1	0.696484	SLC1A1	1
R-HSA-1989781	R-HSA-1989781	PPARA activates gene expression	4/870	117/10867	0.986887	1	0.696484	MED7/MED27/TBL1XR1/MED30	4
R-HSA-383280	R-HSA-383280	Nuclear Receptor transcription pathway	1/870	52/10867	0.987091	1	0.696484	NR2C1	1
R-HSA-9711097	R-HSA-9711097	Cellular response to starvation	6/870	156/10867	0.988275	1	0.696484	ATP6V0B/ATP6V1D/ATP6V0E2/SEH1L/EIF2AK4/FNIP2	6
R-HSA-400206	R-HSA-400206	Regulation of lipid metabolism by PPARalpha	4/870	119/10867	0.988398	1	0.696484	MED7/MED27/TBL1XR1/MED30	4
R-HSA-6794361	R-HSA-6794361	Neurexins and neuroligins	1/870	55/10867	0.989963	1	0.696484	DBNL	1
R-HSA-432722	R-HSA-432722	Golgi Associated Vesicle Biogenesis	1/870	56/10867	0.99077	1	0.696484	AP4B1	1
R-HSA-166658	R-HSA-166658	Complement cascade	1/870	58/10867	0.992196	1	0.696484	C5	1
R-HSA-1483255	R-HSA-1483255	PI Metabolism	2/870	84/10867	0.992647	1	0.696484	INPP5F/MTMR12	2
R-HSA-6794362	R-HSA-6794362	Protein-protein interactions at synapses	2/870	86/10867	0.993654	1	0.696484	IL1RAP/DBNL	2
R-HSA-5576891	R-HSA-5576891	Cardiac conduction	4/870	129/10867	0.993771	1	0.696484	PRKACA/CALM3/CALM1/CALM2	4
R-HSA-198725	R-HSA-198725	Nuclear Events (kinase and transcription factor activation)	1/870	61/10867	0.993933	1	0.696484	DUSP6	1
R-HSA-211859	R-HSA-211859	Biological oxidations	9/870	222/10867	0.994075	1	0.696484	GSTO1/MTRR/NQO2/CYB5B/HSP90AB1/TRMT112/MTARC1/ABHD10/CHAC2	9
R-HSA-1799339	R-HSA-1799339	SRP-dependent cotranslational protein targeting to membrane	3/870	112/10867	0.995105	1	0.696484	SRPRA/SSR3/SPCS2	3
R-HSA-9614085	R-HSA-9614085	FOXO-mediated transcription	1/870	65/10867	0.995664	1	0.696484	HDAC2	1
R-HSA-72764	R-HSA-72764	Eukaryotic Translation Termination	2/870	93/10867	0.996224	1	0.696484	TRMT112/APEH	2
R-HSA-8978868	R-HSA-8978868	Fatty acid metabolism	6/870	177/10867	0.996419	1	0.696484	PPT1/ELOVL5/PCCB/HACD3/PTGES2/PTGR2	6
R-HSA-397014	R-HSA-397014	Muscle contraction	7/870	197/10867	0.99667	1	0.696484	ITGA1/PRKACA/MYL9/CALM3/MYL6B/CALM1/CALM2	7
R-HSA-9662360	R-HSA-9662360	Sensory processing of sound by inner hair cells of the cochlea	1/870	69/10867	0.996901	1	0.696484	CAPZA1	1
R-HSA-1474228	R-HSA-1474228	Degradation of the extracellular matrix	4/870	140/10867	0.996914	1	0.696484	ADAM8/COL4A2/COL4A1/COL8A1	4
R-HSA-199992	R-HSA-199992	trans-Golgi Network Vesicle Budding	1/870	72/10867	0.997591	1	0.696484	AP4B1	1
R-HSA-72689	R-HSA-72689	Formation of a pool of free 40S subunits	2/870	101/10867	0.997926	1	0.696484	EIF3F/EIF3B	2
R-HSA-9659379	R-HSA-9659379	Sensory processing of sound	1/870	76/10867	0.998279	1	0.696484	CAPZA1	1
R-HSA-1500931	R-HSA-1500931	Cell-Cell communication	3/870	129/10867	0.998488	1	0.696484	ACTN1/PTPN11/GRB2	3
R-HSA-8957322	R-HSA-8957322	Metabolism of steroids	4/870	151/10867	0.998495	1	0.696484	FABP6/KPNB1/SUMO2/TBL1XR1	4
R-HSA-1483257	R-HSA-1483257	Phospholipid metabolism	7/870	212/10867	0.998582	1	0.696484	CSNK2A1/INPP5F/STARD7/PTDSS2/MTMR12/PTPMT1/DDHD1	7
R-HSA-416482	R-HSA-416482	G alpha (12/13) signalling events	1/870	80/10867	0.99877	1	0.696484	ECT2	1
R-HSA-418594	R-HSA-418594	G alpha (i) signalling events	12/870	318/10867	0.999348	1	0.696484	RGS5/PRKACA/CALM3/PPP3R1/PRKAR2A/PRKACB/PMCH/CALM1/RRH/C5/CALM2/PRKAR1B	12
R-HSA-2408522	R-HSA-2408522	Selenoamino acid metabolism	2/870	118/10867	0.99943	1	0.696484	EEF1E1/KARS1	2
R-HSA-112316	R-HSA-112316	Neuronal System	17/870	410/10867	0.999495	1	0.696484	PPM1F/RAC1/PRKACA/CALM3/AP2S1/PRKAR2A/NRAS/PRKACB/SLC1A1/TUBB4B/IL1RAP/CALM1/TUBA1C/CALM2/PRKAR1B/DBNL/KCNQ5	17
R-HSA-446728	R-HSA-446728	Cell junction organization	1/870	91/10867	0.999513	1	0.696484	ACTN1	1
R-HSA-373080	R-HSA-373080	Class B/2 (Secretin family receptors)	1/870	95/10867	0.999652	1	0.696484	FZD1	1
R-HSA-6803157	R-HSA-6803157	Antimicrobial peptides	1/870	95/10867	0.999652	1	0.696484	ATOX1	1
R-HSA-9633012	R-HSA-9633012	Response of EIF2AK4 (GCN2) to amino acid deficiency	1/870	101/10867	0.99979	1	0.696484	EIF2AK4	1
R-HSA-198933	R-HSA-198933	Immunoregulatory interactions between a Lymphoid and a non-Lymphoid cell	2/870	132/10867	0.999806	1	0.696484	SELL/MICB	2
R-HSA-1296071	R-HSA-1296071	Potassium Channels	1/870	103/10867	0.999823	1	0.696484	KCNQ5	1
R-HSA-416476	R-HSA-416476	G alpha (q) signalling events	5/870	216/10867	0.999916	1	0.696484	RGS5/NRAS/PMCH/GRB2/DGKZ	5
R-HSA-418555	R-HSA-418555	G alpha (s) signalling events	2/870	145/10867	0.999929	1	0.696484	ADRB2/ADORA2B	2
R-HSA-6809371	R-HSA-6809371	Formation of the cornified envelope	1/870	130/10867	0.999982	1	0.696484	PKP4	1
R-HSA-375276	R-HSA-375276	Peptide ligand-binding receptors	3/870	201/10867	0.999992	1	0.696484	XK/PMCH/C5	3
R-HSA-373076	R-HSA-373076	Class A/1 (Rhodopsin-like receptors)	6/870	335/10867	1	1	0.696484	XK/PMCH/ADRB2/RRH/C5/ADORA2B	6
R-HSA-6805567	R-HSA-6805567	Keratinization	1/870	214/10867	1	1	0.696484	PKP4	1
R-HSA-500792	R-HSA-500792	GPCR ligand binding	7/870	467/10867	1	1	0.696484	FZD1/XK/PMCH/ADRB2/RRH/C5/ADORA2B	7
R-HSA-381753	R-HSA-381753	Olfactory Signaling Pathway	1/870	394/10867	1	1	0.696484	REEP1	1
