# Supplementary material for: High Glucose Increases DNA Damage and Elevates the Expression of Multiple DDR Genes
Source: Genes (Basel). 2023 Jan 5;14(1):144. doi: 10.3390/genes14010144 (PMC9858638; doi:10.3390/genes14010144)
Supplement: Supplementary file 1 [file genes-14-00144-s001.zip › Table S2.xlsx]

## Sheet: Brown_module_genes
gene_id
KRTAP2-3
CCDC125
OTUB2
ABCC4
TUBGCP3
ZNF519
SUV39H2
RBL1
NAA16
PSMD10
CKAP2
NUP153-AS1
CTDSPL2
CEP128
RBM25
RANGAP1
ZMYM3
PRIM2
ZNF215
GSTO1
MIR4280HG
GTPBP3
SMTN
SMCHD1
VPS18
TYMS
PRR5L
CKAP5
TRMT61A
MTBP
C18orf54
TMEM74
DNAAF5
C10orf55
LINC02475
SMC2
ANLN
SGO1
PPM1F
CAMKMT
TBC1D31
UBA6
ZBTB24
WDR20
GOLGA4-AS1
GEMIN7
SAE1
PDE12
TMEM182
PGK1
MPHOSPH6
CCDC34
CENPI
CEP78
CDKL1
USB1
RIOX2
COTL1
TMED4
PHF20L1
MCOLN2
ZNF385B
RPP30
STRIP2
PRPF38A
PIGK
ZNF547
ABCD3
COCH
CSPP1
NLRP14
SHB
CGAS
NOCT
SEC23IP
CDKN3
NEDD1
HNRNPM
RABEPK
LINC02053
FANCB
RECQL4
PAQR3
TONSL
SENP1
EIF2B5
ATP6V0A2
RGS5
STXBP4
TIMM10
WDR17
NEMF
C5orf22
TLNRD1
TERF2
CFL1
RFC2
KNL1
NT5E
GINS4
TTLL11
TMEM126B
FANCM
ALMS1-IT1
ERCC8
GALE
EHD4
RNFT2
HMGA2
CNOT1
TIGD1
CCDC150
DBF4B
TXNDC9
FIGNL1
RBM14
STMN1
RSKR
SPDL1
RAB34
LRRC8C
MPHOSPH9
TRNT1
TK1
ALS2
DEPDC4
PHTF2
CDC25A
THADA
ARHGDIB
LARP4
LRRIQ3
PHF23
CIP2A
ACTR2
VASH2
CENPL
NIFK-AS1
FAM161A
C1orf43
BDH1
CCDC169
SPATA13
GAS6
PHF20
PRKG1-AS1
ITGA1
PRMT5
CSNK2A1
FSIP2LP
SAMHD1
CEP295
SUZ12
RPL7L1
SCLT1
TMSB15B-AS1
RUVBL2
HNRNPC
PRMT1
DCAF13
DNAJC9
CCDC66
TACC3
TROAP
TBL3
MDFIC
LINC02848
RAC1
CCP110
FANCD2
IQGAP3
CHFR
EMSY
ZFP69
CMPK1
LINC01527
SYDE2
KBTBD11
ARHGAP11A
PSMB9
HSPA1B
VARS1
AK6
MDC1
PRR3
TAP2
DDX24
PSMB3
SLC37A4
SURF1
SURF2
PSMC4
RFC3
CCT8
RBBP8
SNRPB2
HNRNPH1
POLR3F
GTSE1
SRPX
SUMO3
PSMA7
CDC123
VAPB
PRKACA
LGALS1
EEF1E1
KDELR3
DEK
PSMC6
MTHFD1
ADRM1
NEDD8
THBS1
STC1
RAD51
SNRPD1
KIF5B
BCL2
RNMT
MTRR
ZWINT
CD83
TRMU
VBP1
CCNB2
PPP4R1
RNF8
MYL9
TFAM
XRCC6
TFDP1
BMS1
MPI
E2F1
SRSF3
CDC45
HEXB
PKIA
PSMA4
CAPRIN1
API5
UBE2C
CSE1L
NAA10
DHX15
TIMM8A
NDC80
AURKA
PEX3
HDAC2
ACYP1
RAD1
WDHD1
MCM3
POLR2K
SNRPC
DPM1
NUP88
BUB3
NDUFS8
RNGTT
PRPF19
CSTF3
LMNB1
ANP32B
INPP5F
SIVA1
CCDC86
TTK
ERLIN1
CKS2
RAD23B
ACTR1A
DNAJA1
DCK
RFK
HNRNPD
PNO1
ARAF
PTPN1
LSM3
CCT6A
MRPL19
HK2
CCT2
MELK
LIG1
CDC6
PSMD3
HSPBP1
BUB1B
NUP153
DHFR
PTTG1
ZNF593
TUSC2
PLK4
SMARCC1
PSMB2
ANAPC5
SNRPA
MAPKAPK3
LSM5
PARP2
GNL2
SCAF8
CALM3
SF3A3
VRK1
PCLAF
DLGAP5
TALDO1
USP1
ELP1
SMNDC1
RFC5
ARL4C
POLR2L
UTP18
DOCK1
AP2S1
PIN1
NUP62
DNTTIP2
FARSA
KIF11
SLC25A4
PPRC1
GGH
NEK4
COX11
CBX1
FLRT2
KIF20B
KIF23
NOL7
BPGM
ADK
LSM4
TMPO
SAP30
FEN1
PPP3R1
FOXM1
COPS6
CCNE2
NKRF
NDUFB8
KARS1
PRPF3
ADAM8
GNL3L
PARG
EXT1
SLC7A6
SRSF9
POP5
NPM3
CHAF1A
NDUFB6
PGRMC1
SLC25A5
DKC1
ILF2
QSOX1
NQO2
PTBP1
POLR2G
TPR
FAH
TOP2A
SGSH
DNMT1
SRPRA
GOLIM4
CTR9
EIF3F
DDX46
RAD21
EIF2B1
ATOX1
SELL
SGTA
KATNB1
PDE6D
FZD1
SEPTIN11
BYSL
HNRNPF
ALDH6A1
NEK2
HLTF
DHX9
PUM3
AHSA1
IVD
CDK1
ERH
IMPA1
UNG
TCOF1
TMEM109
NUP98
RPA1
CDC25C
DIMT1
CALU
COPS3
TMEM11
PSMD2
MTIF2
ALG8
ESPL1
PLK2
E2F3
NCAPD2
CLPP
TRAF2
ECD
ACTL6A
MTA2
B3GAT3
TOE1
ELAC2
NUDT1
SNRPD2
TOMM40
GCDH
PSMC3
GOT2
DBF4
C2CD2L
KXD1
SSB
NUP214
EZH2
PHACTR2
FANCC
SERPINI1
SMC4
FANCG
CENPE
RRM2
ODC1
LSM6
CBFB
ZMPSTE24
SPAG5
EIF3B
ZNF142
RPA2
MED7
AMOTL2
KIF22
CHEK1
EBNA1BP2
NR2C1
PSMD7
BIRC5
PPT1
CDK2
DPH2
ATP6V0B
UBE2M
CYB5B
ORC1
PSMD13
PSMD8
PPIH
RFC4
ARHGDIA
PWP1
IL6
PRKAR2A
ACD
TUBG1
DGUOK
LARS2
NLE1
NASP
STARD7
RFX5
FANCA
HSPB11
EIF5B
DCAF1
CDC20
MRPL58
RTCA
TRA2B
SNRPF
MTF2
CRYZ
ZW10
RAD51AP1
MRPL49
MYL6B
SLC20A1
PKP4
STIL
NCBP2
NRAS
CCT7
ZBTB11
UBB
SLC5A6
CAD
REEP1
SRSF10
PFN1
EIF4A3
GGCX
PHB
PLEKHB2
SRRM1
PRKACB
FUCA1
CCT4
RAD54L
SSX2IP
PSRC1
DEAF1
MYOM2
MICB
MRPS18B
PHLDA2
LSM2
KIFC1
AATF
HSPH1
WDR46
GTF2F2
HNRNPR
TGDS
TNFRSF11A
DNAJC8
PATZ1
XK
MEIS2
BRCA2
POLE2
LIG4
NUP155
ELOVL5
TMX1
CORO2B
TPX2
FST
CCT5
DOHH
RPGR
TOP1
CHUK
RAB8A
B4GALT6
SLC1A1
DDX11
PRPS1
DHRS2
MATN3
MSH2
P2RX5
EDRF1
RNPS1
C1QBP
NEU3
PLAU
NCBP1
DUSP6
ANKRD26
HSDL2
BAG2
KIAA0586
GCFC2
SNRPB
PMCH
CSRP2
NXT2
ATP6V1D
SERPINH1
ZNF330
MAGOH
H3C1
H3C2
H3C3
UTP20
SSNA1
TUBB4B
NPAT
LAS1L
PTTG3P
GINS1
NOLC1
ACTN1
PSMD11
MAP2K3
SLC26A4
XRCC2
DPM2
FABP6
PHTF1
BANF1
SLC35A3
HMGB2
ADAM19
FBXL5
CDK6
BLM
COPS7A
ACO1
CETN3
RBM3
GTF2E1
VCP
ANP32E
IL1RAP
USP10
ATP5MC1
CNGA1
NSD2
ATIC
SPC25
BUD23
MAEA
CALM1
HAUS3
ADRB2
PSMC5
HNRNPH3
NDUFAF3
PRPF4
POLE3
RRH
GLB1L
HSP90AA1
MIS18BP1
IFI35
EIF4G1
PRKDC
KIF14
RIMS2
NPHP1
AURKB
EXOSC2
ODF2
NLRP3
MACROH2A1
EIF4H
IL15RA
MCAM
C5
KIF2C
LONP1
UROD
PA2G4
TAF1A
KPNB1
SMURF2
SLC16A5
SUMO2
BUB1
PSMC3IP
RNF126
STEAP1
GEMIN4
PTPN11
CDT1
TUBA1C
IFRD2
CCND1
SF3B4
ADORA2B
PTP4A2
SUMO1
GLMN
TRAIP
CALM2
GLOD4
VAMP4
CENPX
RAC3
CENPF
CAPZA1
SLC19A2
TUBB
VPS52
FBL
IPO5
COL4A2
COL4A1
TPGS2
TTI1
RBM12
SACS
POLR2E
EXOSC8
NUDT3
BICC1
FAM171A1
HSP90AB1
CSTF2T
EFCAB11
RHOBTB1
GRPEL1
RNF4
MKI67
FAAP24
SCAMP5
PTTG2
SLC25A46
PRKAR1B
LRP4
PRPS1L1
PLAUR
POLD3
SUSD5
CEP152
ADAMTS3
NCAPH
H2AZ1
ZC3H4
POLR1F
SCAI
ALDH7A1
ZNF473
MAPK1IP1L
FRG1CP
COL8A1
MAPKAPK5
KIFBP
PEBP1
PABPC1
NSMCE4A
STIP1
GEMIN2
PSMD14
C12orf29
OIP5
B3GALNT1
MCM7
PYGO1
SPRY1
STOML2
SLC43A3
PCCB
MYBL1
METTL18
NEMP1
NUP205
H2AZ2
NOP14
NEK7
AASS
PFAS
FANCI
DHX29
ERCC2
KLHL23
ATP6V0E2
TNPO2
ZNF273
DHODH
SEPTIN7
DOCK10
DOT1L
GRB2
CLUH
TXLNA
HAUS5
RPIA
TOP2B
NUP160
DCBLD2
NUDC
ATP5PB
SKA1
NDUFA3
MYO19
KIF15
DHRS11
TRAPPC4
SLC25A15
BORA
CEP76
PA2G4P2
DIS3
PAK1IP1
OBI1
MRPL39
CERK
C1GALT1C1
MIS18A
ELP5
ASF1B
NUDT15
TAF4B
RBM26
NDRG3
EMC9
RBX1
PRELID3B
CISD1
RIOX1
UBE2NL
FASTKD3
MKKS
DSN1
CENPQ
HAUS2
TGIF2
PTMAP3
CYB5R4
RNF138
HACD3
CDCA4
SCML1
TDP1
PPCDC
CUTC
RRP12
FJX1
CENPM
C20orf27
MNS1
BCCIP
UBR7
C4orf19
INCENP
POLR1E
TUBB4BP7
ESF1
BRIX1
E2F8
TEX10
TMEM38B
CWF19L1
RIOK2
TMEM33
MRPL16
DSCC1
CCDC59
C9orf78
NUP107
KDM4D
AEN
CEP55
NXN
NOC3L
HELLS
FBXO5
NXT1
ZDHHC14
MAPKAP1
LACTB2
NLK
TMEM160
SMCO4
SDHAF3
SLC25A38
UBP1
SHCBP1
ZC3H7A
DNAAF2
SNRNP40
ATAD2
CCDC15
NOL8
RDH11
YRDC
CFAP20
UTP11
CDC27
ATAD5
MRS2
UTP6
TIMM50
L2HGDH
RFWD3
GNL3
CMC2
COA3
SLC25A22
ZNF839
RC3H2
ZNHIT6
NT5DC2
ENY2
RABL6
NEIL3
TIMM23
NCAPG2
HMGB1P4
ISOC2
BRCC3
ABHD17B
YEATS4
ATG3
TMEM104
MRPL4
COA7
GINS3
PNKP
SUV39H1
BRMS1
NCAPG
PTGES2
UBL5
REXO2
GMNN
CD320
TRIM45
TWNK
DCLRE1B
PIH1D1
LAGE3
TTC12
KIF4A
DEPDC1
EHF
LMNB2
GDF11
HJURP
CENPU
MRPL11
SHQ1
FTSJ3
DTL
KRI1
SENP2
UBBP2
VPS54
PPP6R3
TIPIN
EIF5A2
MOCS2
FHOD1
DROSHA
YKT6
NIP7
COPS7B
ALAD
GAR1
LAP3
WRAP53
KCTD14
GUF1
TPRKB
LRRC40
ZNF639
KCTD5
MAGEF1
MAGOH2P
DDX56
EIPR1
BRD9
WDR74
SSR3
ADAT1
CENPN
REX1BD
NPLOC4
PARPBP
TRMT112
POLE
GATAD2A
TXNL4B
GPN3
NFU1
ECT2
EIF2B3
NUP54
TSR1
BZW2
SBNO1
PRMT7
JPT1
MYBBP1A
COLGALT1
EXOSC5
HROB
ARPC4
CENPO
NAT10
PCOLCE2
PFDN2
NABP1
CAVIN2
DPP3
AMZ2
TRAPPC2L
ASPM
ERGIC2
CCDC28B
RNF34
OR7E14P
NIF3L1
ATP13A3
CYB5RL
C1orf109
COQ10B
GPS1
CEP85
DHDDS
NDC1
DCXR
USP39
FAF1
UBBP1
MTARC1
TRIT1
UTP4
PTDSS2
TCF19
MRPS36
SURF6
KPNA3
CTAGE1
DIAPH3
TRMT6
SEH1L
RBBP9
FAM217B
PINX1
EIF2AK4
RIOK1
MCM8
UQCC2
PHF5A
GLRX5
UBL4A
ROMO1
DONSON
CENPK
EPS15L1
CD274
SLIRP
RPS6KL1
ARMC6
ZFP91
PDCD2L
SLAIN2
RACGAP1
PIMREG
PM20D2
EMC6
UBQLN1
FIP1L1
TXNDC17
HAUS1
ZNF324B
RAD18
PNPT1
HASPIN
TBRG4
MED27
MTMR12
RAB23
FOXRED2
KIF18A
TFIP11-DT
CDCA8
ARL6
TP53RK
GDAP1
SMIM12
ZNF587B
CMSS1
TMEM203
BRMS1L
MRPL14
ABHD10
TSPAN5
NUP35
NUDCD1
RAB15
AADAT
NTMT1
NAT14
PPAN
EXOSC3
AIF1L
ST6GALNAC4
COMMD2
MPV17L2
SSBP4
EIF1AD
PHF19
C12orf75
NSUN2
ELOF1
ZNF511
MRPL21
TMEM60
IPO11
C1orf112
DOLPP1
NUF2
WDR5
TRPT1
POGLUT3
GTF2H3
FBXO45
QTRT1
UGCG
NOL11
DBNL
TMEM208
MRPL34
CCAR2
MYEF2
KCNQ5
ARHGAP18
TBL1XR1
INO80
TMEM126A
MRPL17
MFSD14B
MRPL47
LSG1
NOL6
SCO1
EFTUD2
KIF18B
AMIGO2
GMPPB
CDCA3
NEK6
MCM10
BUD13
LYAR
VPS29
PPIL1
DUS3L
DCUN1D5
TPK1
ZMIZ2
SLC25A19
ZCCHC17
ISY1
PSMG3
ELP6
RITA1
ANKRD27
VPS25
POLR1A
EMC8
RNF26
GBP3
TMEM138
MRPL37
C1orf174
INTS2
DDX20
ARNTL2
CDCA5
HYI
GPR160
DHRS7B
SNHG16
PYCR2
G6PC3
TDRKH
WLS
SMAP2
TAMM41
EPOP
LINC00526
SERTAD4
TMEM256
CHAMP1
TBC1D22A-DT
PTPMT1
FAM83D
UPRT
SLC25A30
STYX
SIX4
SPIN4
DDHD1
CDCA2
FOXN3-AS1
SKA3
TRAM2-AS1
C5orf34
DEPDC1B
GNPNAT1
MTFR2
SFXN2
SVIP
EEF1AKMT2
IPO5P1
TTC5
ZNF367
DPY19L3
CCBE1
MALSU1
ZSWIM7
MASTL
MED30
CMC1
ATG16L2
LTV1
CHTF18
GXYLT1
PDIK1L
GLIPR2
UBASH3B
PLEKHH1
SHANK3
RRP36
RPF2
MRPL50
PDP2
PAXX
SAPCD2
SGO2
ZNF462
ATG4C
CKAP2L
FNIP2
NHS
MRPL52
CMTM7
TYSND1
INO80E
ATP6V0E2-AS1
IKBIP
TEDC1
RMI2
SPATA5
PPP1R35
FAM200B
SWSAP1
ALDH16A1
FDXACB1
SAAL1
TBC1D24
UTP23
ANAPC4
DIS3L2
XXYLT1
MB21D2
WDR53
LIN52
BTF3L4
HPS3
HYLS1
FBXO33
NACC1
NCEH1
DDIAS
IFT172
STAMBPL1
SNX8
UQCC3
C5orf51
NKIRAS1
NOM1
HAUS8
CCDC137
POC1A
ATXN1L
WDR36
BOLA3
SPATA33
METTL23
ZMPSTE24-DT
ZGRF1
SDSL
UBLCP1
SKA2
PRR11
C1orf52
WDR35
ARL13B
ALKBH6
ATF7IP2
SNHG15
ALYREF
MTLN
NUTF2
ZC3H18
CTU2
KDM2B
RBMXL1
TLK2
DHRS13
CCDC12
POMGNT2
ZBTB8OS
CENPV
LRR1
ABHD13
ERI1
CCDC134
CA13
LRRCC1
SUPT16H
PPP4R3B-DT
FXNP2
SLC35G1
PACRGL
FSTL1
ZNF30
AP4B1
SEC22B
LINC01003
CFAP299
LHX4
DDX55
AOPEP
ZBTB11-AS1
WDR89
PTGR2
SLC36A4
C4orf46
EXOC3-AS1
BCL2L12
PIH1D2
ZNF530
ATP2A1-AS1
EME1
SASS6
SH2D5
ZNF684
CHAC2
RNASEH1-DT
CHORDC1
FGFBP3
MOCS2-DT
MIR924HG
GCNT1
RFESD
GAS2L3
CPNE8-AS1
FUT11
STAM-DT
SFR1
ALKBH8
SEC22A
PGBD2
TMEM107
ALG1
SMIM15-AS1
HNRNPD-DT
ZNF296
SPC24
DGKZ
SP2-AS1
LINC01806
ARHGAP11B
ZNF674-AS1
CHST15
ST3GAL1-DT
MIR3939
CENPP
CLSPN
CHSY3
SRFBP1
DAW1
ITGB1-DT
APEH
PRRT3-AS1
BUD13-DT
MIIP
TMEM231
SPCS2
RPL39P16
